# Supplementary material for: Bordetella pertussis population dynamics and phylogeny in Japan after adoption of acellular pertussis vaccines
Source: Microb Genom. 2018 May 17;4(5):e000180. doi: 10.1099/mgen.0.000180 (PMC5994715; doi:10.1099/mgen.0.000180)
Supplement: Supplementary File 1 [file mgen-4-180-s001.xlsx]

## Sheet: TableS1
Supplemental Table S1. Detailed metadata, sequencing statistics and typing results on 188 Japanese B. pertussis strains.
	Phenotypic data were obtained as described in Miyaji et al, 2013.
Isolates	Phylogenetics		Metadata								Phenotypic data				Sequencing statistics								Annotation and typing from genome sequence data
Isolate ID	Clade	Phylogenetic position, Figure 1	Year of isolation	Patient age (Y/M)	Patient age (year)	Patient sex	Patient location	Number of vaccinations received	Vaccine brand used	Time since last vaccination	MLVA type	Prn expression	Fim2 expression	Fim3 expression	Reads	Mbases	Coverage	Phred Quality score	Scaffolds	Base pairs in scaffolds	Max scaffold size	N50	prn genomic allele	prn mutation	prn sequence comments	ptxA genomic allele	ptxP genomic allele	fim2 genomic allele	fim3 genomic allele	fhaB genomic allele
BP1	1	76	2000	0	0	F	Mie	0	unknown	unknown	186	+	ND	ND	1925597	484	118.049	34.17	301	3815740	69123	19718	1		full sequence	2	1	1	1	1
BP10	1	45	1996	unknown		N	Kanagawa	unknown	unknown	unknown	186	+	ND	ND	1469207	370	90.2439	34.25	329	3823637	68023	17803	1		full sequence	2	1	1	1	1
BP100	1	16	1983		unknown	unknown	Chiba	unknown	unknown	unknown	10	+	NA	NA	1305223	328	80	33.28	369	3763521	68038	17422	1		full sequence	2	1	1	1	1
BP101	1	37	1994	unknown		unknown	Chiba	unknown	unknown	unknown	186	+	-	+	1008496	254	61.9512	34.37	350	3825511	68005	15977	1		full sequence	2	1	1	1	1
BP103	2	126	1999	unknown		unknown	Chiba	unknown	unknown	unknown	27	+	-	+	1356420	340	82.9268	34.38	301	3812171	69108	19688	2		full sequence	1	3	1	1	1
BP104	1	47	1999	unknown		unknown	Chiba	unknown	unknown	unknown	186	+	-	+	1467709	368	89.7561	34.3	313	3814071	100176	19336	1		full sequence	2	1	1	1	1
BP106	2	127	2000	unknown		unknown	Chiba	unknown	unknown	unknown	195	+	-	+	1587848	400	97.561	34.45	296	3816278	100172	20103	2		full sequence	1	3	1	1	1
BP107	1	54	2000	unknown		unknown	Chiba	unknown	unknown	unknown	186	+	-	+	1377020	346	84.3902	34.23	325	3823774	68009	18641	1		full sequence	2	1	1	1	1
BP108	2	140	2000	unknown		unknown	Chiba	unknown	unknown	unknown	27	+	ND	ND	1573389	396	96.5854	34.33	298	3814889	69119	20115	2		full sequence	1	3	1	1	1
BP111	1	98	2000	unknown		unknown	Chiba	unknown	unknown	unknown	186	- (prn1∆SS)	ND	ND	1597836	402	98.0488	34.23	314	3822644	68009	19497	1	- (prn1∆SS)	deletion bp 26-110	2	1	1	1	1
BP112	1	67	2000	unknown		unknown	Chiba	unknown	unknown	unknown	186	- (prn1::IS481)	ND	ND	1947126	490	119.512	33.94	318	3822931	68011	18635	1	- (prn1::IS481)	c-terminal deletion starting at 1632	2	1	1	1	1
BP113	2	156	2000	unknown		unknown	Chiba	unknown	unknown	unknown	27	+	-	+	1697104	426	103.902	33.98	310	3823173	67987	19352	2		full sequence	1	3	1	1	1
BP114	1	40	1999	unknown		unknown	Chiba	unknown	unknown	unknown	186	+	ND	ND	1997441	502	122.439	33.78	302	3807572	100150	19371	1		full sequence	2	1	1	1	1
BP115	1	84	2000	1	1	F	Chiba	unknown	unknown	unknown	186	- (prn1∆SS)	-	+	1465675	368	89.7561	34.01	315	3822052	68004	19028	1	- (prn1∆SS)	deletion bp 26-110	2	1	1	1	1
BP116	2	131	2000	unknown		F	Gunma	unknown	unknown	unknown	16	+	-	+	1844024	464	113.171	34.05	307	3821610	68001	19245	2		full sequence	1	3	1	1	1
BP117	1	51	1999	0	0	M	Gunma	unknown	unknown	unknown	183	+	-	+	1659242	418	101.951	34.02	319	3824974	68013	19234	1		full sequence	2	1	1	1	1
BP118	1	46	1997	1	1	unknown	Kanagawa	unknown	unknown	unknown	186	- (prn1::IS481)	-	+	1891423	476	116.098	33.89	321	3814483	68001	18633	1	- (prn1::IS481)	contig break	2	1	1	1	1
BP119	1	55	2001		2	unknown	Kanagawa	unknown	unknown	unknown	186	+	-	+	1239686	312	76.0976	32.83	335	3753060	67927	17054	1		full sequence	2	1	1	1	1
BP12	2	118	1990		unknown	unknown	Osaka	unknown	unknown	unknown	55	+	-	+	1280615	322	78.5366	32.86	329	3755792	66023	19361	1		full sequence	1	1	1	1	1
BP120	2	123	1995	7	7	M	Hokkaido	unknown	unknown	unknown	16	+	-	+	1820017	458	111.707	34.22	314	3824721	68057	19262	2		full sequence	1	3	1	1	1
BP121	3	4	1998	0	0	M	Hokkaido	unknown	unknown	unknown	83	+	1	-	1944010	488	119.024	33.94	289	3804295	100137	20566	1		full sequence	2	1	1	1	1
BP122	1	62	2001		3	M	Fukushima	unknown	unknown	unknown	186	+	-	+	1419529	357	87.0732	33.00	321	3757200	67927	19297	1		full sequence	2	1	1	1	1
BP123	1	39	2000	0	0	unknown	Miyagi	unknown	unknown	unknown	186	+	-	+	2321631	584	142.439	34	304	3821552	67993	20350	1		full sequence	2	1	1	1	1
BP124	1	6	1996	0	0	unknown	Akita	unknown	unknown	unknown	10	+	-	+	2056845	518	126.341	33.81	301	3811077	68003	20126	1		full sequence	2	1	1	1	1
BP125	1	63	1996	5	5	unknown	Akita	unknown	unknown	unknown	186	+	ND	ND	1203795	302	73.6585	34.09	309	3820964	79354	19274	1		full sequence	2	1	1	1	1
BP127	1	65	1996	2	2	unknown	Akita	unknown	unknown	unknown	186	+	ND	ND	1059619	266	64.878	34.17	318	3816835	100254	18278	1		full sequence	2	1	1	1	1
BP128	1	30	1996	4	4	F	Akita	unknown	unknown	unknown	139	+	ND	ND	1686427	424	103.415	34.09	308	3836750	100419	19268	1		full sequence	2	1	1	1	1
BP130	1	64	1996	0	0	unknown	Akita	unknown	unknown	unknown	186	+	ND	ND	1306281	328	80	34.2	318	3816620	100188	19011	1		full sequence	2	1	1	1	1
BP131	1	66	1996	2	2	unknown	Akita	unknown	unknown	unknown	186	+	ND	ND	1290730	324	79.0244	34.25	301	3809391	69108	20021	1		full sequence	2	1	1	1	1
BP133	1	7	1996	2	2	unknown	Akita	unknown	unknown	unknown	10	+	-	+	1204473	302	73.6585	34.22	312	3806624	73032	18615	1		full sequence	2	1	1	1	1
BP134	2	146	2000	0	0	unknown	Akita	unknown	unknown	unknown	27	+	-	+	1499469	376	91.7073	34.21	296	3816057	74235	20198	2		full sequence	1	3	1	1	1
BP135	2	129	2000	0	0	unknown	Akita	unknown	unknown	unknown	27	+	ND	ND	710131	178	43.4146	33.98	335	3814767	46744	18680	2		full sequence	1	3	1	1	1
BP139	2	157	2001		0	F	Saitama	0	NA	NA	27	+	NA	NA	1188489	299	72.9268	32.94	325	3752260	67867	19313	2		full sequence	1	3	1	1	1
BP148	1	79	2002		1	F	Hokkaido	0	NA	NA	186	prn1∆SS	NA	NA	1312488	330	80.4878	32.92	344	3740913	66714	18605	1	- (prn1∆SS)	deletion bp 26-110	2	1	1	1	1
BP15	1	33	1990		unknown	unknown	Osaka	unknown	unknown	unknown	186	+	NA	NA	1383211	348	84.878	33.00	332	3731469	67927	19306	1		full sequence	2	1	1	1	1
BP155	1	97	2002		0	F	Osaka	0	NA	NA	186	prn1∆SS	-	+	1100532	277	67.561	32.88	329	3766548	68042	19064	1	- (prn1∆SS)	deletion bp 26-110	2	1	1	1	1
BP156	1	75	2002		0	F	Chiba	0	NA	NA	186	+	-	+	1241590	312	76.0976	32.88	318	3758425	67927	19161	1		full sequence	2	1	1	1	1
BP159	2	137	2002		0	F	Okayama	0	NA	NA	27	+	-	+	1071167	269	65.6098	32.94	320	3752025	67927	19444	2		full sequence	1	3	1	1	1
BP162	2	135	2002		0	M	Fukuoka	0	NA	NA	27	+	-	+	1259137	317	77.3171	32.91	307	3761818	67927	20009	2		full sequence	1	3	1	1	1
BP193	1	32	1995	0	0	M	Fukuoka	0	unknown	unknown	186	+	ND	ND	1599689	402	98.0488	34.36	322	3827430	68003	19078	1		full sequence	2	1	1	1	1
BP194	3	2	1986		unknown	unknown	Mie	unknown	unknown	unknown	232	+	NA	NA	1337900	337	82.1951	32.90	307	3753582	67461	19262	1		full sequence	2	1	1	1	1
BP196	1	17	1986		unknown	unknown	Mie	unknown	unknown	unknown	92	+	NA	NA	1238465	312	76.0976	32.94	318	3814360	67971	19129	1		full sequence	2	1	1	1	1
BP202	1	73	2003		0	M	Kyushu	unknown	unknown	unknown	186	prn1::IS481	+	+	1387953	349	85.122	32.75	336	3730103	67924	18589	1	- (prn1::IS481)	contig break	2	1	1	1	1
BP211	1	25	2003		0	F	Chiba	unknown	unknown	unknown	12	+	-	+	1340246	337	82.1951	32.87	332	3745431	68155	19137	1		full sequence	2	8	1	1	1
BP214	1	91	2003		0	M	Chiba	unknown	unknown	unknown	186	prn1∆SS	-	+	1174071	295	71.9512	32.72	336	3748100	51309	17670	1	- (prn1∆SS)	deletion bp 26-110	2	1	1	1	1
BP215	1	68	2003		0	M	Chiba	unknown	unknown	unknown	186	prn1::IS481	+	+	1293695	326	79.5122	32.92	328	3753046	67942	19201	1	- (prn1::IS481)	contig break	2	1	1	1	1
BP22	1	5	1991		unknown	unknown	Osaka	unknown	unknown	unknown	189	+	NA	NA	1545412	389	94.878	33.08	340	3733456	46367	19341	1		full sequence	2	1	1	1	1
BP227	2	122	2003		0	F	Aomori	unknown	unknown	unknown	233	+	-	+	1242684	313	76.3415	32.94	344	3760303	67955	18788	1		full sequence	1	1	1	1	1
BP233	1	99	2004		0	F	Miyagi	0	NA	NA	186	prn1∆SS	-	+	1162879	293	71.4634	32.87	338	3737052	67946	19064	1	- (prn1∆SS)	deletion bp 26-110	2	1	1	1	1
BP235	2	165	2004		0	M	Miyagi	0	NA	NA	27	+	-	+	1315724	331	80.7317	32.95	328	3759638	68093	19292	2		full sequence	1	3	1	2	1
BP243	1	114	2004		0	F	Nigata	0	NA	NA	186	prn1∆SS	-	+	1212572	305	74.3902	32.92	339	3735608	67529	18899	1	- (prn1∆SS)	deletion bp 26-110	2	1	1	1	1
BP260	2	125	2004		0	F	Tokyo	unknown	unknown	unknown	27	+	-	+	1317839	332	80.9756	32.87	311	3760640	68004	19446	2		full sequence	1	3	1	1	1
BP267	1	72	2004		0	F	Fukuoka	unknown	unknown	unknown	186	prn1::IS481	-	+	1286414	324	79.0244	32.84	329	3746449	68037	19290	1	- (prn1::IS481)	contig break	2	1	1	1	1
BP27	1	43	1992		unknown	unknown	Osaka	unknown	unknown	unknown	186	+	NA	NA	1167063	294	71.7073	33.09	328	3816665	63361	17391	1		full sequence	2	1	1	1	1
BP28	2	117	1992		unknown	unknown	Osaka	unknown	unknown	unknown	39	+	-	+	1174749	296	72.1951	33.00	331	3770672	67927	19363	1		full sequence	1	1	1	1	1
BP29	1	53	1992		unknown	unknown	Osaka	unknown	unknown	unknown	186	+	NA	NA	1238839	312	76.0976	32.98	321	3744536	67927	20399	1		full sequence	2	1	1	1	1
BP290	2	147	2005		0	F	Okayama	unknown	unknown	unknown	27	+	-	+	1590190	400	97.561	32.86	318	3721848	61740	20152	2		full sequence	1	3	1	1	1
BP293	1	92	2005		0	M	Chubu	1	unknown	unknown	186	prn1∆SS	-	+	1362919	343	83.6585	33.04	318	3762819	67927	19430	1	- (prn1∆SS)	deletion bp 26-110	2	1	1	1	1
BP297	2	130	2005		0	M	Chugoku	0	NA	NA	22	+	-	+	1748278	440	107.317	33.18	331	3726736	68058	19076	2		full sequence	1	3	1	1	1
BP300	2	158	2005		0	F	Kyushu	0	NA	NA	26	+	-	+	1442864	363	88.5366	32.97	337	3723284	63067	19065	2		full sequence	1	3	1	2	1
BP302	1	70	2005		0	M	Kinki	0	NA	NA	226	prn1::IS481	-	+	1658593	417	101.707	33.14	313	3746790	68019	20131	1	- (prn1::IS481)	contig break	2	1	1	1	1
BP306	2	162	2006		10	F	Aichi	4	unknown	unknown	69	+	-	+	1407286	354	86.3415	33.17	327	3767655	69112	19292	2		full sequence	1	3	1	2	1
BP307	1	74	2006		0	M	Nigata	0	NA	NA	186	prn1::IS481	-	+	1280012	322	78.5366	33.10	331	3763140	67927	17723	1	- (prn1::IS481)	contig break	2	1	1	1	1
BP31	2	132	1999	unknown		unknown	Saitama	unknown	unknown	unknown	27	+	ND	ND	1825036	458	111.707	34.25	310	3824134	68017	19515	2		full sequence	1	3	1	1	1
BP310	1	94	2006		11	F	Akita	unknown	unknown	unknown	194	prn1∆SS	-	+	1406415	354	86.3415	33.08	332	3746871	68040	19018	1	- (prn1∆SS)	deletion bp 26-110	2	1	1	1	1
BP311	1	49	2006		1	M	Akita	unknown	unknown	unknown	187	+	-	+	1204807	303	73.9024	33.02	326	3760571	67927	18841	1		full sequence	2	1	1	1	1
BP313	1	71	2006		58	F	Kanagawa	unknown	unknown	unknown	186	prn1::IS481	-	+	1378859	347	84.6341	33.12	342	3760642	100385	17418	1	- (prn1::IS481)	contig break	2	1	1	4	1
BP314	1	112	2007		0	M	Kanagawa	0	NA	NA	186	prn1∆SS	-	+	1381157	348	84.878	33.08	322	3749293	67927	19418	1	- (prn1∆SS)	deletion bp 26-110	2	1	1	1	1
BP316	2	121	2007		53	F	Aomori	unknown	unknown	unknown	234	+	-	+	1495387	376	91.7073	33.08	337	3741884	70235	17999	1		full sequence	1	1	1	1	1
BP32	1	38	1995	unknown		unknown	Saitama	unknown	unknown	unknown	186	+	-	+	1323390	332	80.9756	34.14	318	3821129	67971	18994	1		full sequence	2	1	1	1	1
BP327	1	48	2007		10	F	Ehime	unknown	unknown	unknown	229	+	-	+	1343710	338	82.439	33.09	323	3755493	68052	19904	1		full sequence	2	1	1	1	1
BP33	2	120	1994	unknown		F	Okayama	unknown	unknown	unknown	64	+	+	-	1799513	452	110.244	34.36	315	3844220	67991	19151	1		full sequence	1	1	1	1	1
BP330	2	159	2007		0	F	Shizuoka	0	NA	NA	27	+	-	+	1484612	374	91.2195	32.98	303	3809002	73352	20091	2		full sequence	1	3	1	2	1
BP338	2	161	2008		11	F	Osaka	2	unknown	unknown	27	+	-	+	1435367	361	88.0488	33.08	313	3766567	50050	19520	2		full sequence	1	3	1	2	1
BP34	2	133	1994	unknown		M	Okayama	unknown	unknown	unknown	200	+	-	+	1136862	286	69.7561	34.09	307	3811642	67949	19375	2		full sequence	1	3	1	1	1
BP341	1	50	2008		6	F	Osaka	0	NA	NA	187	+	-	+	1051329	264	64.3902	32.85	338	3760774	68037	18672	1		full sequence	2	1	1	1	1
BP343	2	155	2007		0	F	Gunma	unknown	unknown	unknown	95	+	-	+	1465957	369	90	33.12	323	3763982	68040	19522	2		full sequence	1	3	1	1	1
BP344	2	164	2008		5	M	Aichi	unknown	unknown	unknown	27d	+	-	+	1733182	436	106.341	33.07	296	3812255	73352	20668	2		full sequence	1	3	1	2	1
BP346	1	113	2009		0	M	Shizuoka	unknown	unknown	unknown	186	prn1∆SS	+	+	1414264	356	86.8293	33.02	331	3757851	68016	19189	1	- (prn1∆SS)	deletion bp 26-110	2	1	1	1	1
BP347	2	128	2009		3	F	Kouchi	0	NA	NA	27c	+	-	+	1334855	336	81.9512	33.02	328	3759010	68038	19285	2		full sequence	1	3	1	1	1
BP348	2	174	2009		41	F	Mie	unknown	unknown	unknown	27a	+	-	+	1016649	256	62.439	32.99	340	3766669	69210	19060	2		full sequence	1	3	1	4	1
BP349	1	56	2009		0	F	Miyazaki	0	NA	NA	186	+	-	+	1533351	386	94.1463	33.06	330	3723719	67927	19297	1		full sequence	2	1	1	1	1
BP35	1	36	1994	unknown		F	Okayama	unknown	unknown	unknown	186	+	-	+	1338357	336	81.9512	34.19	310	3821862	76138	19190	1		full sequence	2	1	1	1	1
BP350	1	59	2009		13	F	Mie	unknown	unknown	unknown	186	+	-	+	1426800	359	87.561	33.02	306	3815878	67971	20328	1		full sequence	2	1	1	1	1
BP351	1	69	2009		0	F	Kouchi	unknown	unknown	unknown	186	prn1∆SS	-	+	1302738	328	80	32.95	317	3748490	47866	19060	1	- (prn1::IS481)	contig break	2	1	1	1	1
BP36	2	134	1994	unknown		F	Okayama	unknown	unknown	unknown	200	+	-	+	1221641	306	74.6341	34.11	314	3818519	67989	19222	2		full sequence	1	3	1	1	1
BP361	1	100	2010		10	F	Fukuoka	unknown	unknown	unknown	186	prn1∆SS	NA	NA	1627184	410	100	33.05	310	3816201	68011	19230	1	- (prn1∆SS)	deletion bp 26-110	2	1	1	1	1
BP364	2	186	2010		8	M	Tokyo	unknown	unknown	unknown	27a	+	-	+	1092948	275	67.0732	32.89	321	3736130	63322	18812	2		full sequence	1	3	1	1	1
BP367	2	149	2010		9	M	Fukuoka	unknown	unknown	unknown	27	+	NA	NA	1447592	364	88.7805	33.06	315	3740119	64443	19670	2		full sequence	1	3	1	1	1
BP37	1	34	1994	unknown		M	Okayama	unknown	unknown	unknown	186	+	ND	ND	1658190	416	101.463	34.3	319	3823879	68013	19135	1		full sequence	2	1	1	1	1
BP371	1	57	2010		0	M	Miyazaki	unknown	unknown	unknown	186	+	-	+	751074	189	46.0976	32.81	386	3708861	57369	16287	1		full sequence	2	1	1	1	1
BP379	2	154	2011		14	F	Miyazaki	unknown	unknown	unknown	27a	+	-	+	1048463	264	64.3902	33.12	339	3764106	73309	17525	2		full sequence	1	3	1	1	1
BP390	1	93	2011		4	F	Osaka	unknown	unknown	unknown	253	prn1∆SS	-	+	1188310	299	72.9268	33.07	344	3745109	68038	17710	1	- (prn1∆SS)	deletion bp 26-110	2	1	1	1	1
BP399	2	176	2011		2	F	Osaka	unknown	unknown	unknown	27	+	NA	NA	1238345	312	76.0976	33.06	326	3813350	67971	18185	2		full sequence	1	3	1	1	1
BP40	1	35	1994	unknown		M	Okayama	unknown	unknown	unknown	186	+	ND	ND	1273567	320	78.0488	34.2	328	3823577	69142	17621	1		full sequence	2	1	1	1	1
BP404	2	150	2011		10	F	Fukuoka	unknown	unknown	unknown	27	+	-	+	1472984	371	90.4878	33.06	316	3814179	67971	19477	2		full sequence	1	3	1	1	1
BP409	2	178	2012		0	M	Iwate	unknown	unknown	unknown	27	+	-	+	1012662	255	62.1951	32.95	330	3739292	67447	18862	2		full sequence	1	3	1	1	1
BP41	1	52	1994	unknown		F	Okayama	unknown	unknown	unknown	186	+	-	+	1616214	406	99.0244	34.2	309	3813777	67947	20028	1		full sequence	2	1	1	1	1
BP412	1	96	2012		26	F	Tokushima	unknown	unknown	unknown	186	prn1∆SS	-	+	1316968	331	80.7317	33.08	316	3769648	68111	19680	1	- (prn1∆SS)	deletion bp 26-110	2	1	1	1	1
BP413	2	179	2012		10	F	Chiba	4	unknown	unknown	27	+	-	+	1462214	368	89.7561	33.11	330	3734701	68037	18149	2		full sequence	1	3	1	1	1
BP414	2	175	2012		0	unknown	Aichi	0	NA	NA	27	+	-	+	1473730	371	90.4878	33.05	317	3751456	67603	19728	2		full sequence	1	3	1	1	1
BP42	1	41	1997	unknown		F	Okayama	unknown	unknown	unknown	186	+	-	+	1655170	416	101.463	34.34	312	3825451	68045	19296	1		full sequence	2	1	1	1	1
BP43	1	42	2000	unknown		F	Okayama	unknown	unknown	unknown	223	+	-	+	1624816	408	99.5122	34.4	297	3809983	69109	20176	1		full sequence	2	1	1	1	1
BP44	1	15	1982		unknown	unknown	Okayama	unknown	unknown	unknown	190	+	NA	NA	1161026	292	71.2195	33.00	350	3744547	63653	16466	1		full sequence	2	1	1	1	1
BP451	1	89	2011		0	M	Hyogo	0	NA	NA	186	prn1∆SS	-	+	1709578	430	104.878	33.13	320	3733652	68019	19355	1	- (prn1∆SS)	deletion bp 26-110	2	1	1	1	1
BP454	2	163	2012		11	M	Akita	unknown	unknown	unknown	27	+	-	+	1454786	366	89.2683	33.00	320	3721640	67927	19164	2		full sequence	1	3	1	2	1
BP462	2	143	2010		0	F	Kangawa	unknown	unknown	unknown	27	+	-	+	1464791	369	90	33.06	315	3748920	67927	19433	2		full sequence	1	3	1	1	1
BP473	2	172	2013		29	F	Tokushima	unknown	unknown	unknown	0	+	NA	NA	1231598	310	75.6098	32.91	334	3740195	68038	19392	2		full sequence	1	3	1	1	1
BP474	1	58	2013		31	M	Fukuoka	unknown	unknown	unknown	0	+	NA	NA	1602182	403	98.2927	33.04	310	3737887	67927	19820	1		full sequence	2	1	1	1	1
BP479	2	177	2013		10	M	Osaka	0	NA	NA	0	+	NA	NA	1513618	381	92.9268	33.09	322	3741673	73407	18578	2		full sequence	1	3	1	4	1
BP481	1	109	2013		0	F	Osaka	0	NA	NA	186	prn1∆SS	NA	NA	1437192	362	88.2927	32.98	331	3742711	68019	18559	1	- (prn1∆SS)	deletion bp 26-110	2	1	1	1	1
BP482	2	166	2013		0	F	Chiba	0	NA	NA	0	+	NA	NA	1679584	423	103.171	32.99	321	3727273	67927	19670	2		full sequence	1	3	1	1	1
BP484	2	168	2014		0	M	Okinawa	0	NA	NA	28	+	NA	NA	1644104	414	100.976	33.05	302	3769694	67927	19641	2		full sequence	1	3	1	1	1
BP486	2	173	2014		0	F	Tokushima	unknown	unknown	unknown	27	+	NA	NA	1634848	411	100.244	33.14	306	3771843	67944	19670	2		full sequence	1	3	1	1	1
BP490	2	160	2014		0	M	Okayama	0	NA	NA	27	+	NA	NA	1719465	433	105.61	33.10	323	3742542	73465	19446	2		full sequence	1	3	1	2	1
BP5	1	29	1995	unknown		F	Kanagawa	unknown	unknown	unknown	12	+	-	+	1637324	412	100.488	34.22	319	3821620	57852	19188	1		full sequence	2	1	1	1	1
BP502	2	187	2014		0	M	Saitama	unknown	unknown	unknown	27	+	NA	NA	1565206	394	96.0976	32.91	320	3737378	68134	18992	2		full sequence	1	3	1	1	1
BP504	2	185	2014		0	unknown	Hyogo	unknown	unknown	unknown	27	+	NA	NA	1679808	423	103.171	33.06	324	3743832	68037	19059	2		full sequence	1	3	1	1	1
BP55	1	86	2000	unknown		unknown	Saitama	unknown	unknown	unknown	186	- (prn1∆SS)	ND	ND	1412185	354	86.3415	34.35	331	3822962	68005	18637	1	- (prn1∆SS)	deletion bp 26-110	2	1	1	1	1
BP56	3	3	1999	2	2	F	Tokyo	unknown	unknown	unknown	186	+	ND	ND	1426674	358	87.3171	34.3	314	3823056	68004	19431	1		full sequence	2	1	1	1	1
BP58	2	124	1999	0	0	M	Tokyo	unknown	unknown	unknown	16	+	ND	ND	1173978	294	71.7073	34.3	319	3825927	100287	19471	2		full sequence	1	3	1	1	1
BP59	1	85	2000	0	0	M	Tokyo	unknown	unknown	unknown	226	- (prn1∆SS)	-	+	1662381	418	101.951	34.45	310	3820792	67997	19423	1	- (prn1∆SS)	deletion bp 26-110	2	1	1	1	1
BP6	2	119	1995	unknown		F	Kanagawa	unknown	unknown	unknown	196	+	-	+	1727961	434	105.854	34	313	3840077	68003	18406	1		full sequence	1	1	1	1	1
BP60	2	136	2000	0	0	M	Tokyo	unknown	unknown	unknown	27	+	-	+	982548	246	60	34.24	324	3826202	67987	17889	2		full sequence	1	3	1	1	1
BP61	1	77	2000	0	0	M	Tokyo	unknown	unknown	unknown	186	+	ND	ND	1408776	354	86.3415	34.34	316	3827391	68005	18701	1		full sequence	2	1	1	1	1
BP63	1	87	2000	2	2	F	Tokyo	unknown	unknown	unknown	194	- (prn1∆SS)	-	+	1498074	376	91.7073	34.25	300	3811470	73004	20128	1	- (prn1∆SS)	deletion bp 26-110	2	1	1	1	1
BP64	1	90	2000	0	0	F	Tokyo	unknown	unknown	unknown	194	- (prn1∆SS)	-	+	1402204	352	85.8537	34.31	321	3828112	68005	19085	1	- (prn1∆SS)	deletion bp 26-110	2	1	1	1	1
BP66	2	148	1999	1	1	F	Osaka	unknown	unknown	unknown	161	+	ND	ND	1224833	308	75.122	34.31	317	3819711	67981	19003	2		full sequence	1	3	1	1	1
BP67	2	139	2000	1	1	M	Osaka	unknown	unknown	unknown	27	+	ND	ND	1423506	358	87.3171	34.15	317	3822982	68083	19051	2		full sequence	1	3	1	1	1
BP68	1	27	1989		unknown	M	Aichi	unknown	unknown	unknown	10	+	NA	NA	1236353	311	75.8537	33.03	327	3727050	67928	19292	1		full sequence	2	1	1	1	1
BP71	1	24	1988		unknown	unknown	Aichi	unknown	unknown	unknown	10	+	NA	NA	1224335	308	75.122	32.92	315	3752701	67993	19520	1		full sequence	2	1	1	1	1
BP73	1	21	1988		unknown	unknown	Aichi	unknown	unknown	unknown	95	+	NA	NA	1041484	262	63.9024	32.94	325	3743545	68119	19012	1		full sequence	2	1	1	1	1
BP8	1	31	1996	unknown		M	Kanagawa	unknown	unknown	unknown	139	+	-	+	1513245	380	92.6829	34.27	312	3818030	69124	20102	1		full sequence	2	1	1	1	1
BP81	1	11	1990		unknown	F	Aichi	unknown	unknown	unknown	185	+	NA	NA	1450342	365	89.0244	33.07	319	3732321	68038	19297	1		full sequence	2	1	1	1	1
BP84	1	26	1990		unknown	unknown	Hokkaido	unknown	unknown	unknown	190	+	NA	NA	1481430	373	90.9756	33.02	319	3745722	67928	19670	1		full sequence	2	8	1	1	1
BP85	1	44	1991		unknown	unknown	Hokkaido	unknown	unknown	unknown	186	+	NA	NA	1864824	469	114.39	33.10	331	3738019	68020	19681	1		full sequence	2	1	1	1	1
BP86	1	14	1996	5	5	unknown	Hokkaido	unknown	unknown	unknown	10	+	ND	ND	1429180	360	87.8049	34.37	320	3822997	68013	18652	1		full sequence	2	1	1	1	1
BP89	1	22	1982		0	F	Chiba	unknown	unknown	unknown	30	- (mRNA decreased)	NA	NA	1714483	432	105.366	32.96	315	3746036	68039	19464	1		full sequence	2	1	1	1	1
BP9	1	78	1996	unknown		F	Kanagawa	unknown	unknown	unknown	186	+	-	+	1412907	356	86.8293	34.28	327	3824369	68051	18686	1		full sequence	2	1	1	1	1
BP90	1	9	1983		5	F	Chiba	unknown	unknown	unknown	96	+	NA	NA	1536024	387	94.3902	33.05	330	3745876	67927	18920	1		full sequence	2	1	1	1	1
BP91	1	28	1986		unknown	unknown	Chiba	unknown	unknown	unknown	10	+	NA	NA	1633683	411	100.244	33.10	334	3727798	68038	19084	1		full sequence	2	1	1	1	1
BP92	1	23	1986		unknown	unknown	Chiba	unknown	unknown	unknown	30	+	NA	NA	1255683	316	77.0732	33.06	336	3731793	67927	19252	1		full sequence	2	1	1	1	1
BP93	1	12	1987		unknown	unknown	Chiba	unknown	unknown	unknown	73	+	NA	NA	1461471	368	89.7561	33.05	322	3756773	67927	18632	1		full sequence	2	1	1	1	1
BP94	1	13	1987		unknown	unknown	Chiba	unknown	unknown	unknown	220	+	NA	NA	1525028	384	93.6585	32.98	335	3732597	67927	18614	1		full sequence	2	1	1	1	1
BP95	1	10	1983		unknown	unknown	Chiba	unknown	unknown	unknown	73	+	NA	NA	1168678	294	71.7073	32.97	327	3765553	68085	18990	1		full sequence	2	1	1	1	1
BP96	1	19	1983		unknown	unknown	Chiba	unknown	unknown	unknown	185	+	NA	NA	1460890	368	89.7561	33.00	317	3749313	67587	19321	1		full sequence	2	1	1	1	1
BP97	1	18	1983		unknown	unknown	Chiba	unknown	unknown	unknown	185	+	NA	NA	1362916	343	83.6585	33.08	319	3752749	67927	19371	1		full sequence	2	1	1	1	1
BP98	1	20	1983		unknown	unknown	Chiba	unknown	unknown	unknown	185	+	NA	NA	1662478	418	101.951	33.02	327	3727318	46342	19217	1		full sequence	2	1	1	1	1
BP99	1	8	1983		unknown	unknown	Chiba	unknown	unknown	unknown	139	+	NA	NA	1607502	405	98.7805	32.92	314	3814142	67971	19231	1		full sequence	2	1	1	1	1
KonanBP1	1	106	2008	6 years	6	F	unknown	unknown	unknown	unknown	unknown	-	unknown	unknown	1293941	326	79.5122	34.13	302	3806526	69102	19676	1	- (prn1∆SS)	deletion bp 26-110	2	1	1	1	1
KonanBP10	1	104	2008	8 months	0	F	unknown	1	unknown	unknown	unknown	-	unknown	unknown	1524484	384	93.6585	34.3	305	3816248	100180	19455	1	- (prn1∆SS)	deletion bp 26-110	2	1	1	1	1
KonanBP11	1	83	2008	3 years	3	M	unknown	3	unknown	unknown	unknown	-	unknown	unknown	1329471	334	81.4634	34.23	314	3815902	100166	19704	1	- (prn1∆SS)	deletion bp 26-110	2	1	1	1	1
KonanBP12	1	88	2009	5 months	0	F	none	none	none	none	unknown	-	unknown	unknown	1581212	398	97.0732	34.41	307	3821393	100172	20081	1	- (prn1∆SS)	deletion bp 26-110	2	1	1	1	1
KonanBP13	1	95	2009	2 years	2	F	unknown	3	unknown	unknown	unknown	-	unknown	unknown	1261759	316	77.0732	34.14	323	3822498	68009	18901	1	- (prn1∆SS)	deletion bp 26-110	2	1	1	1	1
KonanBP14	1	81	2009	9 years	9	F	Konan Aichi Japan	4	biken(1-3),takeda(4)	6 years 9 months	unknown	-	unknown	unknown	1533755	386	94.1463	34.26	318	3823860	68009	19133	1	- (prn1∆SS)	deletion bp 26-110	2	1	1	1	1
KonanBP15	1	80	2009	9 months	0	F	unknown	1	unknown	unknown	unknown	-	unknown	unknown	1703141	428	104.39	34.2	308	3823754	100265	19726	1	- (prn1∆SS)	deletion bp 26-110	2	1	1	1	1
KonanBP16	1	111	2009	8 years	8	F	unknown	3	unknown	unknown	unknown	-	unknown	unknown	1526471	384	93.6585	34.25	298	3816685	100176	19397	1	- (prn1∆SS)	deletion bp 26-110	2	1	1	1	1
KonanBP17	1	110	2009	8 years	8	F	unknown	3	unknown	unknown	unknown	-	unknown	unknown	1216236	306	74.6341	34.28	319	3816735	51660	18640	1	- (prn1∆SS)	deletion bp 26-110	2	1	1	1	1
KonanBP18	2	167	2010	3 months	0	F	none	none	none	none	unknown	+	unknown	unknown	1646876	414	100.976	34.23	306	3823294	100261	19463	2		full sequence	1	3	1	1	1
KonanBP19	2	171	2010	2 months	0	M	none	none	none	none	unknown	+	unknown	unknown	1323740	332	80.9756	34.16	316	3813950	67973	19125	2		full sequence	1	3	1	1	1
KonanBP2	1	116	2008	9 months	0	M	none	none	none	none	unknown	-	unknown	unknown	1552463	390	95.122	34.14	320	3823706	68009	19032	1	- (prn1∆SS)	deletion bp 26-110	2	1	1	1	1
KonanBP20	2	141	2011	13 years	13	F	unknown	4	unknown	unknown	unknown	+	unknown	unknown	1502016	378	92.1951	34.42	310	3823223	68009	19031	2		full sequence	1	3	1	1	1
KonanBP21	2	142	2011	11 years	11	F	unknown	4	unknown	unknown	unknown	+	unknown	unknown	1583042	398	97.0732	34.38	306	3814540	69119	19393	2		full sequence	1	3	1	1	1
KonanBP22	2	151	2011	12 years	12	M	unknown	4	unknown	unknown	unknown	+	unknown	unknown	1513868	380	92.6829	34.34	317	3820028	67997	18630	2		full sequence	1	3	1	1	1
KonanBP23	2	144	2011	3 months	0	M	none	none	none	none	unknown	+	unknown	unknown	1419998	356	86.8293	34.28	325	3823465	68049	17796	2		full sequence	1	3	1	1	1
KonanBP24	2	180	2011	5 months	0	M	none	none	none	none	unknown	+	unknown	unknown	1633619	410	100	34.42	316	3821933	68003	19025	2		full sequence	1	3	1	1	1
KonanBP25	2	153	2011	1 months	0	M	none	none	none	none	unknown	+	unknown	unknown	1203837	302	73.6585	34.22	314	3822053	67975	19401	2		full sequence	1	3	1	1	1
KonanBP26	1	61	2011	6 years	6	F	unknown	4	unknown	unknown	unknown	+	unknown	unknown	1391368	350	85.3659	34.31	325	3821949	69138	18442	1		full sequence	2	1	1	1	1
KonanBP27	1	101	2011	1 years	1	F	Konan Aichi Japan	3	unknown	unknown	unknown	-	unknown	unknown	1534981	386	94.1463	34.23	307	3817136	67975	19718	1	- (prn1∆SS)	deletion bp 26-110	2	1	1	1	1
KonanBP28	2	152	2011	10 years	10	F	unknown	unknown	unknown	unknown	unknown	+	unknown	unknown	1747412	440	107.317	34.2	302	3824057	67993	19950	2		full sequence	1	3	1	1	1
KonanBP29	2	181	2011	11 years	11	F	unknown	4	unknown	unknown	unknown	+	unknown	unknown	1868572	470	114.634	34.24	307	3821686	68001	19507	2		full sequence	1	3	1	1	1
KonanBP3	1	115	2008	6 months	0	M	none	none	none	none	unknown	-	unknown	unknown	1403313	352	85.8537	34.05	311	3823342	68077	19353	1	- (prn1∆SS)	deletion bp 26-110	2	1	1	1	1
KonanBP30	1	60	2011	10 years	10	F	unknown	4	unknown	unknown	unknown	+	unknown	unknown	2259449	568	138.537	34.16	301	3822568	67997	20202	1		full sequence	2	1	1	1	1
KonanBP31	1	82	2011	7 months	0	F	unknown	2	unknown	unknown	unknown	+	unknown	unknown	2045453	514	125.366	34.28	301	3824852	68003	19775	1	- (prn1∆SS)	deletion bp 26-110	2	1	1	1	1
KonanBP32	2	182	2012	2 months	0	M	none	none	none	none	unknown	+	unknown	unknown	1404557	352	85.8537	34.36	302	3814195	100158	19433	2		full sequence	1	3	1	1	1
KonanBP33	2	184	2012	11 months	0	F	none	none	none	none	unknown	+	unknown	unknown	1425330	358	87.3171	34.31	317	3823471	100223	19511	2		full sequence	1	3	1	1	1
KonanBP34	2	183	2012	11 months	0	F	none	none	none	none	unknown	+	unknown	unknown	1625356	408	99.5122	34.3	318	3825113	68021	19519	2		full sequence	1	3	1	1	1
KonanBP35	2	188	2012	1 years	1	F	none	none	none	none	unknown	+	unknown	unknown	1626149	408	99.5122	34.23	308	3813235	69113	19461	2		full sequence	1	3	1	1	1
KonanBP36	2	189	2012	1 months	0	M	none	none	none	none	unknown	+	unknown	unknown	2204534	554	135.122	34.32	301	3820287	68022	19362	2		full sequence	1	3	1	1	1
KonanBP37	2	169	2013	9 years	9	F	unknown	4	takeda(1-4)	unknown	unknown	+	unknown	unknown	1564672	394	96.0976	34.09	298	3820791	100272	19447	2		full sequence	1	3	1	1	1
KonanBP38	2	170	2013	7 years	7	F	unknown	3	unknown	unknown	unknown	+	unknown	unknown	1494162	376	91.7073	34.2	303	3817908	100191	19714	2		full sequence	1	3	1	1	1
KonanBP39	2	145	2013	1 months	0	M	none	none	none	none	unknown	+	unknown	unknown	2249225	566	138.049	34.13	299	3823725	77475	19746	2		full sequence	1	3	1	1	1
KonanBP4	1	102	2008	5 years	5	F	unknown	4	unknown	unknown	unknown	-	unknown	unknown	1375723	346	84.3902	34.24	316	3824169	68009	19752	1	- (prn1∆SS)	deletion bp 26-110	2	1	1	1	1
KonanBP5	1	105	2008	1 years	1	F	unknown	3	unknown	unknown	unknown	-	unknown	unknown	1024902	258	62.9268	34.23	327	3824059	100256	17756	1	- (prn1∆SS)	deletion bp 26-110	2	1	1	1	1
KonanBP6	1	103	2008	5 years	5	F	unknown	4	unknown	unknown	unknown	-	unknown	unknown	1300385	326	79.5122	34.08	309	3816091	100029	19310	1	- (prn1∆SS)	deletion bp 26-110	2	1	1	1	1
KonanBP7	1	108	2008	5 years	5	F	unknown	4	unknown	unknown	unknown	-	unknown	unknown	1435521	360	87.8049	34.27	315	3825196	100256	19279	1	- (prn1∆SS)	deletion bp 26-110	2	1	1	1	1
KonanBP8	1	107	2008	8 months	0	M	none	none	none	none	unknown	-	unknown	unknown	1554973	390	95.122	34.32	311	3820285	68034	18890	1	- (prn1∆SS)	deletion bp 26-110	2	1	1	1	1
KonanBP9	2	138	2008	4 months	0	M	none	none	none	none	unknown	+	unknown	unknown	1384810	348	84.878	34.3	324	3824327	68009	19031	2		full sequence	1	3	1	1	1

## Sheet: TableS2
Table S2. B. pertussis strains included in phylogenetic tree for worldwide contextualization of Japanese isolates (Figure 3).
	NA… not available.
Genome	Strain ID	Location	Country	Year	ptxA	PtxP	prn	fim2	fim3	prn mutation (bp position)	Reference	Phylogenetic position, Figure 3
MO149	MO149	USA	USA	NA	NA	NA	NA	NA	NA		Park et al. 2012	1
B167	B0442	Netherlands	Netherlands	1954	5	4	10	1	1		Bart et al. 2014	2
B246	A Köpe5603	Sweden	Sweden	1956	5	4	NA	1	1		Bart et al. 2014	3
B002	BP2	Argentina	Argentina	2000	5	4	NA	1	1		Bart et al. 2014	4
B265	108	Taiwan	Taiwan	1992	5	4	6	1	1		Bart et al. 2014	5
B287	107	Taiwan	Taiwan	1992	5	4	6	1	1		Bart et al. 2014	6
18323	18323	USA	USA	1947	5	4	6	1	1		Park et al. 2015	7
B095	Cz	France	France	1993	5	4	6	1	1		Bart et al. 2014	8
GCA_001525555	FDAARGOS_178	USA: VA	USA	1952	NA	4	6	1	1		Genbank	9
B163	B0496	Netherlands	Netherlands	1950	4	2	7	2	1		Bart et al. 2014	10
B162	B0497	Netherlands	Netherlands	1950	4	2	7	2	1		Bart et al. 2014	11
B185	B2982	Netherlands	Netherlands	1990	4	2	7	2	1		Bart et al. 2014	12
B164	B0441	Netherlands	Netherlands	1952	4	2	7	2	1		Bart et al. 2014	13
B189	B0887	Netherlands	Netherlands	1991	4	2	7	2	1		Bart et al. 2014	14
B308	B200	USA	USA	1935	4	2	7	2	1		Bart et al. 2014	15
B309	B203	USA	USA	1939	4	2	7	2	1		Bart et al. 2014	16
B158	B3174	Kenya	Kenya	1975	2	6	1	1	1		Bart et al. 2014	17
B152	B3189	Kenya	Kenya	1975	2	6	1	1	1		Bart et al. 2014	18
B156	B3197	Kenya	Kenya	1975	2	6	1	1	1		Bart et al. 2014	19
B175	B0585	Netherlands	Netherlands	1977	2	6	1	1	1		Bart et al. 2014	20
B177	B0295	Netherlands	Netherlands	1978	2	1	1	1	1		Bart et al. 2014	21
B290	NCTC10901	UK	UK	1920	2	1	1	1	1		Bart et al. 2014	22
B068	B0402	China	China	1957	2	1	NA	1	1		Bart et al. 2014	23
GCA_001605275	C393	China	China	1951	2	1	1	1	1		Bowden et al. 2016	24
GCA_002892725	J043	USA	USA	1947	2	1	1	1	1		Genbank	25
tohama	Tohama I	Japan	Japan	1954	1	1	1	1	4		Parkhill et al. 2003	26
GCA_002892745	J042	USA	USA	1947	2	1	1	1	1		Gates et al. 2017	27
B133	BP121	Japan	Japan	1998	2	1	1	1	1		Bart et al. 2014	28
NIID_BP121	BP121	Japan: Hokkaido	Japan	1998	2	1	1	1	1		This study	29
B007	BP106?	Argentina	Argentina	NA	2	1	NA	1	1		Bart et al. 2014	30
B135	BP56	Japan	Japan	1999	2	1	1	1	1		Bart et al. 2014	31
GCA_002083095	FDAARGOS_195	Japan	Japan	1950	2	1	1	1	1		Genbank	32
NIID_BP194	BP194	Japan: Mie	Japan	1986	2	1	1	1	1		This study	33
NIID_BP56	BP56	Japan: Tokyo	Japan	1999	2	1	1	1	1		This study	34
B165	B0296	Netherlands	Netherlands	1952	2	1	1	1	1		Bart et al. 2014	35
B150	B3289	Kenya	Kenya	1975	2	1	1	1	1		Bart et al. 2014	36
B155	B3200	Kenya	Kenya	1975	2	1	1	1	1		Bart et al. 2014	37
B145	B3280	Kenya	Kenya	1975	2	1	1	1	1		Bart et al. 2014	38
B147	B3199	Kenya	Kenya	1975	2	1	1	1	1		Bart et al. 2014	39
B154	B3195	Kenya	Kenya	1975	2	1	1	1	1		Bart et al. 2014	40
B174	B1223	Netherlands	Netherlands	1977	2	1	1	1	1		Bart et al. 2014	41
B178	B0592	Netherlands	Netherlands	1982	2	1	1	1	1		Bart et al. 2014	42
B182	B2968	Netherlands	Netherlands	1987	2	1	1	1	1		Bart et al. 2014	43
B223	1326/62	Poland	Poland	1962	2	1	1	1	1		Bart et al. 2014	44
B081	KKK1330	Finland	Finland	1965	2	1	1	1	1		Bart et al. 2014	45
B168	B1381	Netherlands	Netherlands	1956	2	1	1	1	1		Bart et al. 2014	46
B161	B1197	Netherlands	Netherlands	1950	2	1	1	1	1		Bart et al. 2014	47
B234	606/67	Poland	Poland	1967	2	1	1	1	1		Bart et al. 2014	48
B166	B0572	Netherlands	Netherlands	1952	2	1	1	1	1		Bart et al. 2014	49
B169	B1379	Netherlands	Netherlands	1958	2	1	1	1	1		Bart et al. 2014	50
B160	B1195	Netherlands	Netherlands	1949	2	1	1	1	1		Bart et al. 2014	51
B079	KKK22	Finland	Finland	1953	2	1	1	1	1		Bart et al. 2014	52
B080	KKK1277	Finland	Finland	1964	2	1	1	1	1		Bart et al. 2014	53
B171	B0576	Netherlands	Netherlands	1967	2	1	1	1	1		Bart et al. 2014	54
B291	CN0141	UK	UK	1942	2	1	1	1	1		Bart et al. 2014	55
B292	CN1407	UK	UK	1946	2	1	1	1	1		Bart et al. 2014	56
B310	B202	USA	USA	1946	2	1	1	1	1		Bart et al. 2014	57
B069	B0403	China	China	1957	2	1	1	1	1		Bart et al. 2014	58
B313	B316	USA	USA	1977	2	1	NA	1	1		Bart et al. 2014	59
B312	B225	USA	USA	1977	2	1	1	1	1		Bart et al. 2014	60
B269	PT1877	Taiwan	Taiwan	1999	2	1	1	1	1		Bart et al. 2014	61
B318	B733	USA	USA	1995	2	1	NA	1	1		Bart et al. 2014	62
B311	B215	USA	USA	1977	2	1	1	1	1		Bart et al. 2014	63
B315	A020	USA	USA	1986	2	1	1	1	1		Bart et al. 2014	64
B128	BP22	Japan	Japan	1991	2	1	1	1	1		Bart et al. 2014	65
NIID_BP22	BP22	Japan: Osaka	Japan	1991	2	1	1	1	1		This study	66
NIID_BP124	BP124	Japan: Akita	Japan	1996	2	1	1	1	1		This study	67
NIID_BP133	BP133	Japan: Akita	Japan	1996	2	1	1	1	1		This study	68
B058	Bp02-035	Canada	Canada	2001	2	1	1	1	1		Bart et al. 2014	69
B316	A214	USA	USA	1993	2	1	1	1	1		Bart et al. 2014	70
GCA_001686625	UT25Sm1	USA: Texas	USA	1977	2	1	1	1	1		Genbank	71
NIID_BP5	BP5	Japan: Kanagawa	Japan	1995	2	1	1	1	1		This study	72
NIID_BP68	BP68	Japan: Aichi	Japan	1989	2	1	1	1	1		This study	73
B127	BP182	Japan	Japan	1991	2	1	12	1	1		Bart et al. 2014	74
NIID_BP8	BP8	Japan: Kanagawa	Japan	1996	2	1	1	1	1		This study	75
B132	BP128	Japan	Japan	1996	2	1	1	1	1		Bart et al. 2014	76
NIID_BP128	BP128	Japan: Akita	Japan	1996	2	1	1	1	1		This study	77
NIID_BP91	BP91	Japan: Chiba	Japan	1986	2	1	1	1	1		This study	78
NIID_BP71	BP71	Japan: Aichi	Japan	1988	2	1	1	1	1		This study	79
NIID_BP84	BP84	Japan: Hokkaido	Japan	1990	2	8	1	1	1		This study	80
B129	B1045	Japan	Japan	1995	2	8	1	1	1		Bart et al. 2014	81
NIID_BP211	BP211	Japan: Chiba	Japan	2003	2	8	1	1	1		This study	82
NIID_BP100	BP100	Japan: Chiba	Japan	1983	2	1	1	1	1		This study	83
NIID_BP44	BP44	Japan: Okayama	Japan	1982	2	1	1	1	1		This study	84
NIID_BP81	BP81	Japan: Aichi	Japan	1990	2	1	1	1	1		This study	85
NIID_BP95	BP95	Japan: Chiba	Japan	1983	2	1	1	1	1		This study	86
NIID_BP93	BP93	Japan: Chiba	Japan	1987	2	1	1	1	1		This study	87
NIID_BP94	BP94	Japan: Chiba	Japan	1987	2	1	1	1	1		This study	88
B126	BP70	Japan	Japan	1988	2	1	1	1	1		Bart et al. 2014	89
NIID_BP86	BP86	Japan: Hokkaido	Japan	1996	2	1	1	1	1		This study	90
NIID_BP73	BP73	Japan: Aichi	Japan	1988	2	1	1	1	1		This study	91
NIID_BP89	BP89	Japan: Chiba	Japan	1982	2	1	1	1	1		This study	92
NIID_BP92	BP92	Japan: Chiba	Japan	1986	2	1	1	1	1		This study	93
NIID_BP90	BP90	Japan: Chiba	Japan	1983	2	1	1	1	1		This study	94
NIID_BP99	BP99	Japan: Chiba	Japan	1983	2	1	1	1	1		This study	95
NIID_BP196	BP196	Japan: Mie	Japan	1986	2	1	1	1	1		This study	96
NIID_BP96	BP96	Japan: Chiba	Japan	1983	2	1	1	1	1		This study	97
NIID_BP97	BP97	Japan: Chiba	Japan	1983	2	1	1	1	1		This study	98
NIID_BP98	BP98	Japan: Chiba	Japan	1983	2	1	1	1	1		This study	99
B314	B159	USA	USA	1978	2	1	1	1	1		Bart et al. 2014	100
B136	BP119	Japan	Japan	2001	2	1	1	1	1		Bart et al. 2014	101
NIID_BP119	BP119	Japan: Kanagawa	Japan	2001	2	1	1	1	1		This study	102
B097	FR145	France	France	1995	2	1	1	1	1		Bart et al. 2014	103
NIID_BP117	BP117	Japan: Gunma	Japan	1999	2	1	1	1	1		This study	104
NIID_BP29	BP29	Japan: Osaka	Japan	1992	2	1	1	1	1		This study	105
NIID_BP10	BP10	Japan: Kanagawa	Japan	1996	2	1	1	1	1		This study	106
NIID_BP327	BP327	Japan: Ehime	Japan	2007	2	1	1	1	1		This study	107
NIID_BP107	BP107	Japan: Chiba	Japan	2000	2	1	1	1	1		This study	108
NIID_BP118	BP118	Japan: Kanagawa	Japan	1997	2	1	1	1	1	IS481 insertion (1613)	This study	109
NIID_BP349	BP349	Japan: Miyazaki	Japan	2009	2	1	1	1	1		This study	110
NIID_BP371	BP371	Japan: Miyazaki	Japan	2010	2	1	1	1	1		This study	111
NIID_BP474	BP474	Japan: Fukuoka	Japan	2013	2	1	1	1	1		This study	112
NIID_BP350	BP350	Japan: Mie	Japan	2009	2	1	1	1	1		This study	113
Konan_BP26	BP26	Japan: Konan Kosei	Japan	2011	2	1	1	1	1		This study	114
Konan_BP30	BP30	Japan: Konan Kosei	Japan	2011	2	1	1	1	1		This study	115
NIID_BP311	BP311	Japan: Akita	Japan	2006	2	1	1	1	1		This study	116
NIID_BP341	BP341	Japan: Osaka	Japan	2008	2	1	1	1	1		This study	117
NIID_BP15	BP15	Japan: Osaka	Japan	1990	2	1	1	1	1		This study	118
NIID_BP193	BP193	Japan: Fukuoka	Japan	1995	2	1	1	1	1		This study	119
NIID_BP35	BP35	Japan: Okayama	Japan	1994	2	1	1	1	1		This study	120
NIID_BP37	BP37	Japan: Okayama	Japan	1994	2	1	1	1	1		This study	121
NIID_BP40	BP40	Japan: Okayama	Japan	1994	2	1	1	1	1		This study	122
B137	BP143	Japan	Japan	2002	2	1	1	1	1		Bart et al. 2014	123
NIID_BP114	BP114	Japan: Chiba	Japan	1999	2	1	1	1	1		This study	124
NIID_BP123	BP123	Japan: Miyagi	Japan	2000	2	1	1	1	1		This study	125
NIID_BP101	BP101	Japan: Chiba	Japan	1994	2	1	1	1	1		This study	126
NIID_BP32	BP32	Japan: Saitama	Japan	1995	2	1	1	1	1		This study	127
B057	Bp02-005	Canada	Canada	2001	2	1	1	1	1		Bart et al. 2014	128
NIID_BP43	BP43	Japan: Okayama	Japan	2000	2	1	1	1	1		This study	129
NIID_BP85	BP85	Japan: Hokkaido	Japan	1991	2	1	1	1	1		This study	130
NIID_BP27	BP27	Japan: Osaka	Japan	1992	2	1	1	1	1		This study	131
GCA_001985085	E976	USA: NY	USA	2005	2	1	1	1	1		Weigand et al. 2017	132
NIID_BP42	BP42	Japan: Okayama	Japan	1997	2	1	1	1	1		This study	133
NIID_BP104	BP104	Japan: Chiba	Japan	1999	2	1	1	1	1		This study	134
NIID_BP41	BP41	Japan: Okayama	Japan	1994	2	1	1	1	1		This study	135
NIID_BP125	BP125	Japan: Akita	Japan	1996	2	1	1	1	1		This study	136
NIID_BP127	BP127	Japan: Akita	Japan	1996	2	1	1	1	1		This study	137
NIID_BP130	BP130	Japan: Akita	Japan	1996	2	1	1	1	1		This study	138
NIID_BP131	BP131	Japan: Akita	Japan	1996	2	1	1	1	1		This study	139
NIID_BP313	BP313	Japan: Kanagawa	Japan	2006	2	1	1	1	4	IS481 insertion (1613)	This study	140
NIID_BP202	BP202	Japan: Kyushu	Japan	2003	2	1	1	1	1	IS481 insertion (1613)	This study	141
NIID_BP267	BP267	Japan: Fukuoka	Japan	2004	2	1	1	1	1	IS481 insertion (1613)	This study	142
NIID_BP302	BP302	Japan: Kinki	Japan	2005	2	1	1	1	1	IS481 insertion (1613)	This study	143
NIID_BP307	BP307	Japan: Nigata	Japan	2006	2	1	1	1	1	IS481 insertion (1613)	This study	144
NIID_BP112	BP112	Japan: Chiba	Japan	2000	2	1	1	1	1	IS481 insertion (1613)	This study	145
NIID_BP215	BP215	Japan: Chiba	Japan	2003	2	1	1	1	1	IS481 insertion (1613)	This study	146
NIID_BP351	BP351	Japan: Kouchi	Japan	2009	2	1	1	1	1	IS481 insertion (1613)	This study	147
NIID_BP122	BP122	Japan: Fukushima	Japan	2001	2	1	1	1	1		This study	148
NIID_BP156	BP156	Japan: Chiba	Japan	2002	2	1	1	1	1		This study	149
NIID_BP9	BP9	Japan: Kanagawa	Japan	1996	2	1	1	1	1		This study	150
NIID_BP1	BP1	Japan: Mie	Japan	2000	2	1	1	1	1		This study	151
NIID_BP61	BP61	Japan: Tokyo	Japan	2000	2	1	1	1	1		This study	152
Konan_BP31	BP31	Japan: Konan Kosei	Japan	2011	2	1	1	1	1	∆SS	This study	153
Konan_BP11	BP11	Japan: Konan Kosei	Japan	2008	2	1	1	1	1	∆SS	This study	154
Konan_BP14	BP14	Japan: Konan Kosei	Japan	2009	2	1	1	1	1	∆SS	This study	155
Konan_BP15	BP15	Japan: Konan Kosei	Japan	2009	2	1	1	1	1	∆SS	This study	156
NIID_BP148	BP148	Japan: Hokkaido	Japan	2002	2	1	1	1	1	∆SS	This study	157
NIID_BP314	BP314	Japan: Kanagawa	Japan	2007	2	1	1	1	1	∆SS	This study	158
NIID_BP243	BP243	Japan: Nigata	Japan	2004	2	1	1	1	1	∆SS	This study	159
NIID_BP346	BP346	Japan: Shizuoka	Japan	2009	2	1	1	1	1	∆SS	This study	160
Konan_BP2	BP2	Japan: Konan Kosei	Japan	2008	2	1	1	1	1	∆SS	This study	161
Konan_BP3	BP3	Japan: Konan Kosei	Japan	2008	2	1	1	1	1	∆SS	This study	162
NIID_BP233	BP233	Japan: Miyagi	Japan	2004	2	1	1	1	1	∆SS	This study	163
NIID_BP481	BP481	Japan: Osaka	Japan	2013	2	1	1	1	1	∆SS	This study	164
Konan_BP1	BP1	Japan: Konan Kosei	Japan	2008	2	1	1	1	1	∆SS	This study	165
Konan_BP10	BP10	Japan: Konan Kosei	Japan	2008	2	1	1	1	1	∆SS	This study	166
Konan_BP4	BP4	Japan: Konan Kosei	Japan	2008	2	1	1	1	1	∆SS	This study	167
Konan_BP5	BP5	Japan: Konan Kosei	Japan	2008	2	1	1	1	1	∆SS	This study	168
Konan_BP6	BP6	Japan: Konan Kosei	Japan	2008	2	1	1	1	1	∆SS	This study	169
Konan_BP7	BP7	Japan: Konan Kosei	Japan	2008	2	1	1	1	1	∆SS	This study	170
Konan_BP8	BP8	Japan: Konan Kosei	Japan	2008	2	1	1	1	1	∆SS	This study	171
Konan_BP16	BP16	Japan: Konan Kosei	Japan	2009	2	1	1	1	1	∆SS	This study	172
Konan_BP17	BP17	Japan: Konan Kosei	Japan	2009	2	1	1	1	1	∆SS	This study	173
NIID_BP59	BP59	Japan: Tokyo	Japan	2000	2	1	1	1	1	∆SS	This study	174
NIID_BP64	BP64	Japan: Tokyo	Japan	2000	2	1	1	1	1	∆SS	This study	175
NIID_BP361	BP361	Japan: Fukuoka	Japan	2010	2	1	1	1	1	∆SS	This study	176
Konan_BP27	BP27	Japan: Konan Kosei	Japan	2011	2	1	1	1	1	∆SS	This study	177
NIID_BP390	BP390	Japan: Osaka	Japan	2011	2	1	1	1	1	∆SS	This study	178
NIID_BP55	BP55	Japan: Saitama	Japan	2000	2	1	1	1	1	∆SS	This study	179
B141	BP310	Japan	Japan	2006	2	1	1	1	1	∆SS	Bart et al. 2014	180
NIID_BP310	BP310	Japan: Akita	Japan	2006	2	1	1	1	1	∆SS	This study	181
B107	L675	Hong Kong	Hong Kong	2002	2	1	1	1	1	∆SS	Bart et al. 2014	182
NIID_BP115	BP115	Japan: Chiba	Japan	2000	2	1	1	1	1	∆SS	This study	183
NIID_BP451	BP451	Japan: Hyogo	Japan	2011	2	1	1	1	1	∆SS	This study	184
Konan_BP12	BP12	Japan: Konan Kosei	Japan	2009	2	1	1	1	1	∆SS	This study	185
NIID_BP63	BP63	Japan: Tokyo	Japan	2000	2	1	1	1	1	∆SS	This study	186
Konan_BP13	BP13	Japan: Konan Kosei	Japan	2009	2	1	1	1	1	∆SS	This study	187
B050	L580	Australia	Australia	2007	2	1	1	1	1	∆SS	Bart et al. 2014	188
NIID_BP111	BP111	Japan: Chiba	Japan	2000	2	1	1	1	1	∆SS	This study	189
NIID_BP155	BP155	Japan: Osaka	Japan	2002	2	1	1	1	1	∆SS	This study	190
NIID_BP214	BP214	Japan: Chiba	Japan	2003	2	1	1	1	1	∆SS	This study	191
NIID_BP293	BP293	Japan: Chubu	Japan	2005	2	1	1	1	1	∆SS	This study	192
NIID_BP412	BP412	Japan: Tokushima	Japan	2012	2	1	1	1	1	∆SS	This study	193
GCA_001605135	H375	USA:CA	USA	2010	2	1	1	1	1	∆SS	Bowden et al. 2016	194
GCA_001628735	I344	USA:MN	USA	2012	2	1	1	1	1	∆SS	Weigand et al. 2017	195
GCA_001985385	H740	USA: GA	USA	2011	2	1	1	1	1	∆SS	Weigand et al. 2017	196
B294	CN3001	UK	UK	1949	2	1	1	1	1		Bart et al. 2014	197
B001	BP6901	Argentina	Argentina	1969	1	1	1	1	1		Bart et al. 2014	198
B035	L638	Australia	Australia	1998	1	1	1	2	1		Bart et al. 2014	199
B040	L468	Australia	Australia	2000	1	1	1	2	1		Bart et al. 2014	200
B041	L695?	Australia	Australia	NA	NA	NA	1	2	1		Bart et al. 2014	201
B302	BP1511	UK	UK	2003	1	1	17	2	1		Bart et al. 2014	202
B032	L599	Australia	Australia	1997	1	1	1	2	1		Bart et al. 2014	203
B029	L646	Australia	Australia	1996	1	1	1	2	1		Bart et al. 2014	204
B036	L453	Australia	Australia	1998	1	1	1	2	1		Bart et al. 2014	205
B044	L708	Australia	Australia	2002	1	1	1	2	1		Bart et al. 2014	206
B300	98K323	UK	UK	1998	1	1	1	2	1		Bart et al. 2014	207
GCA_002285955	E945	USA: CA	USA	2005	1	1	1	2	1		Genbank	208
B180	B0738	Netherlands	Netherlands	1983	1	1	1	1	1		Bart et al. 2014	209
B236	RU140	Russia	Russia	2001	1	1	1	1	1		Bart et al. 2014	210
B220	A/63	Poland	Poland	1963	1	1	1	1	1		Bart et al. 2014	211
B222	1266/98	Poland	Poland	1998	1	1	1	1	1		Bart et al. 2014	212
B227	2245/95	Poland	Poland	1995	1	1	1	1	1		Bart et al. 2014	213
B231	3681/97	Poland	Poland	1997	1	1	1	1	1		Bart et al. 2014	214
B226	2146/97	Poland	Poland	1997	1	1	1	1	1		Bart et al. 2014	215
B232	3690/97	Poland	Poland	1997	1	1	1	1	1		Bart et al. 2014	216
B330	C900	USA	USA	2000	1	1	NA	1	1		Bart et al. 2014	217
B170	B1374	Netherlands	Netherlands	1965	1	1	1	1	1		Bart et al. 2014	218
B293	CN2055	UK	UK	1947	1	1	1	1	1		Bart et al. 2014	219
B020	L644	Australia	Australia	1982	1	1	11	1	1		Bart et al. 2014	220
B018	L604	Australia	Australia	1977	1	1	1	1	1		Bart et al. 2014	221
B015	L609	Australia	Australia	1971	6	1	1	1	1		Bart et al. 2014	222
B021	L619	Australia	Australia	1989	6	1	1	1	1		Bart et al. 2014	223
B023	L614	Australia	Australia	1989	6	1	1	1	1		Bart et al. 2014	224
B299	DCH166A	UK	UK	1983	1	1	1	1	1		Bart et al. 2014	225
B230	2955/74	Poland	Poland	1974	1	1	1	1	1		Bart et al. 2014	226
B233	5216/74	Poland	Poland	1974	1	1	1	1	1		Bart et al. 2014	227
B017	L590	Australia	Australia	1977	1	1	1	1	1		Bart et al. 2014	228
B019	L559	Australia	Australia	1978	1	1	1	1	1		Bart et al. 2014	229
B070	DK6	Denmark	Denmark	1962	1	1	1	1	1		Bart et al. 2014	230
B329	C855	USA	USA	2000	1	1	NA	1	1		Bart et al. 2014	231
B113	01994	Italy	Italy	1994	1	1	2	1	1		Bart et al. 2014	232
B072	DK8	Denmark	Denmark	1974	1	1	1	1	1		Bart et al. 2014	233
B247	O19	Sweden	Sweden	1970	1	1	11	1	1		Bart et al. 2014	234
B249	O39	Sweden	Sweden	1970	1	1	1	1	1		Bart et al. 2014	235
B317	A639	USA	USA	1993	1	1	1	1	1		Bart et al. 2014	236
B191	B0904	Netherlands	Netherlands	1992	1	7	1	1	1		Bart et al. 2014	237
B173	B0583	Netherlands	Netherlands	1976	1	1	1	1	1		Bart et al. 2014	238
B149	B3193	Kenya	Kenya	1975	1	1	1	1	1		Bart et al. 2014	239
B153	B3190	Kenya	Kenya	1975	1	1	1	1	1		Bart et al. 2014	240
B143	B3198	Kenya	Kenya	1975	1	1	1	1	1		Bart et al. 2014	241
B144	B3202	Kenya	Kenya	1975	1	1	1	1	1		Bart et al. 2014	242
B146	B3186	Kenya	Kenya	1975	3	1	1	1	1		Bart et al. 2014	243
B151	B3191	Kenya	Kenya	1975	3	1	1	1	1		Bart et al. 2014	244
B148	B3192	Kenya	Kenya	1975	1	1	1	1	1		Bart et al. 2014	245
B157	B3178	Kenya	Kenya	1975	1	1	1	1	1		Bart et al. 2014	246
B159	B3175	Kenya	Kenya	1975	1	1	1	1	1		Bart et al. 2014	247
B027	L570	Australia	Australia	1995	1	1	1	1	1		Bart et al. 2014	248
B188	B0886	Netherlands	Netherlands	1990	1	1	1	1	1		Bart et al. 2014	249
B296	PRL8002	UK	UK	1979	1	1	1	1	1		Bart et al. 2014	250
NIID_BP33	BP33	Japan: Okayama	Japan	1994	1	1	1	1	1		This study	251
B298	DCH088	UK	UK	1982	1	1	1	1	1		Bart et al. 2014	252
B026	L649	Australia	Australia	1995	1	1	1	1	1		Bart et al. 2014	253
B119	09878	Italy	Italy	1994	1	1	2	1	1		Bart et al. 2014	254
B039	L481	Australia	Australia	2000	1	1	1	1	1		Bart et al. 2014	255
B042	L491	Australia	Australia	2002	1	1	1	1	1		Bart et al. 2014	256
B248	O32	Sweden	Sweden	1970	1	1	1	1	1		Bart et al. 2014	257
B082	1977/3	Finland	Finland	1977	1	1	1	1	1		Bart et al. 2014	258
B172	B0582	Netherlands	Netherlands	1972	1	1	1	1	1		Bart et al. 2014	259
B250	O40	Sweden	Sweden	1970	1	1	1	1	1		Bart et al. 2014	260
B268	PT1659	Taiwan	Taiwan	1998	1	1	1	1	1		Bart et al. 2014	261
NIID_BP28	BP28	Japan: Osaka	Japan	1992	1	1	1	1	1		This study	262
B239	B3081	Senegal	Senegal	1990	1	1	1	1	1		Bart et al. 2014	263
B240	IS5840	Senegal	Senegal	1993	1	1	1	1	1		Bart et al. 2014	264
B295	NCTC10910	UK	UK	1967	1	1	1	1	1		Bart et al. 2014	265
B005	BP101	Argentina	Argentina	2001	1	1	1	1	1		Bart et al. 2014	266
B004	BP7	Argentina	Argentina	2000	1	1	1	1	1		Bart et al. 2014	267
B013	B3604	Argentina	Argentina	NA	1	1	NA	1	1		Bart et al. 2014	268
B037	L467	Australia	Australia	2000	1	1	1	1	1		Bart et al. 2014	269
NIID_BP6	BP6	Japan: Kanagawa	Japan	1995	1	1	1	1	1		This study	270
B271	PT2019	Taiwan	Taiwan	1999	1	1	1	1	1		Bart et al. 2014	271
NIID_BP12	BP12	Japan: Osaka	Japan	1990	1	1	1	1	1		This study	272
B066	Bp06-090	Canada	Canada	2004	1	1	1	1	4		Bart et al. 2014	273
B101	FR1139	France	France	2002	1	1	2	1	4		Bart et al. 2014	274
GCA_002289365	VBD1	India: New Delhi	India	2017	1	1	NA	NA	NA		Genbank	275
GCA_002289405	VBD2	India: New Delhi	India	2017	1	1	NA	1	NA		Genbank	276
ERS227752	H115020415	UK	UK	2011	1	1	1	1	1		Sealey et al. 2015	277
B306	H073280013	UK	UK	2007	1	1	NA	1	4		Bart et al. 2014	278
ERS227757	H120420417	UK	UK	2012	1	1	1	1	1		Sealey et al. 2015	279
B008	BP312	Argentina	Argentina	2003	1	1	1	1	4		Bart et al. 2014	280
B207	B2414	Netherlands	Netherlands	2002	1	1	1	2	4		Bart et al. 2014	281
B109	L676	Hong Kong	Hong Kong	2004	1	1	1	1	4		Bart et al. 2014	282
B343	F366	USA	USA	2005	1	1	NA	1	4		Bart et al. 2014	283
B016	L595	Australia	Australia	1974	1	1	1	1	1		Bart et al. 2014	284
B238	B3084	Senegal	Senegal	1990	1	1	1	1	1		Bart et al. 2014	285
B241	IS8205	Senegal	Senegal	1993	1	1	1	1	1		Bart et al. 2014	286
B014	L610	Australia	Australia	1971	1	1	1	1	1		Bart et al. 2014	287
B045	L709?	Australia	Australia	NA	1	1	2	1	1		Bart et al. 2014	288
B048	L518	Australia	Australia	2006	1	1	1	1	1		Bart et al. 2014	289
B138	BP227	Japan	Japan	2003	1	1	1	1	1		Bart et al. 2014	290
NIID_BP227	BP227	Japan: Aomori	Japan	2003	1	1	1	1	1		This study	291
B142	BP317	Japan	Japan	2007	1	1	1	1	1		Bart et al. 2014	292
NIID_BP316	BP316	Japan: Aomori	Japan	2007	1	1	1	1	1		This study	293
B071	DK7	Denmark	Denmark	1968	1	1	3	1	1		Bart et al. 2014	294
B221	45/68	Poland	Poland	1968	1	1	3	1	1		Bart et al. 2014	295
B187	B0881	Netherlands	Netherlands	1990	1	10	3	1	1		Bart et al. 2014	296
B229	273/98	Poland	Poland	1998	1	1	3	1	1		Bart et al. 2014	297
B251	O41	Sweden	Sweden	1971	1	1	2	1	1		Bart et al. 2014	298
B337	E495	USA	USA	2003	1	1	NA	1	1		Bart et al. 2014	299
B257	P854/00	Sweden	Sweden	2000	1	1	2	1	1		Bart et al. 2014	300
B254	P642/98	Sweden	Sweden	1998	1	1	2	1	1		Bart et al. 2014	301
B258	P303/02	Sweden	Sweden	2002	1	1	2	1	1		Bart et al. 2014	302
B084	PRCB2	Finland	Finland	1991	1	1	2	1	1		Bart et al. 2014	303
B086	PRCB179	Finland	Finland	1996	1	1	2	1	1		Bart et al. 2014	304
B091	PRCB521	Finland	Finland	2004	1	1	2	1	1		Bart et al. 2014	305
B259	P348/04	Sweden	Sweden	2004	1	1	2	1	1		Bart et al. 2014	306
B034	L655	Australia	Australia	1998	1	1	2	1	1		Bart et al. 2014	307
B252	B30	Sweden	Sweden	1986	1	1	2	1	1		Bart et al. 2014	308
B261	P484/04	Sweden	Sweden	2004	1	1	2	1	1		Bart et al. 2014	309
B198	B2005	Netherlands	Netherlands	1997	1	11	2	1	1		Bart et al. 2014	310
B193	B0400	Netherlands	Netherlands	1993	1	1	2	1	1		Bart et al. 2014	311
B122	13612	Italy	Italy	1994	1	1	2	1	1		Bart et al. 2014	312
B118	08517	Italy	Italy	1994	1	1	3	1	1		Bart et al. 2014	313
B183	B0765	Netherlands	Netherlands	1987	1	1	2	1	1		Bart et al. 2014	314
B083	PRCB7/H	Finland	Finland	1982	1	1	2	1	1		Bart et al. 2014	315
B053	Bp02-019	Canada	Canada	1995	1	1	3	1	1		Bart et al. 2014	316
B111	00307	Italy	Italy	1994	1	1	3	1	1		Bart et al. 2014	317
B190	B0888	Netherlands	Netherlands	1991	1	1	3	1	1		Bart et al. 2014	318
B098	FR287	France	France	1996	1	1	3	1	1		Bart et al. 2014	319
B112	01766	Italy	Italy	1994	1	1	2	1	1		Bart et al. 2014	320
B224	1758/97	Poland	Poland	1997	1	1	3	1	1		Bart et al. 2014	321
B124	09859	Italy	Italy	1995	1	1	1	1	1		Bart et al. 2014	322
B031	L535	Australia	Australia	1997	1	1	3	1	1		Bart et al. 2014	323
B253	B3299 (P75/97)	Sweden	Sweden	1997	1	12	3	1	1		Bart et al. 2014	324
B200	B1841	Netherlands	Netherlands	1999	1	1	3	1	1		Bart et al. 2014	325
B125	10103	Italy	Italy	1995	1	1	2	1	1		Bart et al. 2014	326
B033	L601	Australia	Australia	1998	1	1	3	1	1		Bart et al. 2014	327
B046	L504	Australia	Australia	2004	1	1	3	1	1		Bart et al. 2014	328
B064	Bp06-401	Canada	Canada	2002	1	1	3	1	1		Bart et al. 2014	329
B332	D300	USA	USA	2001	1	1	NA	1	1		Bart et al. 2014	330
B043	L702	Australia	Australia	2002	1	1	3	1	1		Bart et al. 2014	331
B028	L573	Australia	Australia	1995	1	1	3	1	1		Bart et al. 2014	332
B022	L581	Australia	Australia	1989	1	1	3	1	1		Bart et al. 2014	333
B024	L582	Australia	Australia	1989	1	1	3	1	1		Bart et al. 2014	334
B025	L617	Australia	Australia	1990	1	1	3	1	1		Bart et al. 2014	335
B195	B0638	Netherlands	Netherlands	1996	1	1	3	1	1		Bart et al. 2014	336
B096	Hav	France	France	1993	1	1	2	1	1		Bart et al. 2014	337
B088	PRCB352	Finland	Finland	2002	10	1	3	1	1		Bart et al. 2014	338
B181	B0754	Netherlands	Netherlands	1986	1	1	3	1	1		Bart et al. 2014	339
B179	B0685	Netherlands	Netherlands	1982	1	1	3	1	1		Bart et al. 2014	340
B116	02659	Italy	Italy	1994	1	5	3	1	1		Bart et al. 2014	341
B120	B0935	Italy	Italy	1994	1	5	5	1	1		Bart et al. 2014	342
B243	B3601 (P1174/99)	Sweden	Sweden	1999	1	1	NA	1	1		Bart et al. 2014	343
B297	DCH039	UK	UK	1982	1	1	3	1	1		Bart et al. 2014	344
B272	PT2400	Taiwan	Taiwan	2000	1	1	3	1	1		Bart et al. 2014	345
ERS176858	H111920356	UK	UK	2011	1	1	3	1	1		Sealey et al. 2015	346
B038	L687	Australia	Australia	2000	1	1	3	1	1		Bart et al. 2014	347
B279	BP94016	Taiwan	Taiwan	2005	1	1	3	1	1		Bart et al. 2014	348
B285	BP96006	Taiwan	Taiwan	2007	1	1	3	1	1		Bart et al. 2014	349
B176	B3006	Netherlands	Netherlands	1977	1	1	2	1	1		Bart et al. 2014	350
B121	13167	Italy	Italy	1994	1	1	3	1	1		Bart et al. 2014	351
B085	PRCB118	Finland	Finland	1994	1	1	4	1	1		Bart et al. 2014	352
B267	PT1487	Taiwan	Taiwan	1998	1	1	2	1	1		Bart et al. 2014	353
B123	15550	Italy	Italy	1994	1	1	1	1	1		Bart et al. 2014	354
B115	02632	Italy	Italy	1994	1	1	2	1	1		Bart et al. 2014	355
B075	DK12	Denmark	Denmark	2001	1	1	2	1	1		Bart et al. 2014	356
B047	L508	Australia	Australia	2004	1	1	2	1	1		Bart et al. 2014	357
B208	B2575	Netherlands	Netherlands	2003	1	1	2	1	1		Bart et al. 2014	358
B073	DK10	Denmark	Denmark	2001	1	1	2	1	1		Bart et al. 2014	359
B114	02002	Italy	Italy	1994	1	1	3	1	1		Bart et al. 2014	360
B204	B1878	Netherlands	Netherlands	2000	1	1	2	1	1		Bart et al. 2014	361
B225	2035/97	Poland	Poland	1997	1	1	2	1	1		Bart et al. 2014	362
B210	B2778	Netherlands	Netherlands	2005	1	1	2	1	1		Bart et al. 2014	363
B214	B3235	Netherlands	Netherlands	2008	1	13	2	1	1		Bart et al. 2014	364
B213	B3124	Netherlands	Netherlands	2007	1	1	2	1	1		Bart et al. 2014	365
B215	B3214	Netherlands	Netherlands	2008	1	1	2	1	1		Bart et al. 2014	366
NIID_BP34	BP34	Japan: Okayama	Japan	1994	1	3	2	1	1		This study	367
NIID_BP36	BP36	Japan: Okayama	Japan	1994	1	3	2	1	1		This study	368
B134	BP31	Japan	Japan	1999	1	3	2	1	1		Bart et al. 2014	369
NIID_BP31	BP31	Japan: Saitama	Japan	1999	1	3	2	1	1		This study	370
B184	B2973	Netherlands	Netherlands	1988	1	3	2	1	1		Bart et al. 2014	371
B196	B0644	Netherlands	Netherlands	1996	1	3	2	1	1		Bart et al. 2014	372
B131	B1055	Japan	Japan	1996	1	3	2	1	1		Bart et al. 2014	373
B286	BP96013	Taiwan	Taiwan	2007	1	3	3	1	1		Bart et al. 2014	374
NIID_BP260	BP260	Japan: Tokyo	Japan	2004	1	3	2	1	1		This study	375
NIID_BP116	BP116	Japan: Gunma	Japan	2000	1	3	2	1	1		This study	376
NIID_BP297	BP297	Japan: Chugoku	Japan	2005	1	3	2	1	1		This study	377
NIID_BP58	BP58	Japan: Tokyo	Japan	1999	1	3	2	1	1		This study	378
B130	BP120	Japan	Japan	1995	1	3	2	1	1		Bart et al. 2014	379
NIID_BP120	BP120	Japan: Hokkaido	Japan	1995	1	3	2	1	1		This study	380
NIID_BP135	BP135	Japan: Akita	Japan	2000	1	3	2	1	1		This study	381
NIID_BP103	BP103	Japan: Chiba	Japan	1999	1	3	2	1	1		This study	382
NIID_BP106	BP106	Japan: Chiba	Japan	2000	1	3	2	1	1		This study	383
B276	PT3778	Taiwan	Taiwan	2003	1	3	2	1	1		Bart et al. 2014	384
NIID_BP347	BP347	Japan: Kouchi	Japan	2009	1	3	2	1	1		This study	385
B003	BP6	Argentina	Argentina	2000	1	3	2	1	2		Bart et al. 2014	386
B322	B453	USA	USA	1998	1	3	2	1	1		Bart et al. 2014	387
GCA_001988095	C734	USA: ID	USA	2000	1	3	2	1	1		Weigand et al. 2017	388
B117	05275	Italy	Italy	1994	1	3	2	1	1		Bart et al. 2014	389
B030	L584	Australia	Australia	1997	1	3	2	1	1		Bart et al. 2014	390
B321	B1533	USA	USA	1998	1	3	2	1	1		Bart et al. 2014	391
B260	P474/04	Sweden	Sweden	2004	1	3	2	1	1		Bart et al. 2014	392
GCA_002286115	D717	USA: NV	USA	2002	1	3	2	1	1		Genbank	393
B320	B385	USA	USA	1997	1	3	NA	1	1		Bart et al. 2014	394
B056	Bp02-002	Canada	Canada	2001	1	3	2	1	3		Bart et al. 2014	395
GCA_001988135	E194	USA: WA	USA	2003	1	3	2	1	2		Weigand et al. 2017	396
GCA_002285995	E537	USA: MT	USA	2001	1	3	2	1	2		Genbank	397
B211	B3034	Netherlands	Netherlands	2006	1	3	2	1	2		Bart et al. 2014	398
B335	D909	USA	USA	2003	1	3	NA	1	2		Bart et al. 2014	399
B275	PT3764	Taiwan	Taiwan	2003	1	3	2	1	2		Bart et al. 2014	400
B087	PRCB272	Finland	Finland	1999	1	3	2	1	2		Bart et al. 2014	401
B325	C455	USA	USA	1999	1	3	NA	1	2		Bart et al. 2014	402
GCA_001984965	D521	USA: MN	USA	2000	1	3	2	1	2		Weigand et al. 2017	403
B266	1153	Taiwan	Taiwan	1997	1	3	2	1	2		Bart et al. 2014	404
GCA_001985765	H681	USA: PA	USA	2009	1	3	2	1	2	IS481 insertion (1613)	Weigand et al. 2017	405
GCA_001986025	H639	USA: MI	USA	2010	1	3	2	1	2		Weigand et al. 2017	406
GCA_001988635	F778	USA: OH	USA	2004	1	3	2	1	2		Weigand et al. 2017	407
B089	PRCB406	Finland	Finland	2003	1	3	2	1	2		Bart et al. 2014	408
B278	BP93001	Taiwan	Taiwan	2004	1	3	2	1	2		Bart et al. 2014	409
B235	871/00	Poland	Poland	2000	1	3	2	1	2		Bart et al. 2014	410
B237	RU171	Russia	Russia	2002	1	3	2	1	2		Bart et al. 2014	411
GCA_001686465	VA-52	USA: Virginia	USA	2005	1	3	2	1	2		Genbank	412
B011	BP706	Argentina	Argentina	2007	1	3	2	1	2		Bart et al. 2014	413
GCA_001988115	C757	USA: TX	USA	2000	1	3	2	1	2		Weigand et al. 2017	414
GCA_001986555	H437	USA:TN	USA	2006	1	3	2	1	2		Weigand et al. 2017	415
B245	B3600 (P473/04)	Sweden	Sweden	2004	1	15	NA	1	2		Bart et al. 2014	416
GCA_001985065	E809	USA: AZ	USA	2005	1	3	2	1	2		Weigand et al. 2017	417
B103	FR3207	France	France	2004	1	3	2	1	2		Bart et al. 2014	418
B305	H060580043	UK	UK	2006	1	3	1	1	3		Bart et al. 2014	419
GCA_001988715	G965	USA: MN	USA	2002	1	3	2	1	2		Weigand et al. 2017	420
B334	D898	USA	USA	2002	1	3	NA	1	2		Bart et al. 2014	421
GCA_001605215	H561	USA:CA	USA	2010	1	3	2	1	2		Bowden et al. 2016	422
B244	B3603 (P32/07)	Sweden	Sweden	2007	1	18	NA	1	2		Bart et al. 2014	423
B065	Bp06-089	Canada	Canada	2004	1	3	2	1	6		Bart et al. 2014	424
B074	DK11	Denmark	Denmark	2001	1	3	2	1	2		Bart et al. 2014	425
B301	BP0347	UK	UK	2001	1	3	2	1	2		Bart et al. 2014	426
GCA_001988555	C975	USA: IL	USA	2000	1	3	2	1	2		Weigand et al. 2017	427
B051	Bp03-030	Canada	Canada	1994	1	3	2	1	2		Bart et al. 2014	428
NIID_BP338	BP338	Japan: Osaka	Japan	2008	1	3	2	1	2		This study	429
GCA_001987295	I331	USA:MN	USA	2012	1	3	2	1	2		Weigand et al. 2017	430
NIID_BP306	BP306	Japan: Aichi	Japan	2006	1	3	2	1	2		This study	431
GCA_002406865	601-9	Mexico	Mexico	2009	1	3	2	1	2		Genbank	432
B102	FR3080	France	France	2004	1	3	2	1	2		Bart et al. 2014	433
GCA_001509895	H321	France	France	2007	NA	NA	2	1	2		Williams et al. 2016	434
GCA_001985325	H703	USA: MN	USA	2010	1	3	2	1	2		Weigand et al. 2017	435
GCA_002406875	224-8	Mexico	Mexico	2008	1	3	2	1	2		Genbank	436
GCA_001986715	H779	USA:OR	USA	2011	1	3	2	1	2	IS481 insertion (1613)	Weigand et al. 2017	437
GCA_001987475	I728	USA:OR	USA	2013	1	3	2	1	2	IS481 insertion (1613)	Weigand et al. 2017	438
GCA_002286335	J172	USA: CO	USA	2014	1	3	2	1	2	IS481 insertion (1613)	Gates et al. 2017	439
B284	BP96004	Taiwan	Taiwan	2007	1	3	4	1	2		Bart et al. 2014	440
GCA_001988655	F934	USA: GA	USA	2009	1	3	2	1	2		Weigand et al. 2017	441
B289	H083920185	UK	UK	2008	1	3	NA	1	2		Bart et al. 2014	442
GCA_001986255	H915	USA: WA	USA	2011	1	3	2	1	2	IS481 insertion (2735)	Weigand et al. 2017	443
GCA_001987075	I127	USA:MN	USA	2012	1	3	2	1	2	IS481 insertion (2735)	Weigand et al. 2017	444
B197	B0949	Netherlands	Netherlands	1996	1	3	3	1	2		Bart et al. 2014	445
B076	DK13	Denmark	Denmark	2002	1	3	2	1	2		Bart et al. 2014	446
B280	BP94025	Taiwan	Taiwan	2005	1	3	2	1	2		Bart et al. 2014	447
GCA_001686525	VA-15	USA: Virginia	USA	2001	1	3	2	1	2		Genbank	448
GCA_001686605	VA-10	USA: Virginia	USA	2001	1	3	2	1	2		Genbank	449
GCA_001986375	C505	USA:MI	USA	2000	1	3	2	1	2		Weigand et al. 2017	450
B242	B3602 (H11)	Denmark	Denmark	1997	1	3	NA	1	2		Bart et al. 2014	451
B327	C477	USA	USA	1999	1	3	NA	1	2		Bart et al. 2014	452
B228	2501/99	Poland	Poland	1999	1	3	2	1	2		Bart et al. 2014	453
GCA_001307645	B3582	Sweden	Sweden	2009	1	3	2	1	2	IS481 insertion (1613)	Bart et al. 2015	454
GCA_001605345	H564	USA:CA	USA	2010	1	3	2	1	2		Bowden et al. 2016	455
B061	Bp02-046	Canada	Canada	2001	1	3	2	1	2		Bart et al. 2014	456
B106	L672	Hong Kong	Hong Kong	2002	1	3	2	1	2		Bart et al. 2014	457
GCA_001985145	F658	USA: CO	USA	2008	1	3	2	1	2		Weigand et al. 2017	458
B333	D492	USA	USA	2001	1	3	NA	1	2		Bart et al. 2014	459
GCA_001988575	E368	USA: MO	USA	2004	1	3	2	1	2		Weigand et al. 2017	460
GCA_001987415	I386	USA:CT	USA	2012	1	3	2	1	2	IS481 insertion (1613)	Weigand et al. 2017	461
NIID_BP300	BP300	Japan: Kyushu	Japan	2005	1	3	2	1	2		This study	462
B342	F039	USA	USA	2005	1	3	NA	1	2		Bart et al. 2014	463
ERS227789	H123800680	UK	UK	2012	1	3	3	1	2		Sealey et al. 2015	464
GCA_001605235	H563	USA:CA	USA	2010	1	3	2	1	2		Bowden et al. 2016	465
GCA_001985225	F948	USA: IL	USA	2007	1	3	2	1	2		Weigand et al. 2017	466
GCA_002286055	C934	USA: NJ	USA	2000	1	3	2	1	2		Genbank	467
B055	Bp02-012	Canada	Canada	2000	1	3	2	1	2		Bart et al. 2014	468
B283	BP95004	Taiwan	Taiwan	2006	1	3	2	1	2		Bart et al. 2014	469
GCA_001985165	F670	USA: WA	USA	2003	1	3	2	1	2		Weigand et al. 2017	470
B270	PT1879	Taiwan	Taiwan	1999	1	3	2	1	2		Bart et al. 2014	471
B282	BP95003	Taiwan	Taiwan	2006	1	3	2	1	2		Bart et al. 2014	472
B110	L681	Hong Kong	Hong Kong	2006	1	3	2	1	2		Bart et al. 2014	473
GCA_002286015	D422	USA: CA	USA	2002	1	3	2	1	2		Genbank	474
GCA_001307585	B1838	Netherlands	Netherlands	1999	1	3	2	1	2		Bart et al. 2015	475
B202	B1900	Netherlands	Netherlands	2000	1	3	2	1	2		Bart et al. 2014	476
GCA_001988275	H771	USA: CA	USA	2011	1	3	2	1	2		Weigand et al. 2017	477
B009	L682	Argentina	Argentina	2005	1	3	NA	1	2		Bart et al. 2014	478
B108	L673	Hong Kong	Hong Kong	2002	1	3	2	1	2		Bart et al. 2014	479
B201	B1865	Netherlands	Netherlands	2000	1	3	2	1	2		Bart et al. 2014	480
GCA_001307605	B1865	Netherlands	Netherlands	1999	1	3	2	1	2		Bart et al. 2015	481
GCA_001605665	I669	USA:VT	USA	2011	1	3	2	1	2		Bowden et al. 2016	482
GCA_002286175	D925	USA: NY	USA	2002	1	3	2	1	2		Genbank	483
GCA_001986455	D321	USA:MO	USA	2001	1	3	2	1	2		Weigand et al. 2017	484
B093	PRCB640	Finland	Finland	2006	1	3	2	1	2		Bart et al. 2014	485
GCA_001307525	B3629	France	France	2009	1	3	2	1	NA	IS481 insertion (1613)	Bart et al. 2015	486
B206	B2030	Netherlands	Netherlands	2001	1	3	2	1	2		Bart et al. 2014	487
GCA_001988255	H730	USA: MA	USA	2011	1	3	2	1	2		Weigand et al. 2017	488
B062	Bp06-371	Canada	Canada	2001	1	3	2	1	2		Bart et al. 2014	489
GCA_001605175	H489	USA:CA	USA	2010	1	3	2	1	2		Bowden et al. 2016	490
GCA_001605095	H380	USA:CA	USA	2010	1	3	2	1	2		Bowden et al. 2016	491
GCA_001988595	F501	USA: NY	USA	2004	1	3	2	1	2		Weigand et al. 2017	492
GCA_001988615	F657	USA: CO	USA	2007	1	3	2	1	2		Weigand et al. 2017	493
GCA_001686505	VA-09	USA: Virginia	USA	2001	1	3	2	1	2		Genbank	494
GCA_001686545	VA-18	USA: Virginia	USA	2001	1	3	2	1	2		Genbank	495
B205	B1917	Netherlands	Netherlands	2000	1	3	2	1	2		Bart et al. 2014	496
GCA_001985245	H520	USA: IN	USA	2009	1	3	2	1	2		Weigand et al. 2017	497
GCA_001986175	H834	USA: NM	USA	2009	1	3	2	1	2		Weigand et al. 2017	498
GCA_000504325	CHLA-11	USA	USA	2010	1	3	2	1	2		Genbank	499
GCA_001985285	H637	USA: TN	USA	2010	1	3	2	1	2	stop codon	Weigand et al. 2017	500
B336	E189	USA	USA	2003	1	3	NA	1	2		Bart et al. 2014	501
GCA_001985025	E555	USA: MT	USA	2004	1	3	2	1	2		Weigand et al. 2017	502
B140	BP279	Japan	Japan	2004	1	3	2	1	2		Bart et al. 2014	503
B303	H041760452	UK	UK	2004	1	3	2	1	2		Bart et al. 2014	504
GCA_001985185	F684	USA: NC	USA	2008	1	3	2	1	2		Weigand et al. 2017	505
GCA_001986005	G057	USA: MN	USA	2004	1	3	2	1	2		Weigand et al. 2017	506
B100	FR1003	France	France	2000	1	3	2	1	2		Bart et al. 2014	507
GCA_001986535	H346	USA:GA	USA	2010	1	3	2	1	2		Weigand et al. 2017	508
GCA_001988815	H636	USA: TN	USA	2010	1	3	2	1	2		Weigand et al. 2017	509
GCA_001985345	H707	USA: CO	USA	2010	1	3	2	1	2		Weigand et al. 2017	510
GCA_001985045	E587	USA: DE	USA	2005	1	3	2	1	2		Weigand et al. 2017	511
GCA_001986435	D175	USA:CA	USA	2000	1	3	2	1	2		Weigand et al. 2017	512
NIID_BP235	BP235	Japan: Miyagi	Japan	2004	1	3	2	1	2		This study	513
NIID_BP344	BP344	Japan: Aichi	Japan	2008	1	3	2	1	2		This study	514
B328	C670	USA	USA	2000	1	3	NA	1	2		Bart et al. 2014	515
B339	F156	USA	USA	2004	1	3	NA	1	2		Bart et al. 2014	516
GCA_001988755	H361	USA: MA	USA	2010	1	3	2	1	2		Weigand et al. 2017	517
NIID_BP454	BP454	Japan: Akita	Japan	2012	1	3	2	1	2		This study	518
GCA_001986735	H787	USA:MN	USA	2011	1	3	2	1	2		Weigand et al. 2017	519
ERS227799	H125180676	UK	UK	2012	1	3	2	1	2	IS481 insertion (1613)	Sealey et al. 2015	520
GCA_001686585	VA-145	USA: Virginia	USA	2010	1	3	2	1	2		Genbank	521
B094	PRCB649	Finland	Finland	2006	1	3	2	1	2		Bart et al. 2014	522
ERS227796	H124960781	UK	UK	2012	1	3	2	1	2		Sealey et al. 2015	523
GCA_001985445	H784	USA: OR	USA	2011	1	3	2	1	2		Weigand et al. 2017	524
GCA_002240475	H696	USA: CA	USA	2011	1	3	2	1	2	deletion	Gates et al. 2017	525
GCA_001987335	I375	USA:CO	USA	2012	1	3	2	1	2		Weigand et al. 2017	526
NIID_BP330	BP330	Japan: Shizuoka	Japan	2007	1	3	2	1	2		This study	527
ERS227760	H120700084	UK	UK	2012	1	3	2	1	2		Sealey et al. 2015	528
GCA_001985845	I743	USA: MN	USA	2013	1	3	2	1	2	IS481 insertion (1613)	Weigand et al. 2017	529
GCA_001686565	VA-62	USA: Virginia	USA	2005	1	3	2	1	2		Genbank	530
GCA_001986795	H849	USA:NY	USA	2011	1	3	2	1	2	stop codon	Weigand et al. 2017	531
GCA_001987175	I270	USA:NY	USA	2012	1	3	2	1	2	stop codon	Weigand et al. 2017	532
GCA_001985885	I976	USA: NY	USA	2013	1	3	2	1	2	stop codon	Weigand et al. 2017	533
GCA_001986635	H766	USA:NY	USA	2011	1	3	2	1	2	stop codon	Weigand et al. 2017	534
GCA_001987135	I257	USA:NY	USA	2012	1	3	2	1	2	stop codon	Weigand et al. 2017	535
GCA_001987155	I263	USA:NY	USA	2012	1	3	2	1	2	stop codon	Weigand et al. 2017	536
B099	FR743	France	France	1999	1	3	2	1	2		Bart et al. 2014	537
GCA_001988075	C549	USA: GA	USA	2000	1	3	2	1	2		Weigand et al. 2017	538
GCA_001988675	G085	USA: MA	USA	2008	1	3	2	1	2		Weigand et al. 2017	539
B319	A818	USA	USA	1997	1	3	2	1	2		Bart et al. 2014	540
GCA_001605075	H379	USA:CA	USA	2010	1	3	2	1	2		Bowden et al. 2016	541
B006	BP105	Argentina	Argentina	2001	1	3	2	1	2		Bart et al. 2014	542
B010	BP601	Argentina	Argentina	2006	1	3	2	1	2		Bart et al. 2014	543
B012	BP824	Argentina	Argentina	2008	1	3	2	1	2		Bart et al. 2014	544
GCA_001986155	H320	USA: FL	USA	2009	1	3	2	1	2		Weigand et al. 2017	545
GCA_001307565	B3621	France	France	2008	1	3	NA	1	2		Bart et al. 2015	546
GCA_001986415	C742	USA:OH	USA	2000	1	3	2	1	2		Weigand et al. 2017	547
B323	C139	USA	USA	1998	1	3	2	1	2		Bart et al. 2014	548
GCA_001985005	E150	USA: OH	USA	2003	1	3	2	1	2		Weigand et al. 2017	549
GCA_001988835	H876	USA: OR	USA	2012	1	3	2	1	2		Weigand et al. 2017	550
B090	PRCB450	Finland	Finland	2003	1	3	2	1	2		Bart et al. 2014	551
B338	E503	USA	USA	2003	1	3	NA	1	2		Bart et al. 2014	552
B262	P491/04	Sweden	Sweden	2004	1	3	2	1	2		Bart et al. 2014	553
ERS227766	H121360522	UK	UK	2012	1	3	2	1	2		Sealey et al. 2015	554
ERS227791	H123940665	UK	UK	2012	1	3	2	1	2		Sealey et al. 2015	555
ERS227801	H130220686	UK	UK	2012	1	3	2	1	2		Sealey et al. 2015	556
B092	PRCB637	Finland	Finland	2006	1	3	2	1	2		Bart et al. 2014	557
ERS227790	H123880654	UK	UK	2012	1	3	2	1	2		Sealey et al. 2015	558
ERS227794	H124620975	UK	UK	2012	1	3	2	1	2		Sealey et al. 2015	559
GCA_002240495	J473	USA: NY	USA	2016	1	3	NA	1	2	deletion	Genbank	560
GCA_001686365	VA-190	USA: Virginia	USA	2012	1	3	NA	1	2		Genbank	561
GCA_001686485	VA-198	USA: Virginia	USA	2013	1	3	NA	1	2		Genbank	562
GCA_001985265	H579	USA: PA	USA	2010	1	3	2	1	2		Weigand et al. 2017	563
GCA_001987375	I380	USA:CT	USA	2012	1	3	2	1	2		Weigand et al. 2017	564
GCA_001605365	H788	USA: VT	USA	2011	1	3	2	1	2		Bowden et al. 2016	565
GCA_001987015	I110	USA:CO	USA	2012	1	3	2	1	2		Weigand et al. 2017	566
ERS176860	H111340193	UK	UK	2011	1	3	2	1	2		Sealey et al. 2015	567
ERS227758	H120520440	UK	UK	2012	1	3	2	1	2		Sealey et al. 2015	568
GCA_900186845	NCTC13666	UK	UK	2012	1	3	2	1	2		Genbank	569
ERS176863	H121120872	UK	UK	2012	1	3	2	1	1		Sealey et al. 2015	570
ERS176865	H121320680	UK	UK	2012	1	3	2	1	2		Sealey et al. 2015	571
ERS176866	H121340485	UK	UK	2012	1	3	2	1	2		Sealey et al. 2015	572
GCA_900187345	NCTC13667	UK	UK	2012	1	3	2	1	2		Genbank	573
ERS227754	H120180199	UK	UK	2011	1	3	2	1	2		Sealey et al. 2015	574
NIID_BP490	BP490	Japan: Okayama	Japan	2014	1	3	2	1	2		This study	575
B049	L711	Australia	Australia	2007	1	3	2	1	2		Bart et al. 2014	576
GCA_001985865	I751	USA: CT	USA	2012	1	3	2	1	2		Weigand et al. 2017	577
ERS227781	H122920208	UK	UK	2012	1	3	NA	1	2		Sealey et al. 2015	578
GCA_001988335	J191	USA: IN	USA	2014	1	3	2	1	2	IS481 insertion (1613)	Weigand et al. 2017	579
GCA_001988875	J093	USA: DE	USA	2014	1	3	2	1	2	IS481 insertion (1613)	Weigand et al. 2017	580
ERS227775	H122220497	UK	UK	2012	1	3	2	1	2		Sealey et al. 2015	581
GCA_001605405	I469	USA:VT	USA	2012	1	3	2	1	2	IS481 insertion (1613)	Bowden et al. 2016	582
GCA_001605425	I472	USA:VT	USA	2012	1	3	2	1	2	IS481 insertion (1613)	Bowden et al. 2016	583
GCA_001985545	I228	USA: FL	USA	2012	1	3	2	1	2	IS481 insertion (1613)	Weigand et al. 2017	584
GCA_001987535	I755	USA:NY	USA	2013	1	3	2	1	2	IS481 insertion (1613)	Weigand et al. 2017	585
GCA_001987115	I136	USA:MN	USA	2012	1	3	2	1	2		Weigand et al. 2017	586
ERS176854	H085180127	UK	UK	2008	1	3	2	1	2		Sealey et al. 2015	587
ERS227750	H123040834	UK	UK	2012	1	3	2	1	2		Sealey et al. 2015	588
ERS176855	H090760338	UK	UK	2009	1	3	2	1	2		Sealey et al. 2015	589
ERS176859	H110620329	UK	UK	2011	1	3	2	1	2		Sealey et al. 2015	590
ERS227770	H121560438	UK	UK	2012	1	3	2	1	2		Sealey et al. 2015	591
ERS227776	H122380455	UK	UK	2012	1	3	2	1	2		Sealey et al. 2015	592
B199	B1836	Netherlands	Netherlands	1999	1	3	2	1	1		Bart et al. 2014	593
GCA_001988695	G807	USA: MN	USA	2005	1	3	2	1	1		Weigand et al. 2017	594
B052	Bp02-016	Canada	Canada	1995	1	3	2	1	1		Bart et al. 2014	595
B194	B0358	Netherlands	Netherlands	1994	1	3	2	1	1		Bart et al. 2014	596
B186	B2985	Netherlands	Netherlands	1990	1	3	2	1	1		Bart et al. 2014	597
B192	B2227	Netherlands	Netherlands	1992	1	3	2	1	1		Bart et al. 2014	598
NIID_BP60	BP60	Japan: Tokyo	Japan	2000	1	3	2	1	1		This study	599
B273	PT2689	Taiwan	Taiwan	2000	1	3	2	1	1		Bart et al. 2014	600
B277	PT3783	Taiwan	Taiwan	2003	1	3	2	1	1		Bart et al. 2014	601
B281	BP94035	Taiwan	Taiwan	2005	1	3	2	1	1		Bart et al. 2014	602
NIID_BP162	BP162	Japan: Fukuoka	Japan	2002	1	3	2	1	1		This study	603
B340	F208	USA	USA	2004	1	3	NA	1	1		Bart et al. 2014	604
GCA_002286035	D735	USA: OH	USA	2000	1	3	2	1	1		Genbank	605
GCA_001988155	E602	USA: DE	USA	2005	1	3	2	1	1		Weigand et al. 2017	606
GCA_002286075	E898	USA: AZ	USA	2005	1	3	2	1	1		Genbank	607
GCA_001988235	H706	USA: CO	USA	2010	1	3	2	1	1		Weigand et al. 2017	608
GCA_001985125	F034	USA: CA	USA	2005	1	3	2	1	1		Weigand et al. 2017	609
NIID_BP113	BP113	Japan: Chiba	Japan	2000	1	3	2	1	1		This study	610
NIID_BP139	BP139	Japan: Saitama	Japan	2001	1	3	2	1	1		This study	611
GCA_002286135	E541	USA: MT	USA	2003	1	3	2	1	1		Genbank	612
GCA_001605035	H374	USA:CA	USA	2010	1	3	2	1	1		Bowden et al. 2016	613
NIID_BP343	BP343	Japan: Gunma	Japan	2007	1	3	2	1	1		This study	614
GCA_001984985	D879	USA: AZ	USA	2002	1	3	2	1	1		Weigand et al. 2017	615
B255	P575/99	Sweden	Sweden	1999	1	3	1	1	1		Bart et al. 2014	616
B264	P62/06	Sweden	Sweden	2006	1	3	NA	1	1		Bart et al. 2014	617
GCA_001187405	BpC90	Italy	Italy	2014	1	3	2	1	1		Anselmo et al. 2017	618
B326	C467	USA	USA	1999	1	3	NA	1	1		Bart et al. 2014	619
B059	Bp02-044	Canada	Canada	2001	1	3	2	1	1		Bart et al. 2014	620
B324	B490	USA	USA	1999	1	3	2	1	1		Bart et al. 2014	621
GCA_001986595	H763	USA:CT	USA	2011	1	3	2	1	1		Weigand et al. 2017	622
NIID_BP367	BP367	Japan: Fukuoka	Japan	2010	1	3	2	1	1		This study	623
NIID_BP66	BP66	Japan: Osaka	Japan	1999	1	3	2	1	1		This study	624
Konan_BP22	BP22	Japan: Konan Kosei	Japan	2011	1	3	2	1	1		This study	625
NIID_BP379	BP379	Japan: Miyazaki	Japan	2011	1	3	2	1	1		This study	626
Konan_BP25	BP25	Japan: Konan Kosei	Japan	2011	1	3	2	1	1		This study	627
Konan_BP28	BP28	Japan: Konan Kosei	Japan	2011	1	3	2	1	1		This study	628
NIID_BP404	BP404	Japan: Fukuoka	Japan	2011	1	3	2	1	1		This study	629
B256	P785/99	Sweden	Sweden	1999	1	3	2	1	1		Bart et al. 2014	630
B077	DK14	Denmark	Denmark	2005	1	3	NA	1	1		Bart et al. 2014	631
GCA_001986515	E530	USA:MT	USA	2000	1	3	2	1	1		Weigand et al. 2017	632
NIID_BP290	BP290	Japan: Okayama	Japan	2005	1	3	2	1	1		This study	633
B331	D075	USA	USA	2000	1	3	NA	1	1		Bart et al. 2014	634
GCA_001984945	C958	USA: NJ	USA	2001	1	3	2	1	1		Weigand et al. 2017	635
GCA_001986475	D502	USA:IL	USA	2001	1	3	2	1	1		Weigand et al. 2017	636
B063	Bp02-001	Canada	Canada	2002	9	3	2	1	1		Bart et al. 2014	637
GCA_002286095	D799	USA: ID	USA	2002	1	3	2	1	1		Genbank	638
B203	B1873	Netherlands	Netherlands	2000	1	3	2	1	1		Bart et al. 2014	639
GCA_001984925	C571	USA: IN	USA	2000	1	3	2	1	1		Weigand et al. 2017	640
NIID_BP159	BP159	Japan: Okayama	Japan	2002	1	3	2	1	1		This study	641
Konan_BP9	BP9	Japan: Konan Kosei	Japan	2008	1	3	2	1	1		This study	642
GCA_001985105	F011	USA: NE	USA	2005	1	3	2	1	1		Weigand et al. 2017	643
GCA_002310915	F013	USA: NE	USA	2005	1	3	2	1	1		Genbank	644
NIID_BP134	BP134	Japan: Akita	Japan	2000	1	3	2	1	1		This study	645
GCA_001558395	ATCC BAA-1335D-5	USA:VA	USA	1999	1	3	2	1	NA		Genbank	646
GCA_001986495	E024	USA:MD	USA	2003	1	3	2	1	1		Weigand et al. 2017	647
GCA_002286155	E025	USA: MD	USA	2003	1	3	2	1	1		Genbank	648
NIID_BP108	BP108	Japan: Chiba	Japan	2000	1	3	2	1	1		This study	649
NIID_BP67	BP67	Japan: Osaka	Japan	2000	1	3	2	1	1		This study	650
Konan_BP20	BP20	Japan: Konan Kosei	Japan	2011	1	3	2	1	1		This study	651
Konan_BP21	BP21	Japan: Konan Kosei	Japan	2011	1	3	2	1	1		This study	652
NIID_BP462	BP462	Japan: Kangawa	Japan	2010	1	3	2	1	1		This study	653
Konan_BP23	BP23	Japan: Konan Kosei	Japan	2011	1	3	2	1	1		This study	654
Konan_BP39	BP39	Japan: Konan Kosei	Japan	2013	1	3	2	1	1		This study	655
GCA_001605545	I518	USA:VT	USA	2012	1	3	2	1	1	stop codon	Bowden et al. 2016	656
GCA_001988215	H698	USA: PA	USA	2010	1	3	2	1	1	stop codon	Weigand et al. 2017	657
GCA_001989055	J121	USA: CA	USA	2014	1	3	2	1	1	stop codon	Weigand et al. 2017	658
ERS227755	H120260403	UK	UK	2011	1	3	2	1	1		Sealey et al. 2015	659
B341	F243	USA	USA	2004	1	3	NA	1	1		Bart et al. 2014	660
GCA_002240435	J078	USA: MN	USA	2013	1	3	2	1	1	deletion	Gates et al. 2017	661
GCA_001985725	I944	USA: CA	USA	2013	1	3	2	1	1		Weigand et al. 2017	662
GCA_002442795	J308	USA: NY	USA	2014	1	3	NA	1	1		Gates et al. 2017	663
GCA_002442815	J310	USA: NY	USA	2014	1	3	NA	1	1		Gates et al. 2017	664
GCA_002859805	J306	USA: NY	USA	2014	1	3	NA	1	1		Gates et al. 2017	665
GCA_001986085	I259	USA: NY	USA	2012	1	3	2	1	1	stop codon	Weigand et al. 2017	666
GCA_001985425	H765	USA: NY	USA	2011	1	3	2	1	1	stop codon	Weigand et al. 2017	667
GCA_001605385	I468	USA:VT	USA	2012	1	3	2	1	1	stop codon	Bowden et al. 2016	668
GCA_001986815	H853	USA:MN	USA	2011	1	3	2	1	1		Weigand et al. 2017	669
GCA_001686445	VA-150	USA: Virginia	USA	2010	1	3	NA	1	1		Genbank	670
GCA_001986775	H847	USA:NY	USA	2011	1	3	2	1	1	stop codon	Weigand et al. 2017	671
GCA_001985705	I915	USA: VT	USA	2010	1	3	2	1	1	stop codon	Weigand et al. 2017	672
GCA_001986675	H773	USA:OR	USA	2011	1	3	2	1	1	IS481 insertion (1613)	Weigand et al. 2017	673
GCA_001986755	H842	USA:OR	USA	2011	1	3	2	1	1	IS481 insertion (1613)	Weigand et al. 2017	674
GCA_001986855	H866	USA:OR	USA	2011	1	3	2	1	1	IS481 insertion (1613)	Weigand et al. 2017	675
GCA_001986955	I069	USA:OR	USA	2012	1	3	2	1	1	IS481 insertion (1613)	Weigand et al. 2017	676
GCA_001987635	I977	USA:NY	USA	2013	1	3	2	1	1	IS481 insertion (1613)	Weigand et al. 2017	677
GCA_001987775	J027	USA:CO	USA	2013	1	3	2	1	1	IS481 insertion (1613)	Weigand et al. 2017	678
GCA_002892705	J365	USA: CA	USA	2014	NA	NA	2	1	1	IS481 insertion (1613)	Gates et al. 2017	679
GCA_001509915	I979	USA:NY	USA	2013	NA	NA	2	1	1	IS481 insertion (1613)	Williams et al. 2016	680
GCA_001987215	I273	USA:NY	USA	2012	1	3	2	1	1	IS481 insertion (1613)	Weigand et al. 2017	681
GCA_001987435	I452	USA:NY	USA	2012	1	3	2	1	1	IS481 insertion (1613)	Weigand et al. 2017	682
GCA_001987555	I762	USA:NY	USA	2013	1	3	2	1	1	IS481 insertion (1613)	Weigand et al. 2017	683
GCA_001987655	I978	USA:NY	USA	2013	1	3	2	1	1	IS481 insertion (1613)	Weigand et al. 2017	684
GCA_001988515	J305	USA: NY	USA	2014	1	3	2	1	1	IS481 insertion (1613)	Weigand et al. 2017	685
GCA_001989255	J206	USA: NY	USA	2014	1	3	2	1	1	IS481 insertion (1613)	Weigand et al. 2017	686
GCA_001989295	J210	USA: NY	USA	2014	1	3	2	1	1	IS481 insertion (1613)	Weigand et al. 2017	687
GCA_002442615	J165	USA: NY	USA	2014	1	3	2	1	1	IS481 insertion (1613)	Gates et al. 2017	688
GCA_001986975	I088	USA:OR	USA	2012	1	3	2	1	1	IS481 insertion (1613)	Weigand et al. 2017	689
GCA_002859645	J148	USA: OR	USA	2014	1	3	2	1	1	IS481 insertion (1613)	Gates et al. 2017	690
GCA_001985205	F687	USA: VA	USA	2008	1	3	2	1	1		Weigand et al. 2017	691
GCA_001987855	J072	USA:OR	USA	2013	1	3	2	1	1	IS481 insertion (1613)	Weigand et al. 2017	692
GCA_001987875	J073	USA:OR	USA	2013	1	3	2	1	1	IS481 insertion (1613)	Weigand et al. 2017	693
GCA_001988315	J179	USA: CO	USA	2014	1	3	2	1	1	IS481 insertion (1613)	Weigand et al. 2017	694
GCA_001988355	J192	USA: OR	USA	2014	1	3	2	1	1	IS481 insertion (1613)	Weigand et al. 2017	695
GCA_001988915	J099	USA: OR	USA	2014	1	3	2	1	1	IS481 insertion (1613)	Weigand et al. 2017	696
GCA_001985585	I373	USA: NM	USA	2012	1	3	2	1	1	IS481 insertion (240)	Weigand et al. 2017	697
GCA_001986065	I187	USA: AZ	USA	2012	1	3	2	1	1	IS481 insertion (240)	Weigand et al. 2017	698
GCA_001987575	I959	USA:OR	USA	2013	1	3	2	1	1	IS481 insertion (240)	Weigand et al. 2017	699
GCA_001985465	H800	USA: MO	USA	2011	1	3	2	1	1		Weigand et al. 2017	700
GCA_001986315	I975	USA: NY	USA	2013	1	3	2	1	1	IS481 insertion (240)	Weigand et al. 2017	701
GCA_001605055	H378	USA:CA	USA	2010	1	3	2	1	1	IS481 insertion (240)	Bowden et al. 2016	702
GCA_001605115	H559	USA:CA	USA	2010	1	3	2	1	1	IS481 insertion (240)	Bowden et al. 2016	703
GCA_001605195	H542	USA:CA	USA	2010	1	3	2	1	1		Bowden et al. 2016	704
GCA_001605685	I707	USA:VT	USA	2012	1	3	2	1	1		Bowden et al. 2016	705
GCA_001985525	H812	USA: NM	USA	2011	1	3	2	1	1	IS481 insertion (240)	Weigand et al. 2017	706
GCA_001987595	I965	USA:CO	USA	2013	1	3	2	1	1	IS481 insertion (240)	Weigand et al. 2017	707
GCA_001987715	J019	USA:MN	USA	2013	1	3	2	1	1	IS481 insertion (240)	Weigand et al. 2017	708
GCA_001987895	J076	USA:NM	USA	2013	1	3	2	1	1	IS481 insertion (240)	Weigand et al. 2017	709
GCA_002859605	J074	USA: NM	USA	2013	1	3	2	1	1	IS481 insertion (240)	Gates et al. 2017	710
GCA_002859625	J081	USA: MN	USA	2013	1	3	2	1	1	IS481 insertion (240)	Gates et al. 2017	711
GCA_001986695	H775	USA:OR	USA	2011	1	3	2	1	1	IS481 insertion (240)	Weigand et al. 2017	712
GCA_001986835	H864	USA:OR	USA	2011	1	3	2	1	1	IS481 insertion (240)	Weigand et al. 2017	713
GCA_001986355	J022	USA: OR	USA	2013	1	3	2	1	1	IS481 insertion (240)	Weigand et al. 2017	714
GCA_001987755	J023	USA:OR	USA	2013	1	3	2	1	1	IS481 insertion (240)	Weigand et al. 2017	715
GCA_001605525	I498	USA:VT	USA	2012	1	3	2	1	1	IS481 insertion (240)	Bowden et al. 2016	716
GCA_001986215	H851	USA: CA	USA	2011	1	3	2	1	1	IS481 insertion (240)	Weigand et al. 2017	717
GCA_002286315	J209	USA: NY	USA	2014	1	3	2	1	1	IS481 insertion (240)	Gates et al. 2017	718
GCA_002859745	J094	USA: GA	USA	2014	1	3	2	1	1	IS481 insertion (240)	Gates et al. 2017	719
GCA_001686405	VA-194	USA: Virginia	USA	2013	1	3	2	1	1	IS481 insertion (240)	Genbank	720
GCA_002442675	J151	USA: OR	USA	2014	1	3	2	1	1	IS481 insertion (240)	Gates et al. 2017	721
B263	P494/04	Sweden	Sweden	2004	1	3	2	1	1		Bart et al. 2014	722
GCA_001985805	I106	USA: CT	USA	2012	1	3	2	1	1	stop codon	Weigand et al. 2017	723
ERS227765	H121120585	UK	UK	2012	1	3	NA	1	1		Sealey et al. 2015	724
GCA_001307705	B3658	Norway	Norway	2009	1	3	NA	1	1		Bart et al. 2015	725
GCA_001985685	I763	USA: VT	USA	2013	1	3	2	1	1	stop codon	Weigand et al. 2017	726
GCA_001988175	H382	USA: CA	USA	2010	1	3	2	1	1		Weigand et al. 2017	727
GCA_001988855	I093	USA: OR	USA	2012	1	3	2	1	1		Weigand et al. 2017	728
ERS176856	H094840822	UK	UK	2009	1	3	2	1	1		Sealey et al. 2015	729
GCA_001986995	I089	USA:OR	USA	2012	1	3	2	1	1	IS481 insertion (1613)	Weigand et al. 2017	730
GCA_001989235	J198	USA: CO	USA	2014	1	3	2	1	1		Weigand et al. 2017	731
B105	FR3713	France	France	2007	1	3	2	1	1		Bart et al. 2014	732
ERS227771	H121940701	UK	UK	2012	1	3	2	1	1		Sealey et al. 2015	733
ERS227773	H122040731	UK	UK	2012	1	3	2	1	1		Sealey et al. 2015	734
B209	B2584	Netherlands	Netherlands	2003	1	3	2	1	1		Bart et al. 2014	735
GCA_001989195	J162	USA: GA	USA	2014	1	3	2	1	1	IS481 insertion (2735)	Weigand et al. 2017	736
B212	B2995	Netherlands	Netherlands	2006	1	3	2	1	1		Bart et al. 2014	737
B104	FR3407	France	France	2005	1	3	2	1	1		Bart et al. 2014	738
GCA_001987955	J098	USA:NM	USA	2014	1	3	2	1	1		Weigand et al. 2017	739
ERS227788	H123760736	UK	UK	2012	1	3	NA	1	1		Sealey et al. 2015	740
GCA_001605625	I646	USA:VT	USA	2012	1	3	2	1	1		Bowden et al. 2016	741
ERS227800	H125180677	UK	UK	2012	1	3	2	1	1		Sealey et al. 2015	742
ERS227784	H123300481	UK	UK	2012	1	3	2	1	1		Sealey et al. 2015	743
ERS227787	H123620609	UK	UK	2012	1	3	NA	1	1		Sealey et al. 2015	744
ERS227780	H122860244	UK	UK	2012	1	3	2	1	1		Sealey et al. 2015	745
ERS227779	H122700116	UK	UK	2012	1	3	2	1	1		Sealey et al. 2015	746
ERS227767	H121440482	UK	UK	2012	1	3	2	1	1		Sealey et al. 2015	747
GCA_001987195	I271	USA:NY	USA	2012	1	3	2	1	1		Weigand et al. 2017	748
ERS227772	H121940704	UK	UK	2012	1	3	2	1	1		Sealey et al. 2015	749
B217	B3321	Netherlands	Netherlands	2009	1	3	2	1	1		Bart et al. 2014	750
B288	H072360520	UK	UK	2007	1	3	2	1	1		Bart et al. 2014	751
ERS227759	H120620487	UK	UK	2012	1	3	2	1	1		Sealey et al. 2015	752
ERS227763	H121080104	UK	UK	2012	1	3	2	1	1		Sealey et al. 2015	753
ERS227774	H122120592	UK	UK	2012	1	3	2	1	1		Sealey et al. 2015	754
GCA_001307725	B3913	Netherlands	Netherlands	2012	1	3	2	1	1		Bart et al. 2015	755
ERS227751	H123060621	UK	UK	2012	1	3	NA	1	1	deletion	Sealey et al. 2015	756
GCA_002240515	J625	USA: VT	USA	2016	1	3	NA	1	1	deletion	Genbank	757
GCA_001307745	B3921	Netherlands	Netherlands	2012	1	3	2	1	1		Bart et al. 2015	758
ERS176870	H123140609	UK	UK	2012	1	3	2	1	1		Sealey et al. 2015	759
ERS227769	H121560437	UK	UK	2012	1	3	2	1	1		Sealey et al. 2015	760
ERS227785	H123380565	UK	UK	2012	1	3	2	1	1		Sealey et al. 2015	761
B219	B3405	Netherlands	Netherlands	2010	1	3	2	1	1		Bart et al. 2014	762
GCA_001307625	B3405	Netherlands	Netherlands	2010	1	3	2	1	1		Bart et al. 2015	763
ERS227756	H120300223	UK	UK	2012	1	3	NA	1	1		Sealey et al. 2015	764
GCA_001986935	H910	USA:CT	USA	2012	1	3	2	1	1		Weigand et al. 2017	765
ERS227753	H115060354	UK	UK	2011	1	3	2	1	1		Sealey et al. 2015	766
ERS227795	H124740775	UK	UK	2012	1	3	2	1	1		Sealey et al. 2015	767
ERS176857	H111420251	UK	UK	2011	1	3	2	1	1		Sealey et al. 2015	768
ERS176864	H121120873	UK	UK	2012	1	3	2	1	1		Sealey et al. 2015	769
ERS176861	H113820371	UK	UK	2011	1	3	2	1	1		Sealey et al. 2015	770
GCA_002406835	781-14	Mexico	Mexico	2014	1	3	2	1	1		Genbank	771
ERS227793	H124320838	UK	UK	2012	1	3	2	1	1		Sealey et al. 2015	772
GCA_002406825	620-12	Mexico	Mexico	2012	1	3	2	1	1		Genbank	773
ERS176868	H123080639	UK	UK	2012	1	3	2	1	1		Sealey et al. 2015	774
ERS176874	H123040596	UK	UK	2012	1	3	2	1	1		Sealey et al. 2015	775
ERS227761	H120860175	UK	UK	2012	1	3	2	1	1		Sealey et al. 2015	776
GCA_001985785	H852	USA: MN	USA	2011	1	3	2	1	1		Weigand et al. 2017	777
GCA_001986275	I075	USA: OR	USA	2012	1	3	2	1	1		Weigand et al. 2017	778
GCA_001987235	I289	USA:OR	USA	2012	1	3	2	1	1		Weigand et al. 2017	779
B078	DK15	Denmark	Denmark	2007	1	3	NA	1	1		Bart et al. 2014	780
ERS176867	H121340484	UK	UK	2012	1	3	2	1	1		Sealey et al. 2015	781
ERS176875	H123040597	UK	UK	2012	1	3	2	1	1		Sealey et al. 2015	782
ERS227777	H122560437	UK	UK	2012	1	3	2	1	1		Sealey et al. 2015	783
ERS227782	H122980531	UK	UK	2012	1	3	2	1	1		Sealey et al. 2015	784
GCA_001307685	B3640	Netherlands	Netherlands	2010	1	3	2	1	1	IS481 insertion (1613)	Bart et al. 2015	785
GCA_001601775	I517	USA: VT	USA	2012	1	3	2	1	1	IS481 insertion (1613)	Bowden et al. 2016	786
ERS176862	H121080103	UK	UK	2012	1	3	2	1	1		Sealey et al. 2015	787
ERS227768	H121460713	UK	UK	2012	1	3	2	1	1		Sealey et al. 2015	788
GCA_001985405	H754	USA: PA	USA	2011	1	3	2	1	1		Weigand et al. 2017	789
NIID_BP482	BP482	Japan: Chiba	Japan	2013	1	3	2	1	1		This study	790
GCA_001985745	J018	USA: MN	USA	2013	1	3	2	1	1	stop codon	Weigand et al. 2017	791
GCA_001987695	J016	USA:MN	USA	2013	1	3	2	1	1	stop codon	Weigand et al. 2017	792
ERS227783	H123000341	UK	UK	2012	1	3	2	1	1		Sealey et al. 2015	793
GCA_001985825	I351	USA: MN	USA	2012	1	3	2	1	1	promoter mutation	Weigand et al. 2017	794
GCA_001985485	H806	USA: FL	USA	2011	1	3	2	1	1	promoter mutation	Weigand et al. 2017	795
ERS176873	H123040595	UK	UK	2012	1	3	2	1	1		Sealey et al. 2015	796
GCA_001605585	I538	USA:VT	USA	2012	1	3	2	1	1	promoter mutation	Bowden et al. 2016	797
GCA_001605605	I539	USA:VT	USA	2012	1	3	2	1	1	promoter mutation	Bowden et al. 2016	798
GCA_001985565	I238	USA: CA	USA	2012	1	3	2	1	1	promoter mutation	Weigand et al. 2017	799
ERS227762	H121000369	UK	UK	2012	1	3	2	1	1		Sealey et al. 2015	800
ERS227792	H124140572	UK	UK	2012	1	3	2	1	1		Sealey et al. 2015	801
GCA_001987735	J021	USA:OR	USA	2013	1	3	2	1	1	promoter mutation	Weigand et al. 2017	802
GCA_001989115	J149	USA: OR	USA	2014	1	3	2	1	1	promoter mutation	Weigand et al. 2017	803
ERS176869	H123120553	UK	UK	2012	1	3	2	1	1		Sealey et al. 2015	804
GCA_001988195	H682	USA: PA	USA	2009	1	3	2	1	1		Weigand et al. 2017	805
GCA_001605645	I656	USA:VT	USA	2012	1	3	2	1	1		Bowden et al. 2016	806
GCA_002270325	ID20	Australia: Perth	Australia	2014	1	3	2	1	1		Genbank	807
ERS227798	H125080782	UK	UK	2012	1	3	2	1	1		Sealey et al. 2015	808
B304	H050300086	UK	UK	2005	1	3	3	1	1		Bart et al. 2014	809
ERS176871	H123180882	UK	UK	2012	1	3	2	1	1		Sealey et al. 2015	810
ERS176872	H123180902	UK	UK	2012	1	3	2	1	1		Sealey et al. 2015	811
ERS227778	H122580435	UK	UK	2012	1	3	2	1	1		Sealey et al. 2015	812
B307	H083640507	UK	UK	2008	1	3	NA	1	1		Bart et al. 2014	813
ERS227786	H123600404	UK	UK	2012	1	3	2	1	1		Sealey et al. 2015	814
GCA_001307665	B3585	Sweden	Sweden	2009	1	3	3	1	1		Bart et al. 2015	815
GCA_001986915	H884	USA:MN	USA	2011	1	3	2	1	1	insertion	Weigand et al. 2017	816
GCA_001987095	I135	USA:MN	USA	2012	1	3	2	1	1	insertion	Weigand et al. 2017	817
GCA_001986895	H883	USA:MN	USA	2011	1	3	2	1	1	insertion	Weigand et al. 2017	818
GCA_001987255	I315	USA:MN	USA	2012	1	3	2	1	1	insertion	Weigand et al. 2017	819
GCA_001987675	J012	USA:MN	USA	2013	1	3	2	1	1	insertion	Weigand et al. 2017	820
GCA_002068675	J152	USA: MN	USA	2014	1	3	2	1	1	insertion	Weigand et al. 2017	821
GCA_002286295	J160	USA: MN	USA	2014	1	3	NA	1	1		Gates et al. 2017	822
ERS176853	H083360066	UK	UK	2008	1	3	2	1	1		Sealey et al. 2015	823
GCA_001988775	H533	USA: IN	USA	2009	1	3	2	1	1		Weigand et al. 2017	824
GCA_001986875	H878	USA:OR	USA	2012	1	3	2	1	1		Weigand et al. 2017	825
GCA_001605155	H627	USA:CA	USA	2010	1	3	2	1	1		Bowden et al. 2016	826
GCA_001605255	H622	USA:CA	USA	2010	1	3	2	1	1		Bowden et al. 2016	827
GCA_001987055	I113	USA:CO	USA	2012	1	3	2	1	1		Weigand et al. 2017	828
Konan_BP29	BP29	Japan: Konan Kosei	Japan	2011	1	3	2	1	1		This study	829
NIID_BP473	BP473	Japan: Tokushima	Japan	2013	1	3	2	1	1		This study	830
NIID_BP484	BP484	Japan: Okinawa	Japan	2014	1	3	2	1	1		This study	831
Konan_BP18	BP18	Japan: Konan Kosei	Japan	2010	1	3	2	1	1		This study	832
Konan_BP37	BP37	Japan: Konan Kosei	Japan	2013	1	3	2	1	1		This study	833
Konan_BP38	BP38	Japan: Konan Kosei	Japan	2013	1	3	2	1	1		This study	834
NIID_BP486	BP486	Japan: Tokushima	Japan	2014	1	3	2	1	1		This study	835
Konan_BP19	BP19	Japan: Konan Kosei	Japan	2010	1	3	2	1	1		This study	836
GCA_001605465	I480	USA:VT	USA	2012	1	3	2	1	1		Bowden et al. 2016	837
GCA_001985365	H729	USA: MA	USA	2011	1	3	2	1	1		Weigand et al. 2017	838
NIID_BP348	BP348	Japan: Mie	Japan	2009	1	3	2	1	4		This study	839
NIID_BP409	BP409	Japan: Iwate	Japan	2012	1	3	2	1	1		This study	840
NIID_BP414	BP414	Japan: Aichi	Japan	2012	1	3	2	1	1		This study	841
NIID_BP504	BP504	Japan: Hyogo	Japan	2014	1	3	2	1	1		This study	842
Konan_BP32	BP32	Japan: Konan Kosei	Japan	2012	1	3	2	1	1		This study	843
Konan_BP33	BP33	Japan: Konan Kosei	Japan	2012	1	3	2	1	1		This study	844
Konan_BP34	BP34	Japan: Konan Kosei	Japan	2012	1	3	2	1	1		This study	845
NIID_BP479	BP479	Japan: Osaka	Japan	2013	1	3	2	1	4		This study	846
NIID_BP399	BP399	Japan: Osaka	Japan	2011	1	3	2	1	1		This study	847
NIID_BP413	BP413	Japan: Chiba	Japan	2012	1	3	2	1	1		This study	848
GCA_001988735	H348	USA: GA	USA	2010	1	3	2	1	1		Weigand et al. 2017	849
NIID_BP502	BP502	Japan: Saitama	Japan	2014	1	3	2	1	1		This study	850
Konan_BP35	BP35	Japan: Konan Kosei	Japan	2012	1	3	2	1	1		This study	851
NIID_BP364	BP364	Japan: Tokyo	Japan	2010	1	3	2	1	1		This study	852
Konan_BP24	BP24	Japan: Konan Kosei	Japan	2011	1	3	2	1	1		This study	853
Konan_BP36	BP36	Japan: Konan Kosei	Japan	2012	1	3	2	1	1		This study	854
ERS176852	H080420101	UK	UK	2008	1	3	2	1	1		Sealey et al. 2015	855
GCA_001988375	J193	USA: CO	USA	2014	1	3	2	1	1	IS481 insertion (1613)	Weigand et al. 2017	856
GCA_001988995	J103	USA: MN	USA	2014	1	3	2	1	1	IS481 insertion (1613)	Weigand et al. 2017	857
GCA_001989135	J155	USA: MN	USA	2014	1	3	2	1	1	IS481 insertion (1613)	Weigand et al. 2017	858
GCA_002286355	J154	USA: MN	USA	2014	1	3	2	1	1	IS481 insertion (1613)	Gates et al. 2017	859
GCA_002286375	J153	USA: MN	USA	2014	1	3	2	1	1	IS481 insertion (1613)	Gates et al. 2017	860
GCA_002442775	J170	USA: CO	USA	2014	1	3	2	1	1	IS481 insertion (1613)	Gates et al. 2017	861
GCA_001986235	H911	USA: GA	USA	2012	1	3	2	1	1	IS481 insertion (1613)	Weigand et al. 2017	862
GCA_002859685	J203	USA: GA	USA	2014	1	3	2	1	1	IS481 insertion (1613)	Gates et al. 2017	863
GCA_002069155	J276	USA: OR	USA	2014	1	3	2	1	1	IS481 insertion (1613)	Weigand et al. 2017	864
GCA_002892685	J014	USA: MN	USA	2013	1	3	NA	1	1	IS481 insertion (1613)	Gates et al. 2017	865
GCA_001989015	J104	USA: MN	USA	2014	1	3	2	1	1	IS481 insertion (1613)	Weigand et al. 2017	866
GCA_002859205	J294	USA: MN	USA	2014	1	3	2	1	1	IS481 insertion (1613)	Gates et al. 2017	867
GCA_001988895	J097	USA: CO	USA	2014	1	3	2	1	1	IS481 insertion (1613)	Weigand et al. 2017	868
GCA_002859725	J295	USA: CT	USA	2014	1	3	2	1	1	IS481 insertion (1613)	Gates et al. 2017	869
GCA_001985965	J107	USA: MN	USA	2014	1	3	2	1	1	IS481 insertion (1613)	Weigand et al. 2017	870
GCA_001987995	J110	USA:MN	USA	2014	1	3	2	1	1	IS481 insertion (1613)	Weigand et al. 2017	871
GCA_001989175	J161	USA: MN	USA	2014	1	3	2	1	1	IS481 insertion (1613)	Weigand et al. 2017	872
GCA_002018515	J105	USA: MN	USA	2014	1	3	2	1	1	IS481 insertion (1613)	Weigand et al. 2017	873
GCA_002442695	J109	USA: MN	USA	2014	1	3	2	1	1	IS481 insertion (1613)	Gates et al. 2017	874
GCA_002442715	J108	USA: MN	USA	2014	1	3	2	1	1	IS481 insertion (1613)	Gates et al. 2017	875
GCA_002859705	J230	USA: MN	USA	2014	1	3	2	1	1	IS481 insertion (1613)	Gates et al. 2017	876
GCA_001986615	H764	USA:CT	USA	2011	1	3	2	1	1	IS481 insertion (1613)	Weigand et al. 2017	877
GCA_001987615	I968	USA:CO	USA	2013	1	3	2	1	1	IS481 insertion (1613)	Weigand et al. 2017	878
GCA_001985925	J013	USA: MN	USA	2013	1	3	2	1	1	IS481 insertion (1613)	Weigand et al. 2017	879
GCA_001605485	I483	USA:VT	USA	2012	1	3	2	1	1	IS481 insertion (1613)	Bowden et al. 2016	880
GCA_001987355	I379	USA:CT	USA	2012	1	3	2	1	1	IS481 insertion (1613)	Weigand et al. 2017	881
GCA_001987395	I382	USA:CT	USA	2012	1	3	2	1	1	IS481 insertion (1613)	Weigand et al. 2017	882
GCA_001601785	I488	USA:VT	USA	2012	1	3	2	1	1	IS481 insertion (1613)	Bowden et al. 2016	883
GCA_001605445	I476	USA:VT	USA	2012	1	3	2	1	1	IS481 insertion (1613)	Bowden et al. 2016	884
GCA_001605505	I496	USA:VT	USA	2012	1	3	2	1	1	IS481 insertion (1613)	Bowden et al. 2016	885
GCA_001605565	I521	USA:VT	USA	2012	1	3	2	1	1	IS481 insertion (1613)	Bowden et al. 2016	886
GCA_001686425	VA-175	USA: Virginia	USA	2012	1	3	2	1	1	IS481 insertion (1613)	Genbank	887
GCA_001985305	H665	USA: MA	USA	2010	1	3	2	1	1	IS481 insertion (1613)	Weigand et al. 2017	888
GCA_001985645	I730	USA: CO	USA	2013	1	3	2	1	1	IS481 insertion (1613)	Weigand et al. 2017	889
GCA_001986045	I150	USA: MN	USA	2012	1	3	2	1	1	IS481 insertion (1613)	Weigand et al. 2017	890
GCA_001986575	H762	USA:CT	USA	2011	1	3	2	1	1	IS481 insertion (1613)	Weigand et al. 2017	891
GCA_001986655	H768	USA:NY	USA	2011	1	3	2	1	1	IS481 insertion (1613)	Weigand et al. 2017	892
GCA_001987275	I318	USA:MN	USA	2012	1	3	2	1	1	IS481 insertion (1613)	Weigand et al. 2017	893
GCA_001987315	I350	USA:MN	USA	2012	1	3	2	1	1	IS481 insertion (1613)	Weigand et al. 2017	894
GCA_001987455	I461	USA:CT	USA	2012	1	3	2	1	1	IS481 insertion (1613)	Weigand et al. 2017	895
GCA_001987495	I735	USA:CO	USA	2013	1	3	2	1	1	IS481 insertion (1613)	Weigand et al. 2017	896
GCA_001987915	J090	USA:CO	USA	2013	1	3	2	1	1	IS481 insertion (1613)	Weigand et al. 2017	897
GCA_001987935	J091	USA:CO	USA	2014	1	3	2	1	1	IS481 insertion (1613)	Weigand et al. 2017	898
GCA_001987975	J100	USA:OR	USA	2014	1	3	2	1	1	IS481 insertion (1613)	Weigand et al. 2017	899
GCA_001988395	J194	USA: CO	USA	2014	1	3	2	1	1	IS481 insertion (1613)	Weigand et al. 2017	900
GCA_001988455	J225	USA: MN	USA	2014	1	3	2	1	1	IS481 insertion (1613)	Weigand et al. 2017	901
GCA_001988475	J296	USA: CT	USA	2014	1	3	2	1	1	IS481 insertion (1613)	Weigand et al. 2017	902
GCA_001989215	J174	USA: CO	USA	2014	1	3	2	1	1	IS481 insertion (1613)	Weigand et al. 2017	903
GCA_001989315	J277	USA: OR	USA	2014	1	3	2	1	1	IS481 insertion (1613)	Weigand et al. 2017	904
GCA_002442635	J226	USA: MN	USA	2014	1	3	2	1	1	IS481 insertion (1613)	Gates et al. 2017	905
GCA_002442655	J223	USA: MN	USA	2014	1	3	2	1	1	IS481 insertion (1613)	Gates et al. 2017	906
GCA_002442735	J224	USA: MN	USA	2014	1	3	2	1	1	IS481 insertion (1613)	Gates et al. 2017	907
GCA_002442755	J222	USA: MN	USA	2014	1	3	2	1	1	IS481 insertion (1613)	Gates et al. 2017	908
GCA_002859665	J173	USA: CO	USA	2014	1	3	2	1	1	IS481 insertion (1613)	Gates et al. 2017	909
GCA_002892665	J199	USA: CO	USA	2014	1	3	2	1	1	IS481 insertion (1613)	Gates et al. 2017	910
GCA_001986335	I998	USA: WA	USA	2013	1	3	2	1	1	IS481 insertion (1613)	Weigand et al. 2017	911
GCA_001987035	I111	USA:CO	USA	2012	1	3	2	1	1	IS481 insertion (1613)	Weigand et al. 2017	912
GCA_001988435	J201	USA: CO	USA	2014	1	3	2	1	1	IS481 insertion (1613)	Weigand et al. 2017	913
GCA_001988495	J300	USA: CO	USA	2014	1	3	2	1	1	IS481 insertion (1613)	Weigand et al. 2017	914
GCA_001985625	I602	USA: GA	USA	2013	1	3	2	1	1	IS481 insertion (1613)	Weigand et al. 2017	915
GCA_001988015	J115	USA:NY	USA	2014	1	3	2	1	1	IS481 insertion (1613)	Weigand et al. 2017	916
GCA_001989275	J208	USA: NY	USA	2014	1	3	2	1	1	IS481 insertion (1613)	Weigand et al. 2017	917
GCA_001987795	J030	USA:CO	USA	2013	1	3	2	1	1	IS481 insertion (1613)	Weigand et al. 2017	918
GCA_001989335	J096	USA: CO	USA	2014	1	3	2	1	1	IS481 insertion (1613)	Weigand et al. 2017	919
GCA_001986295	I112	USA: CO	USA	2012	1	3	2	1	1	IS481 insertion (1613)	Weigand et al. 2017	920
GCA_001985905	J010	USA: CT	USA	2013	1	3	2	1	1	IS481 insertion (1613)	Weigand et al. 2017	921
GCA_001987835	J068	USA:CT	USA	2013	1	3	2	1	1	IS481 insertion (1613)	Weigand et al. 2017	922
GCA_001985605	I387	USA: CT	USA	2012	1	3	2	1	1	IS481 insertion (1613)	Weigand et al. 2017	923
GCA_002859565	I384	USA: CT	USA	2012	1	3	2	1	1	IS481 insertion (1613)	Genbank	924
GCA_001985505	H810	USA: CT	USA	2011	1	3	2	1	1	IS481 insertion (1613)	Weigand et al. 2017	925
GCA_002859585	I385	USA: CT	USA	2012	1	3	2	1	1	IS481 insertion (1613)	Genbank	926
GCA_001988795	H540	USA: SC	USA	2010	1	3	2	1	1	IS481 insertion (1613)	Weigand et al. 2017	927
GCA_002859785	J304	USA: GA	USA	2014	1	3	2	1	1	IS481 insertion (1613)	Gates et al. 2017	928
GCA_001605705	I475	USA:VT	USA	2012	1	3	2	1	1	IS481 insertion (1613)	Bowden et al. 2016	929
GCA_001986105	I464	USA: NM	USA	2012	1	3	2	1	1	IS481 insertion (1613)	Weigand et al. 2017	930
GCA_001988535	J311	USA: NY	USA	2014	1	3	2	1	1	IS481 insertion (1613)	Weigand et al. 2017	931
GCA_002068975	J175	USA: CO	USA	2014	1	3	2	1	1	IS481 insertion (1613)	Weigand et al. 2017	932
GCA_001989075	J122	USA: CA	USA	2014	1	3	2	1	1	IS481 insertion (1613)	Weigand et al. 2017	933
GCA_001989095	J124	USA: CA	USA	2014	1	3	2	1	1	IS481 insertion (1613)	Weigand et al. 2017	934
GCA_001987515	I754	USA:CT	USA	2013	1	3	2	1	1	IS481 insertion (1613)	Weigand et al. 2017	935
GCA_001985665	I752	USA: CT	USA	2013	1	3	2	1	1		Weigand et al. 2017	936
GCA_002859765	J207	USA: NY	USA	2014	1	3	2	1	1	IS481 insertion (1613)	Gates et al. 2017	937
GCA_001989155	J159	USA: MN	USA	2014	1	3	2	1	1	IS481 insertion (1613)	Weigand et al. 2017	938
GCA_001985945	J038	USA: AZ	USA	2013	1	3	9	1	1	IS481 insertion (1613)	Weigand et al. 2017	939
GCA_001989035	J120	USA: CA	USA	2014	1	3	2	1	1	IS481 insertion (1613)	Weigand et al. 2017	940
GCA_002859825	J313	USA: MN	USA	2014	1	3	2	1	1	IS481 insertion (1613)	Genbank	941
GCA_001988295	J178	USA: CO	USA	2014	1	3	2	1	1	IS481 insertion (1613)	Weigand et al. 2017	942
GCA_001988415	J197	USA: CO	USA	2014	1	3	2	1	1	IS481 insertion (1613)	Weigand et al. 2017	943

## Sheet: TableS3
Supplemental Table S3. Sequences and accession numbers of major B. pertussis antigen alleles utilized during in silico phenotyping of sequenced strains.
Variant	Sequence	Accession #
ptxA
ptxA1	ATGCGTTGCACTCGGGCAATTCGCCAAACCGCAAGAACAGGCTGGCTGACGTGGCTGGCGATTCTTGCCGTCACGGCGCCCGTGACTTCGCCGGCATGGGCCGACGATCCTCCCGCCACCGTATACCGCTATGACTCCCGCCCGCCGGAGGACGTTTTCCAGAACGGATTCACGGCGTGGGGAAACAACGACAATGTGCTCGACCATCTGACCGGACGTTCCTGCCAGGTCGGCAGCAGCAACAGCGCTTTCGTCTCCACCAGCAGCAGCCGGCGCTATACCGAGGTCTATCTCGAACATCGCATGCAGGAAGCGGTCGAGGCCGAACGCGCCGGCAGGGGCACCGGCCACTTCATCGGCTACATCTACGAAGTCCGCGCCGACAACAATTTCTACGGC…	AJ245366
ptxA2	ATGCGTTGCACTCGGGCAATTCGCCAAACCGCAAGAACAGGCTGGCTGACGTGGCTGGCGATTCTTGCCGTCACGGCGCCCGTGACTTCGCCGGCATGGGCCGACGATCCTCCCGCCACCGTATACCGCTATGACTCCCGCCCGCCGGAGGACGTTTTCCAGAACGGATTCACGGCGTGGGGAAACAACGACAATGTGCTCGACCATCTGACCGGACGTTCCTGCCAGGTCGGCAGCAGCAACAGCGCTTTCGTCTCCACCAGCAGCAGCCGGCGCTATACCGAGGTCTATCTCGAACATCGCATGCAGGAAGCGGTCGAGGCCGAACGCGCCGGCAGGGGCACCGGCCACTTCATCGGCTACATCTACGAAGTCCGCGCCGACAACAATTTCTACGGC…	FN252334.2
ptxA3	ATGCGTTGCACTCGGGCAATTCGCCAAACCGCAAGAACAGGCTGGCTGACGTGGCTGGCGATTCTTGCCGTCACGGCGCCCGTGACTTCGCCGGCATGGGCCGACGATCCTCCCGCCACCGTATACCGCTATGACTCCCGCCCGCCGGAGGACGTTTTCCAGAACGGATTCACGGCGTGGGGAAACAACGACAATGTGCTCGACCATCTGACCGGACGTTCCTGCCAGGTCGGCAGCAGCAACAGCGCTTTCGTCTCCACCAGCAGCAGCCGGCGCTATACCGAGGTCTATCTCGAACATCGCATGCAGGAAGCGGTCGAGGCCGAACGCGCCGGCAGGGGCACCGGCCACTTCATCCGGGGCTACATCTACGAAGTCCGCGCCGACAACAATTTCTAC…	KF888636.1
ptxP
ptxP1	AACGCGCATGCGTGCAGATTCGTCGTACAAAACCCTCGATTCTTCCGTACATCCCGCTACTGCAATCCAACACGGCATGAACGCTCCTTCGGCGCAAAGTCGCGCGATGGTACCGGTCACCGTCCGGACCGTGCTGACCCCCCTGCCATGGTGTGATCCGTAAAATAGGCACCATCAAAACGCAGAGGGGAAGACGGGATG	FN252323.1
ptxP2	AACGCGTATGCGTGCAGATTCGTCGTACAAAACCCTCGATTCTTCCGTACATCCCGCTACTGCAATCCAACACGGCATGAACGCTCCTTCGGCGCAAAGTCGCGCGATGGTACCGGTCACCGTCCGGACCGTGCTGACCCCCCTGCCATGGTGTGATCCGTAAAATAGGCACCATCAAAACGCAGAGGGGAAGACGGGATG	FN252322.1
ptxP3	AACGCGCATGCGTGCAGATTCGTCGTACAAAACCCTCGATTCTTCCGTACATCCCGCTACTGCAATCCAACACGGCATGAACGCTCCTTCGGCGCAAAGTCGCGCGATAGTACCGGTCACCGTCCGGACCGTGCTGACCCCCCTGCCATGGTGTGATCCGTAAAATAGGCACCATCAAAACGCAGAGGGGAAGACGGGATG	FN252324.1
ptxP4	AACGCGTATGCGTGCGGATGCGTCGTACAAAACCCTCGATTATTCCGTACATCCCGCTACTGCAATCCAACACGGCGTAAACGCTCCTTCGGCGCAAAGTCGCGCGATGGTACCGGTCACCGTCCGGACCGTGCTGACCCCCCTGCCATGGTGTGATCCGTAAAATAGGCACCACCGAAACGCAGAGGGGAAGACGGGATG	FN252325.1
ptxP5	AACGCGCATGCGTGCAGATTCGTCGTACAAAACCCTCGATTCTTCCGTACATCCCACTACTGCAATCCAACACGGCATGAACGCTCCTTCGGCGCAAAGTCGCGCGATGGTACCGGTCACCGTCCGGACCGTGCTGACCCCCCTGCCATGGTGTGATCCGTAAAATAGGCACCATCAAAACGCAGAGGGGAAGACGGGATG	FN252326.1
ptxP6	AACGCGCATGCGTGCAGATTCGTCGTACAAAACCCTCGATTCTTCCGTACATCCTGCTACTGCAATCCAACACGGCATGAACGCTCCTTCGGCGCAAAGTCGCGCGATGGTACCGGTCACCGTCCGGACCGTGCTGACCCCCCTGCCATGGTGTGATCCGTAAAATAGGCACCATCAAAACGCAGAGGGGAAGACGGGATG	FN252327.1
ptxP7	AACGCGCATGCGTGCAGATTCGTCGTACAAAACCCTCGATTCTTCCGTACGTCCCGCTACTGCAATCCAACACGGCATGAACGCTCCTTCGGCGCAAAGTCGCGCGATGGTACCGGTCACCGTCCGGACCGTGCTGACCCCCCTGCCATGGTGTGATCCGTAAAATAGGCACCATCAAAACGCAGAGGGGAAGACGGGATG	FN252328.1
ptxP8	AACGCGCATGCGTGCAGATTCGTCGTACAAAACCCTCGATTCTTCCGTACATCCCGCTACTGCAATCCAACACGGCATGAACGCTCCTTCGGCGCAAAGTCGCGCGATGGTACTGGTCACCGTCCGGACCGTGCTGACCCCCCTGCCATGGTGTGATCCGTAAAATAGGCACCATCAAAACGCAGAGGGGAAGACGGGATG	FN252329.1
ptxP9	AACGCGCATGCGTGCAGATTCGTCGTACAAAACCCCCGATTCTTCCGTACATCCCGCTACTGCAATCCAACACGGCATGAACGCTCCTTCGGCGCAAAGTCGCGCGATGGTACCGGTCACCGTCCGGACCGTGCTGACCCCCCTGCCATGGTGTGATCCGTAAAATAGGCACCATCAAAACGCAGAGGGGAAGACGGGATG	FN252330.1
ptxP10	AACGCGCATGCGTGCAGATTCGTCGTACAAAACCCTCGATTCTTCCGTACATCCCGCTACTGCAATCCAACACGGCATGAACGCTCCTTCGGCGCAAAGTCGCGCGATGGTACCGGTTACCGTCCGGACCGTGCTGACCCCCCTGCCATGGTGTGATCCGTAAAATAGGCACCATCAAAACGCAGAGGGGAAGACGGGATG	FN252331.1
ptxP11	AACGCGCATGCGTGCAGATTCGTCGTACAAAACCCTCGATTCTTCCGTACATCCCGCTACTGCAATCCAACACGGCATGAACGCTCCTTCGGCGCAAAGTCGCGTGATGGTACCGGTCACCGTCCGGACCGTGCTGACCCCCCTGCCATGGTGTGATCCGTAAAATAGGCACCATCAAAACGCAGAGGGGAAGACGGGATG	FN252332.1
prn
prn1	ATGAACATGTCTCTGTCACGCATTGTCAAGGCGGCGCCCCTGCGCCGCACCACGCTGGCCATGGCGCTGGGCGCGCTGGGCGCCGCCCCGGCGGCGCATGCCGACTGGAACAACCAGTCCATCGTCAAGACCGGTGAGCGCCAGCATGGCATCCATATCCAGGGCTCCGACCCGGGCGGCGTACGGACCGCCAGCGGAACCACCATCAAGGTAAGCGGCCGTCAGGCCCAGGGCATCCTGCTAGAAAATCCCGCGGCCGAGCTGCAGTTCCGGAACGGCAGTGTCACGTCGTCGGGACAGTTGTCCGACGATGGCATCCGGCGCTTTCTGGGCACCGTCACCGTCAAGGCCGGCAAGCTGGTCGCCGATCACGCCACGCTGGCCAACGTTGGCGACACC…	AJ006158.1
prn2	ATGAACATGTCTCTGTCACGCATTGTCAAGGCGGCGCCCCTGCGCCGCACCACGCTGGCCATGGCGCTGGGCGCGCTGGGCGCCGCCCCGGCGGCGCATGCCGACTGGAACAACCAGTCCATCGTCAAGACCGGTGAGCGCCAGCATGGCATCCATATCCAGGGCTCCGACCCGGGCGGCGTACGGACCGCCAGCGGAACCACCATCAAGGTAAGCGGCCGTCAGGCCCAGGGCATCCTGCTAGAAAATCCCGCGGCCGAGCTGCAGTTCCGGAACGGCAGTGTCACGTCGTCGGGACAGTTGTCCGACGATGGCATCCGGCGCTTTCTGGGCACCGTCACCGTCAAGGCCGGCAAGCTGGTCGCCGATCACGCCACGCTGGCCAACGTTGGCGACACC…	AJ011092.1
prn3	ATGAACATGTCTCTGTCACGCATTGTCAAGGCGGCGCCCCTGCGCCGCACCACGCTGGCCATGGCGCTGGGCGCGCTGGGCGCCGCCCCGGCGGCGCATGCCGACTGGAACAACCAGTCCATCGTCAAGACCGGTGAGCGCCAGCATGGCATCCATATCCAGGGCTCCGACCCGGGCGGCGTACGGACCGCCAGCGGAACCACCATCAAGGTAAGCGGCCGTCAGGCCCAGGGCATCCTGCTAGAAAATCCCGCGGCCGAGCTGCAGTTCCGGAACGGCAGTGTCACGTCGTCGGGACAGTTGTCCGACGATGGCATCCGGCGCTTTCTGGGCACCGTCACCGTCAAGGCCGGCAAGCTGGTCGCCGATCACGCCACGCTGGCCAACGTTGGCGACACC…	AJ011093.1
prn4	ATGAACATGTCTCTGTCACGCATTGTCAAGGCGGCGCCCCTGCGCCGCACCACGCTGGCCATGGCGCTGGGCGCGCTGGGCGCCGCCCCGGCGGCGCATGCCGACTGGAACAACCAGTCCATCGTCAAGACCGGTGAGCGCCAGCATGGCATCCATATCCAGGGCTCCGACCCGGGCGGCGTACGGACCGCCAGCGGAACCACCATCAAGGTAAGCGGCCGTCAGGCCCAGGGCATCCTGCTAGAAAATCCCGCGGCCGAGCTGCAGTTCCGGAACGGCAGTGTCACGTCGTCGGGACAGTTGTCCGACGATGGCATCCGGCGCTTTCTGGGCACCGTCACCGTCAAGGCCGGCAAGCTGGTCGCCGATCACGCCACGCTGGCCAACGTTGGCGACACC…	AJ011015.1
prn5	ATGAACATGTCTCTGTCACGCATTGTCAAGGCGGCGCCCCTGCGCCGCACCACGCTGGCCATGGCGCTGGGCGCGCTGGGCGCCGCCCCGGCGGCGCATGCCGACTGGAACAACCAGTCCATCGTCAAGACCGGTGAGCGCCAGCATGGCATCCATATCCAGGGCTCCGACCCGGGCGGCGTACGGACCGCCAGCGGAACCACCATCAAGGTAAGCGGCCGTCAGGCCCAGGGCATCCTGCTAGAAAATCCCGCGGCCGAGCTGCAGTTCCGGAACGGCAGTGTCACGTCGTCGGGACAGTTGTCCGACGATGGCATCCGGCGCTTTCTGGGCACCGTCACCGTCAAGGCCGGCAAGCTGGTCGCCGATCACGCCACGCTGGCCAACGTTGGCGACACC…	AJ011016.1
prn6	ATGAACATGTCTCTGTCACGCATTGTCAAGGCGGCGCCCCTGCGCCGCACCACGCTGGCCATGGCGCTGGGCGCGCTGGGCGCCGCCCCGGCGGCGCATGCCGACTGGAACAACCAGTCCATCGTCAAGACCGGTGAGCGCCAGCATGGCATCCATATCCAGGGCTCCGACCCGGGCGGCGTACGGACCGCCAGCGGAACCACCATCAAGGTAAGCGGCCGTCAGGCCCAGGGCATCCTGCTAGAAAATCCCGCGGCCGAGCTGCAGTTCCGGAACGGCAGTGTCACGTCGTCGGGACAGTTGTTCGACGATGGCATCCGGCGCTTTCTGGGCACCGTCACCGTCAAGGCCGGCAAGCTGGTCGCCGATCACGCCACGCTGGCCAACGTCGGCGACACC…	AJ132095.1
prn7	ATGAACATGTCTCTGTCACGCATTGTCAAGGCGGCGCCCCTGCGCCGCACCACGCTGGCCATGGCGCTGGGCGCGCTGGGCGCCGCCCCGGCGGCGCATGCCGACTGGAACAACCAGTCCATCGTCAAGACCGGTGAGCGCCAGCATGGCATCCATATCCAGGGCTCCGACCCGGGCGGCGTACGGACCGCCAGCGGAACCACCATCAAGGTAAGCGGCCGTCAGGCCCAGGGCATCCTGCTAGAAAATCCCGCGGCCGAGCTGCAGTTCCGGAACGGCAGTGTCACGTCGTCGGGACAGTTGTCCGACGATGGCATCCGGCGCTTTCTGGGCACCGTCACCGTCAAGGCCGGCAAGCTGGTCGCCGATCACGCCACGCTGGCCAACGTTGGCGACACC…	AJ133784.1
prn8	ATGAACATGTCTCTGTCACGCATTGTCAAGGCGGCGCCCCTGCGCCGCACCACGCTGGCCATGGCGCTGGGCGCGCTGGGCGCCGCCCCGGCGGCGCATGCCGACTGGAACAACCAGTCCATCGTCAAGACCGGTGAGCGCCAGCATGGCATCCATATCCAGGGCTCCGACCCGGGCGGCGTACGGACCGCCAGCGGAACCACCATCAAGGTAAGCGGCCGTCAGGCCCAGGGCATCCTGCTAGAAAATCCCGCGGCCGAGCTGCAGTTCCGGAACGGCAGTGTCACGTCGTCGGGACAGTTGTCCGACGATGGCATCCGGCGCTTTCTGGGCACCGTCACCGTCAAGGCCGGCAAGCTGGTCGCCGATCACGCCACGCTGGCCAACGTTGGCGACACC…	AJ133245.1
prn9	ATGAACATGTCTCTGTCACGCATTGTCAAGGCGGCGCCCCTGCGCCGCACCACGCTGGCCATGGCGCTGGGCGCGCTGGGCGCCGCCCCGGCGGCGCATGCCGACTGGAACAACCAGTCCATCGTCAAGACCGGTGAGCGCCAGCATGGCATCCATATCCAGGGCTCCGACCCGGGCGGCGTACGGACCGCCAGCGGAACCACCATCAAGGTAAGCGGCCGTCAGGCCCAGGGCATCCTGCTAGAAAATCCCGCGGCCGAGCTGCAGTTCCGGAACGGCAGTGTCACGTCGTCGGGACAGTTGTCCGACGATGGCATCCGGCGCTTTCTGGGCACCGTCACCGTCAAGGCCGGCAAGCTGGTCGCCGATCACGCCACGCTGGCCAACGTTGGCGACACC…	AJ315611.1
prn10	ATGAACATGTCTCTGTCACGCATTGTCAAGGCGGCGCCCCTGCGCCGCACCACGCTGGCCATGGCGCTGGGCGCGCTGGGCGCCGCCCCGGCGGCGCATGCCGACTGGAACAACCAGTCCATCGTCAAGACCGGTGAGCGCCAGCATGGCATCCATATCCAGGGCTCCGACCCGGGCGGCGTACGGACCGCCAGCGGAACCACCATCAAGGTAAGCGGCCGTCAGGCCCAGGGCATCCTGCTAGAAAATCCCGCGGCCGAGCTGCAGTTCCGGAACGGCAGTGTCACGTCGTCGGGACAGTTGTTCGACGATGGCATCCGGCGCTTTCTGGGCACCGTCACCGTCAAGGCCGGCAAGCTGGTCGCCGATCACGCCACGCTGGCCAACGTCGGCGACACC…	AJ784875.1
prn11	ATGAACATGTCTCTGTCACGCATTGTCAAGGCGGCGCCCCTGCGCCGCACCACGCTGGCCATGGCGCTGGGCGCGCTGGGCGCCGCCCCGGCGGCGCATGCCGACTGGAACAACCAGTCCATCGTCAAGACCGGTGAGCGCCAGCATGGCATCCATATCCAGGGCTCCGACCCGGGCGGCGTACGGACCGCCAGCGGAACCACCATCAAGGTAAGCGGCCGTCAGGCCCAGGGCATCCTGCTAGAAAATCCCGCGGCCGAGCTGCAGTTCCGGAACGGCAGTGTCACGTCGTCGGGACAGTTGTCCGACGATGGCATCCGGCGCTTTCTGGGCACCGTCACCGTCAAGGCCGGCAAGCTGGTCGCCGATCACGCCACGCTGGCCAACGTTGGCGACACC…	AJ507642
prn12	ATGAACATGTCTCTGTCACGCATTGTCAAGGCGGCGCCCCTGCGCCGCACCACGCTGGCCATGGCGCTGGGCGCGCTGGGCGCCGCCCCGGCGGCGCATGCCGACTGGAACAACCAGTCCATCGTCAAGACCGGTGAGCGCCAGCATGGCATCCATATCCAGGGCTCCGACCCGGGCGGCGTACGGACCGCCAGCGGAACCACCATCAAGGTAAGCGGCCGTCAGGCCCAGGGCATCCTGCTAGAAAATCCCGCGGCCGAGCTGCAGTTCCGGAACGGCAGTGTCACGTCGTCGGGACAGTTGTCCGACGATGGCATCCGGCGCTTTCTGGGCACCGTCACCGTCAAGGCCGGCAAGCTGGTCGCCGATCACGCCACGCTGGCCAACGTTGGCGACACC…	AB278117.1
prn13	ATGAACATGTCTCTGTCACGCATTGTCAAGGCGGCGCCCCTGCGCCGCACCACGCTGGCCATGGCGCTGGGCGCGCTGGGCGCCGCCCCGGCGGCGCATGCCGACTGGAACAACCAGTCCATCGTCAAGACCGGTGAGCGCCAGCATGGCATCCATATCCAGGGCTCCGACCCGGGCGGCGTACGGACCGCCAGCGGAACCACCATCAAGGTAAGCGGCCGTCAGGCCCAGGGCATCCTGCTAGAAAATCCCGCGGCCGAGCTGCAGTTCCGGAACGGCAGTGTCACGTCGTCGGGACAGTTGTCCGACGATGGCATCCGGCGCTTTCTGGGCACCGTCACCGTCAAGGCCGGCAAGCTGGTCGCCGATCACGCCACGCTGGCCAACGTTGGCGACACC…	EF486277.1
prn15	GGGGGCTTGCATATCGGCGCCCTGCAGTCATTGCAGCCGGAAGACCTTCCGCCCAGCCGGGTGGTGCTGCGCGACACCAACGTGACCGCCGTGCCCGCCAGCGGCGCGCCCGCGGCGGTGTCTGTGTTGGGGGCCAGTGAGCTTACGCTCGACGGCGGGCACATCACCGGCGGGCGGGCAGCGGGGGTGGCGGCCATGCAAGGGGCGGTCGTGCATCTGCAGCGCGCGACGATACGGCGCGGGGACGCGCCTGCCGGCGGTGCGGTTCCCGGCGGTGCGGTTCCCGGCGGCTTCGGTCCCGGCGGCTTCGGTCCCGGCGGCTTCGGTCCCGGCGGCTTCGGTCCCGGCGGCTTCGGTCCCGGCGGCTTCGGTCCCGTCCTCGACGGCTGGTATGGCGTG…	JX100834.1
prn16	ATGAACATGTCTCTGTCACGCATTGACAAGGCGGCGCCCCTGCGCCGCACCACGCTGGCCATGGCGCTGGGCGCGCTGGGCGCCGCCCCGGCGGCGCATGCCGACTGGAACAACCAGTCCATCGTCAAGACCGGTGAGCGCCAGCATGGCATCCATATCCAGGGCTCCGACCCGGGCGGCGTACGGACCGCCAGCGGAACCACCATCAAGGTAAGCGGCCGTCAGGCCCAGGGCATCCTGCTAGAAAATCCCGCGGCCGAGCTGCAGTTCCGGAACGGCAGTGTCACGTCGTCGGGACAGTTGTCCGACGATGGCATCCGGCGCTTTCTGGGCACCGTCACCGTCAAGGCCGGCAAGCTGGTCGCCGATCACGCCACGCTGGCCAACGTTGGCGACACC…	KC981248.1
prn17	ATGAACATGTCTCTGTCACGCATTGTCAAGGCGGCGCCCCTGCGCCGCACCACGCTGGCCATGGCGCTGGGCGCGCTGGGCGCCGCCCCGGCGGCGCATGCCGACTGGAACAACCAGTCCATCGTCAAGACCGGTGAGCGCCAGCATGGCATCCATATCCAGGGCTCCGACCCGGGCGGCGTACGGACCGCCAGCGGAACCACCATCAAGGTAAGCGGCCGTCAGGCCCAGGGCATCCTGCTAGAAAATCCCGCGGCCGAGCTGCAGTTCCGGAACGGCAGTGTCACGTCGTCGGGACAGTTGTCCGACGATGGCATCCGGCGCTTTCTGGGCACCGTCACCGTCAAGGCCGGCAAGCTGGTCGCCGATCACGCCACGCTGGCCAACGTTGGCGACACC…	KC981249
prn18	GGGGGCTTGCATATCGGCGCCCTGCAGTCATTGCAGCCGGAAGACCTTCCGCCCAGCCGGGTGGTGCTGCGCGACACCAACGTGACCGCCGTGCCCGCCAGCGGCGCGCCCGCGGCGGTGTCTGTGTTGGGGGCCAGTGAGCTTACGCTCGACGGCGGGCACATCACCGGCGGGCGGGCAGCGGGGGTGGCGGCCATGCAAGGGGCGGTCGTGCATCTGCAGCGCGCGACGATACGGCGCGGGGACGCGCCTGCCGGCGGTGCGGTTCCCGGCGGTGCGGTTCCCGGCGGTGCGGTTCCCGGCGGCTTCGGTCCCGGCGGCTTCGGTCCCGGCGGCTTCGGTCCCGGCGGCTTCGGTCCCGTCCTCGACGGCTGGTATGGCGTGGACGTATCGGGCTCC…	KJ433480.1
fim2
fim2-1	ATGCAAATCCCTTTCCAACGCGCCCTGCGCCTGTGCTTGCGGGCCGCTCTGGCGGCCATTGCGTCCGCGGCGCACGCCGACGACGGCACCATCGTCATCACCGGCACCATCACCGACACCACCTGCGTCATCGAGGACCCCTCAGGCCCGAATCACACCAAGGTCGTACAGCTACCCAAAATCTCCAAGAACGCATTGAAGGCCAACGGCGACCAGGCCGGCCGTACCCCTTTCATCATCAAGCTGAAGGATTGCCCGTCCAGCCTGGGCAACGGCGTCAAGGCCTATTTCGAACCGGGCCCGACCACTGACTACAGCACCGGCGACTTGCGGGCATACAAGATGGTCTATGCCACCAATCCGCAAACCCAGCTGAGCAACATCACCGCCGCAACCGAG…	BX640414.1
fim2-2	ATGCAAATCCCTTTCCAACGCGCCCTGCGCCTGTGCTTGCGGGCCGCTCTGGCGGCCATTGCGTCCGCGGCGCACGCCGACGACGGCACCATCGTCATCACCGGCACCATCACCGACACCACCTGCGTCATCGAGGACCCCTCAGGCCCGAATCACACCAAGGTCGTACAGCTACCCAAAATCTCCAAGAACGCATTGAAGGCCAACGGCGACCAGGCCGGCCGTACCCCTTTCATCATCAAGCTGAAGGATTGCCCGTCCAGCCTGGGCAACGGCGTCAAGGCCTATTTCGAACCGGGCCCGACCACTGACTACAGCACCGGCGACTTGCGGGCATACAAGATGGTCTATGCCACCAATCCGCAAACCCAGCTGAGCAACATCACCGCCGCAACCGAG…	AJ420988.1
fim3
fim3-1	ATGTCCAAGTTTTCATACCCTGCCTTGCGCGCCGCGCTTATCCTTGCCGCCTCGCCCGTACTGCCAGCGCTGGCCAACGACGGCACCATCGTCATCACCGGCAGCATCTCCGACCAGACCTGCGTCATCGAAGAGCCCAGCACCCTCAACCATATCAAGGTCGTGCAACTGCCCAAGATTTCCAAGAACGCGCTCAGGAACGACGGCGACACCGCCGGCGCCACGCCCTTCGACATCAAGCTGAAGGAATGCCCCCAGGCGCTGGGCGCGCTCAAGCTGTATTTCGAGCCCGGCATCACCACCAACTACGACACGGGCGATCTGATTGCCTACAAGCAGACCTACAACGCATCCGGCAACGGCAACCTGAGCACCGTGTCGTCCGCCACCAAGGCCAAG…	X51543
fim3-2	ATGTCCAAGTTTTCATACCCTGCCTTGCGCGCCGCGCTTATCCTTGCCGCCTCGCCCGTACTGCCAGCGCTGGCCAACGACGGCACCATCGTCATCACCGGCAGCATCTCCGACCAGACCTGCGTCATCGAAGAGCCCAGCACCCTCAACCATATCAAGGTCGTGCAACTGCCCAAGATTTCCAAGAACGCGCTCAGGAACGACGGCGACACCGCCGGCGCCACGCCCTTCGACATCAAGCTGAAGGAATGCCCCCAGGAGCTGGGCGCGCTCAAGCTGTATTTCGAGCCCGGCATCACCACCAACTACGACACGGGCGATCTGATTGCCTACAAGCAGACCTACAACGCATCCGGCAACGGCAACCTGAGCACCGTGTCGTCCGCCACCAAGGCCAAG…	AY464180.1
fim3-3	ATGTCCAAGTTTTCATACCCTGCCTTGCGCGCCGCGCTTATCCTTGCCGCCTCGCCCGTACTGCCAGCGCTGGCCAACGACGGCACCATCGTCATCACCGGCAGCATCTCCGACCAGACCTGCGTCATCGAAGAGCCCAGCACCCTCAACCATATCAAGGTCGTGCAACTGCCCAAGATTTCCAAGAACGCGCTCAGGAACGACGGCGACACCGCCGGCGCCACGCCCTTCGACATCAAGCTGAAGGAATGCCCCCAGGAGCTGGGCGCGCTCAAGCTGTATTTCGAGCCCGGCATCACCACCAACTACGACACGGGCGATCTGATTGCCTACAAGCAGACCTACAACGCATCCGGCAACGGCAACCTGAGCACCGTGTCGTCCGCCGCCAAGGCCAAG…	AY464181.1
fim3-4	ATGTCCAAGTTTTCATACCCTGCCTTGCGCGCCGCGCTTATCCTTGCCGCCTCGCCCGTACTGCCAGCGCTGGCCAACGACGGCACTATCGTCATCACCGGCAGCATCTCCGACCAGACCTGCGTCATCGAAGAGCCCAGCACCCTCAACCATATCAAGGTCGTGCAACTGCCCAAGATTTCCAAGAACGCGCTCAGGAACGACGGCGACACCGCCGGCGCCACGCCCTTCGACATCAAGCTGAAGGAATGCCCCCAGGCGCTGGGCGCGCTCAAGCTGTATTTCGAGCCCGGCATCACCACCAACTACGACACGGGCGATCTGATTGCCTACAAGCAGACCTACAACGCATCCGGCAACGGCAACCTGAGCACCGTGTCGTCCGCCACCAAGGCCAAG…	AY464179.1
fim3-5	ATGTCCAAGTTTTCATACCCTGCCTTGCGCGCCGCGCTTATCCTTGCCGCCTCGCCCGTACTGCCAGCGCTGGCCAACGACGGCACCATCGTCATCACCGGCAGCATCTCCGACCAGACCTGCGTCATCGAAGAGCCCAGCACCCTCAACCATATCAAGGTCGTGCAACTGCCCAAGATTTCCAAGAACGCGCTCAGGAACGACGGCGACACCGCCGGCGCCACGCCCTTCGACATCAAGCTGAAGGAATGCCCCCAGGAGCTGGGCGCGCTCAAGCTGTATTTCGAGCCCGGCATCACCACCAACTACGACACGGGCGATCTGATTGCCTACAAGCAGACCTACAACGCATCCGGCAACGGCAACCTGAGCACCGTGTCGTCCGCCATCAAGGCCAAG…	JX100833.1
fim3-7	ATGTCCAAGTTTTCATACCCTGCCTTGCGCGCCGCGCTTATCCTTGCCGCCTCGCCCGTACTGCCAGCGCTGGCCAACGACGGCACTATCGTCATCACCGGCAGCATCTCCGACCAGACCTGCGTCATCGAAGAGCCCAGCACCCTCAACCATATCAAGGTCGTGCAACTGCCCAAGATTTCCAAGAACGCGCTCAGGAACGACGGCGACACCGCCGGCGCCACGCCCTTCGACATCAAGCTGAAGGAATGCCCCCAGGCGCTGGGCGCGCTCAAGCTGTATTTCGAGCCCGGCATCACCACCAACTACGACACGGGCGATCTGATTGCCTACAAGCAGACCTACAACGCATCCGGCAACGGCAACCTGAGCACCGTGTCGTCCGCCACCAAGGCCAAG…	LK871856
fhaB
fhaB1	GAATTCCTGCGCTGGCACCCGCGGCGGGCCGGGGAGCGGGTTGTCGGCGCACGCCTATACGTGCCGGACAGGGTTTGATGGTTTGACTAAGAAATTTCCTACAAGTCTTGTATAAATATCCATTGATGGACGGGATCATTACTGACTGACGAAGTGCTGAGGTTTATCCAGACTATGGCACTGGATTTCAAAACCTAAAACGAGCAGGCCGATAACGGATTCTGCCGATTACTTCACTTCGCTGGTCGGAATATGAACACGAACCTGTACAGGCTGGTCTTCAGCCATGTTCGCGGCATGCTTGTTCCCGTGAGCGAGCATTGCACCGTCGGAAACACCTTCTGTGGGCGCACGCGTGGTCAAGCGCGAAGTGGGGCCCGCGCCACGAGCCTGTCCGTA…	M60351.1
fhaB2	ATGAACACGAACCTGTACAGGCTGGTCTTCAGCCATGTTCGCGGCATGCTTGTTCCCGTGAGCGAGCATTGCACCGTCGGAAACACCTTCTGTGGGCGCACGCGTGGTCAAGCGCGAAGTGGGGCCCGCGCCACGAGCCTGTCCGTAGCGCCCAATGCGCTGGCCTGGGCCCTGATGTTGGCGTGTACGGGTCTTCCGTTAGTAACGCACGCCCAGGGCTTGGTTCCTCAGGGGCAGACACAGGTGCTGCAGGGCGGGAACAAGGTTCCCGTTGTCAATATCGCCGACCCAAATTCCGGCGGCGTCTCGCACAACAAGTTCCAGCAGTTCAACGTCGCCAACCCTGGCGTGGTCTTCAACAACGGCCTGACCGACGGCGTGTCCAGGATCGGCGGGGCG…	AJ420989

## Sheet: TableS4
Supplemental Table S4. SNPs detected among 188 contemporary Japanese B. pertussis isolates.
Position	ID	Reference status	Alternative status	Type of mutation	Gene	Locus	Function	Position in gene	Position in protein	NC_002929	BP1	BP10	BP100	BP101	BP103	BP104	BP106	BP107	BP108	BP111	BP112	BP113	BP114	BP115	BP116	BP117	BP118	BP119	BP12	BP120	BP121	BP122	BP123	BP124	BP125	BP127	BP128	BP130	BP131	BP133	BP134	BP135	BP139	BP148	BP15	BP155	BP156	BP159	BP162
1360	CGAAATCGGC.CGCCGGCTCG	C	T	missense_variant	gidA	BP0001	glucose inhibited division protein A	c.1360C>T	p.Arg454Cys	0	0	0	0	0	0	0	0	0	0	0	0	0	0	0	0	0	0	0	0	0	0	0	0	0	0	0	0	0	0	0	0	0	0	0	0	0	0	0	0
4610	TGATCGAGAA.CATCCAGCGC	C	T	synonymous_variant	parB	BP0005	probable chromosome partitioning protein ParB	c.396C>T	p.Asn132Asn	0	0	0	0	0	0	0	0	0	0	0	0	0	0	0	0	0	0	0	0	0	0	0	0	0	0	0	0	0	0	0	0	0	0	0	0	0	0	0	0
9813	TTCGCCCAAG.GCGAAAAGGC	G	A	missense_variant	rplA	BP0011	50S ribosomal protein L1	c.242G>A	p.Gly81Asp	0	0	0	0	0	0	0	0	0	0	0	0	0	0	0	0	0	0	0	0	0	0	0	0	0	0	0	0	0	0	0	0	0	0	0	0	0	0	0	0
10764	TCTATGGTAT.TAGCGCTGAT	T	C	synonymous_variant	rplJ	BP0013	50S ribosomal protein L10	c.252T>C	p.Ile84Ile	0	1	1	1	1	1	1	1	1	1	1	1	1	1	1	1	1	1	1	1	1	0	1	1	1	1	1	1	1	1	1	1	1	1	1	1	1	1	1	1
25778	GATGGAGCGC.TCGTTGGGAT	T	C	intragenic_variant	BP0021	BP0021	probable two-component response regulator (Pseudogene)	n.25778T>C		0	0	0	0	0	0	0	0	0	0	0	0	0	0	0	0	0	0	0	0	0	0	0	0	0	0	0	0	0	0	0	0	0	0	0	0	0	0	0	0
32488	CATGAAAGAG.GCCTCCGACA	G	A	missense_variant	BP0029	BP0029	putative enoyl-CoA hydratase	c.274G>A	p.Ala92Thr	0	0	0	0	0	0	0	0	0	0	0	0	0	0	0	0	0	0	0	0	0	0	0	0	1	0	0	0	0	0	1	0	0	0	0	0	0	0	0	0
32626	GCACGCCCGG.CTGGGCGTCT	C	T	synonymous_variant	BP0029	BP0029	putative enoyl-CoA hydratase	c.412C>T	p.Leu138Leu	0	0	0	0	0	0	0	0	0	0	0	0	0	0	0	0	0	0	0	0	0	0	0	0	0	0	0	0	0	0	0	0	0	0	0	0	0	0	0	1
33072	CAAGCCCCTC.TACCCCGCCC	T	G	synonymous_variant	BP0030	BP0030	conserved hypothetical protein	c.24T>G	p.Ser8Ser	0	0	0	0	0	0	0	0	0	0	0	0	0	0	0	0	0	0	0	0	0	0	0	0	0	0	0	0	0	0	0	0	0	0	0	0	0	0	0	0
33073	AAGCCCCTCT.ACCCCGCCCG	A	C	missense_variant	BP0030	BP0030	conserved hypothetical protein	c.25A>C	p.Thr9Pro	0	0	0	0	0	0	0	0	0	0	0	0	0	0	0	0	0	0	0	0	0	0	0	0	0	0	0	0	0	0	0	0	0	0	0	0	0	0	0	0
33086	CCGCCCGGTA.ACTGCCCGCC	A	C	missense_variant	BP0030	BP0030	conserved hypothetical protein	c.38A>C	p.Asn13Thr	0	0	0	0	0	0	0	0	0	0	0	0	0	0	0	0	0	0	0	0	0	0	0	0	0	0	0	0	0	0	0	0	0	0	0	0	0	0	0	0
33495	AGGTCTACAC.GCGCATCGGC	G	A	synonymous_variant	BP0030	BP0030	conserved hypothetical protein	c.447G>A	p.Thr149Thr	0	0	0	0	0	0	0	0	0	0	0	0	0	0	0	0	0	0	0	0	0	0	0	0	0	0	0	0	0	0	0	0	0	0	0	0	0	0	0	0
36120	CGTCAGGTAT.ACCTGGCGAT	A	G	missense_variant	BP0032	BP0032	probable transporter	c.644T>C	p.Val215Ala	0	0	0	0	0	0	0	0	0	0	0	0	0	0	0	0	0	0	0	0	0	0	0	0	0	0	0	0	0	0	0	0	0	0	0	0	0	0	0	0
36857	CCCCACTGGG.ACAGGCACAC	A	G	intergenic_region	BP0032-glyQ	BP0032-BP0033		n.36857A>G		0	0	0	0	0	0	0	0	0	1	0	0	1	0	0	0	0	0	0	0	0	0	0	0	0	0	0	0	0	0	0	1	0	1	0	0	0	0	1	1
37211	CCGCTACGGC.GAAAACCCGA	G	A	missense_variant	glyQ	BP0033	glycyl-tRNA synthetase alpha chain	c.199G>A	p.Glu67Lys	0	0	0	0	0	0	0	0	0	0	0	0	0	0	0	0	0	0	0	0	0	0	0	0	0	0	0	0	0	0	0	0	0	0	0	0	0	0	0	0
37215	TACGGCGAAA.ACCCGAACCG	A	C	missense_variant	glyQ	BP0033	glycyl-tRNA synthetase alpha chain	c.203A>C	p.Asn68Thr	0	0	0	1	0	0	0	0	0	0	0	0	0	0	0	0	0	0	0	0	0	0	0	0	0	0	0	0	0	0	0	0	0	0	0	0	0	0	0	0
37390	CCTGGGGCCT.AGGCTGGGAA	A	G	synonymous_variant	glyQ	BP0033	glycyl-tRNA synthetase alpha chain	c.378A>G	p.Leu126Leu	0	1	1	1	1	1	1	1	1	1	1	1	1	1	1	1	1	1	1	1	1	0	1	1	1	1	1	1	1	1	1	1	1	1	1	1	1	1	1	1
39539	CCTTCCCGGA.CGGCAAGATC	C	T	synonymous_variant	glyS	BP0034	glycyl-tRNA synthetase beta chain	c.1614C>T	p.Asp538Asp	0	0	0	0	0	0	0	0	0	0	0	0	0	0	0	0	0	0	0	0	0	0	0	0	0	0	0	0	0	0	0	0	0	0	0	1	0	0	0	0
42578	GTCACCCGCG.AGGCCGGCCC	A	G	missense_variant	gloA	BP0038	lactoylglutathione lyase	c.296A>G	p.Glu99Gly	0	1	1	1	1	1	1	1	1	1	1	1	1	1	1	1	1	1	1	1	1	0	1	1	1	1	1	1	1	1	1	1	1	1	1	1	1	1	1	1
45195	TAGCGAACCC.ATACCCATGA	A	G	intergenic_region	BP0042-BP0043	BP0042-BP0043		n.45195A>G		0	0	0	0	0	0	0	0	0	0	0	0	0	0	0	0	0	0	0	0	0	0	0	0	0	0	0	0	0	0	0	0	0	0	0	0	0	0	0	0
47980	GTAGATATGG.GCCATCGGAA	G	A	intragenic_variant	BP0046	BP0046	probable malate/L-lactate dehydrogenase (Pseudogene)	n.47980G>A		0	0	0	0	0	0	0	0	0	0	0	0	0	0	0	0	0	0	0	0	0	0	0	0	0	0	0	0	0	0	0	0	0	0	0	0	0	0	0	0
48375	TCTGCCACGC.GCTCAATGCC	G	A	synonymous_variant	metX	BP0047	homoserine O-acetyltransferase	c.228G>A	p.Ala76Ala	0	0	0	1	0	0	0	0	0	0	0	0	0	0	0	0	0	0	0	0	0	0	0	0	0	0	0	0	0	0	0	0	0	0	0	0	0	0	0	0
51530	CCTTCGACGC.CTACAGCACC	C	T	synonymous_variant	ampG	BP0050	putative integral membrane signal transducer protein	c.351C>T	p.Ala117Ala	0	0	0	0	0	0	0	0	0	0	0	0	0	0	0	0	0	0	0	0	0	0	0	0	0	0	0	0	0	0	0	0	0	0	0	0	0	0	1	0
52491	CCGAAAAAGA.AGAGACTGGA	A	G	intergenic_region	ampG-BP0051	BP0050-BP0051		n.52491A>G		0	1	1	1	1	1	1	1	1	1	1	1	1	1	1	1	1	1	1	1	1	0	1	1	1	1	1	1	1	1	1	1	1	1	1	1	1	1	1	1
52564	GCCCACGCCG.AAACCAGTGT	A	G	intragenic_variant	BP0051	BP0051	outer membrane porin protein precursor (Pseudogene)	n.52564A>G		0	0	0	0	0	0	0	0	0	0	0	0	0	0	0	0	0	0	0	0	0	0	0	0	0	0	0	0	0	0	0	0	0	0	0	0	0	0	0	0
55945	CGAAACGAGG.TCGGCAGCAG	T	G	missense_variant	gltJ	BP0056	glutamate/aspartate transport system permease protein	c.514A>C	p.Thr172Pro	0	0	0	0	0	0	0	0	0	0	0	0	0	0	0	0	0	0	0	0	0	0	0	1	0	0	0	0	0	0	0	0	0	0	0	0	0	0	0	0
56581	CATCGGCAGG.TGCAGGTTGA	T	G	missense_variant	BP0057	BP0057	amino-acid ABC transporter binding protein precursor	c.824A>C	p.His275Pro	0	0	0	0	0	0	0	0	0	0	0	0	0	0	0	0	0	0	0	0	0	0	0	0	0	0	0	0	0	0	0	0	0	0	0	0	0	0	0	0
56829	AGAACGCGGC.GGCCCGGCCG	G	A	synonymous_variant	BP0057	BP0057	amino-acid ABC transporter binding protein precursor	c.576C>T	p.Ala192Ala	0	0	0	0	0	0	0	0	0	0	0	0	0	0	0	0	0	0	0	0	0	0	0	0	0	0	0	0	0	0	0	0	0	0	0	0	0	0	0	0
57391	AAAAAATACC.GTACTTATCT	G	T	missense_variant	BP0057	BP0057	amino-acid ABC transporter binding protein precursor	c.14C>A	p.Thr5Lys	0	0	0	0	0	0	0	0	0	0	0	0	0	0	0	0	0	0	0	1	0	0	0	0	0	0	0	0	0	0	0	0	0	0	0	0	0	0	0	0
58974	CTGCAGAACG.TCCCCCCCCG	T	G,C	intragenic_variant	BP0059	BP0059	regulatory protein (Pseudogene)	n.58974T>G		0	0	0	0	0	0	0	0	0	0	0	0	0	0	0	0	0	0	0	0	2	0	0	0	0	0	0	0	0	0	0	0	0	0	0	0	0	0	0	0
58977	CAGAACGTCC.CCCCCCGGCA	C	A	intragenic_variant	BP0059	BP0059	regulatory protein (Pseudogene)	n.58977C>A		0	0	0	0	0	0	0	0	0	0	0	0	0	0	0	0	0	0	0	0	0	0	0	0	0	0	0	0	0	0	0	0	0	0	0	0	0	0	0	0
58994	GCACCGTCGC.CCCCATCCGC	C	T	intragenic_variant	BP0059	BP0059	regulatory protein (Pseudogene)	n.58994C>T		0	0	0	0	0	0	0	0	0	0	0	0	0	0	0	0	0	0	0	0	0	0	0	0	0	0	0	0	0	0	0	0	0	0	0	0	0	0	0	0
62400	ACCATCGTGG.TCCCTATTTT	T	C	intragenic_variant	BP0063A	BP0063A	putative transposase (partial)	n.62400T>C		0	0	0	0	0	0	0	0	0	0	0	0	0	0	0	0	0	0	0	0	0	0	0	0	0	0	0	0	0	0	0	0	0	0	0	0	0	0	0	0
62458	CGTCTTCTTT.CAGCGCTTCG	C	T	synonymous_variant	BP0063	BP0063	conserved hypothetical protein	c.822G>A	p.Leu274Leu	0	0	0	0	0	0	0	0	0	0	0	0	0	0	0	0	0	0	0	0	0	0	0	0	0	0	0	0	0	0	0	0	0	0	0	0	0	0	0	0
62982	TTTTGTTTTG.CCGCTGCGAC	C	T	missense_variant	BP0063	BP0063	conserved hypothetical protein	c.298G>A	p.Ala100Thr	0	0	0	0	0	0	0	0	0	0	0	0	0	0	0	0	0	0	0	0	0	0	0	0	0	0	0	0	0	0	0	0	0	0	0	0	0	0	0	0
63500	TTTGTTCCCA.GCAACGTTGC	G	A	synonymous_variant	BP0064	BP0064	conserved hypothetical protein	c.556C>T	p.Leu186Leu	0	0	0	0	0	0	0	0	0	0	0	0	0	0	0	0	0	0	0	0	0	0	0	0	0	0	0	0	0	0	0	0	0	0	0	0	0	0	0	0
68677	CTCGTCTCCG.TTAATTTATT	T	C	intergenic_region	BP0069-BP0070	BP0069-BP0070		n.68677T>C		0	0	0	0	0	0	0	0	0	0	0	0	0	0	0	0	0	0	0	0	0	0	0	0	0	0	0	0	0	0	0	0	0	0	0	0	0	0	0	0
73807	TCGACGGGCA.GGCCCAGCCA	G	A	synonymous_variant	BP0075	BP0075	probable glutathione S-transferase	c.520C>T	p.Leu174Leu	0	0	0	0	0	0	0	0	0	0	0	0	0	0	0	0	0	0	0	0	0	0	0	0	0	0	0	0	0	0	0	0	0	0	0	0	0	0	0	0
79652	CCAGCAATTC.CGCCGCTTGC	C	T	synonymous_variant	bplL	BP0082	lipopolysaccharide biosynthesis protein	c.1824G>A	p.Ala608Ala	0	0	0	0	0	0	0	0	0	0	0	0	0	0	0	0	0	0	0	0	0	0	0	0	0	0	0	1	0	0	0	0	0	0	0	0	0	0	0	0
99182	GGCCGCATGG.CCGCGCCGCC	C	T	missense_variant	BP0101A	BP0101A	putative exported protein	c.71C>T	p.Ala24Val	0	0	0	0	0	0	0	0	0	0	0	0	0	0	0	0	0	0	0	0	0	0	0	0	0	0	0	0	0	0	0	0	0	0	0	0	0	0	0	0
101624	AGCGCACCGA.CCCGCTGGTG	C	T	synonymous_variant	BP0102	BP0102	putative penicillin-binding protein precursor	c.1095C>T	p.Asp365Asp	0	0	0	0	0	0	0	0	0	0	0	0	0	0	1	0	0	0	0	0	0	0	0	0	0	0	0	0	0	0	0	0	0	0	0	0	0	0	0	0
106088	TCCGCCATGA.CCGCCACCGC	C	T	missense_variant	rfbD	BP0108	dTDP-4-dehydrorhamnose reductase	c.247G>A	p.Val83Ile	0	0	0	0	0	0	0	0	0	0	0	0	0	0	0	0	0	0	0	0	0	0	0	0	0	0	0	0	0	0	0	0	0	0	0	0	0	0	0	0
108923	GCGGCCAGCC.TGACCGCCAC	T	C	intragenic_variant	BP0111	BP0111	putative membrane protein (pseudogene)	n.108923T>C		0	1	1	1	1	1	1	1	1	1	1	1	1	1	1	1	1	1	1	1	1	0	1	1	1	1	1	1	1	1	1	1	1	1	1	1	1	1	1	1
114614	TGGCCCTGGG.CAAGGCCCGC	C	T	synonymous_variant	BP0117	BP0117	hypothetical protein	c.312C>T	p.Gly104Gly	0	0	0	0	0	0	0	0	0	0	0	0	0	0	0	0	0	0	0	0	0	0	0	0	0	0	0	0	0	0	0	0	0	0	0	0	0	0	0	0
119679	CCACGCGCTG.CTGCTGGCCG	C	T	synonymous_variant	BP0122	BP0122	sugar ABC transporter, ATP-binding protein	c.417G>A	p.Gln139Gln	0	0	0	0	0	0	0	0	0	0	0	0	0	0	0	0	1	0	0	0	0	0	0	0	0	0	0	0	0	0	0	0	0	0	0	0	0	0	0	0
125858	TGTTCCATGT.GGGCCAGCAG	G	A	intragenic_variant	BP0129	BP0129	probable LacI-family transcriptional regulator (Pseudogene)	n.125858G>A		0	0	0	0	0	0	0	0	0	0	0	0	0	0	0	0	0	0	0	0	0	0	0	0	0	0	0	0	0	0	0	0	0	0	0	0	0	0	0	0
145398	AAGGCGGTCT.GCCGCGCAGA	G	A	stop_gained	BP0144	BP0144	putative lipase	c.409C>T	p.Gln137*	0	0	0	0	0	0	0	0	0	0	0	0	0	0	0	0	0	0	0	0	0	0	0	0	1	0	0	0	0	0	1	0	0	0	0	0	0	0	0	0
153269	GCGGTGCTGA.TCCGCCCGCC	T	C	missense_variant	brg1	BP0154	LysR family transcriptional regulator	c.431T>C	p.Ile144Thr	0	0	0	0	0	0	0	0	0	0	0	0	0	0	0	0	0	0	0	0	0	0	0	0	0	0	0	0	0	0	0	0	0	0	0	0	0	0	0	0
153957	GGGGGCGTTG.CGGTGCACGT	C	T	missense_variant	serA	BP0155	D-3-phosphoglycerate dehydrogenase	c.1031G>A	p.Arg344His	0	0	0	0	0	0	0	0	0	0	0	0	0	0	0	0	0	1	0	0	0	0	0	0	0	0	0	0	0	0	0	0	0	0	0	0	0	0	0	0
158650	CGCGCAGCAG.GTTCAGCAGG	G	T	missense_variant	phoR	BP0159	phosphate regulon sensor protein	c.426C>A	p.Asn142Lys	0	0	0	0	0	0	0	0	0	0	0	0	0	0	0	0	0	0	0	0	0	0	0	0	0	0	0	0	0	0	0	0	0	0	0	0	0	0	0	0
161351	CAGGCCATGC.AGGGCGCGTA	A	G	missense_variant	BP0162	BP0162	putative membrane protein	c.461A>G	p.Gln154Arg	0	0	0	0	0	0	0	0	0	0	0	0	0	0	0	0	0	0	0	0	0	0	0	0	0	0	0	0	0	0	0	0	0	0	0	0	0	0	0	0
168239	TGATCTCGGC.CTCGTTGTCC	C	T	synonymous_variant	BP0169	BP0169	putative exported protein	c.558G>A	p.Glu186Glu	0	0	0	0	0	0	0	0	0	0	0	0	0	0	0	0	0	0	0	0	0	0	0	0	0	0	0	0	0	0	0	0	0	0	0	0	0	0	0	0
170017	CGCGCGGCCT.GGACATCGAC	G	A	synonymous_variant	rhlE	BP0170	putative ATP-dependent RNA helicase	c.939G>A	p.Leu313Leu	0	0	0	0	0	0	0	0	0	0	0	0	0	0	0	0	0	0	0	0	0	0	0	0	0	0	0	0	0	0	0	0	0	0	0	0	0	0	0	0
174107	TGTACTCCTG.GCAGACAGGC	G	C	intergenic_region	bfr-BP0175	BP0174-BP0175		n.174107G>C		0	0	1	0	0	0	0	0	0	0	0	0	0	0	0	0	0	0	0	0	0	0	0	0	0	0	0	0	0	0	0	0	0	0	0	0	0	0	0	0
175480	CTCGGGCGCG.CGCATCAGGC	C	T	intragenic_variant	BP0176	BP0176	two-component response regulator (Pseudogene)	n.175480C>T		0	0	0	0	0	0	0	0	0	0	0	0	0	0	0	0	0	0	0	0	0	0	0	0	0	0	0	0	0	0	0	0	0	0	0	0	0	0	0	0
175827	ATCGCGATGA.TCCCCACCCG	T	C	intragenic_variant	BP0176	BP0176	two-component response regulator (Pseudogene)	n.175827T>C		0	0	0	0	0	0	0	0	0	0	0	0	0	0	0	0	0	0	0	0	0	0	0	0	0	0	0	1	0	0	0	0	0	0	0	0	0	0	0	0
175832	GATGATCCCC.ACCCGCCGGT	A	C	intragenic_variant	BP0176	BP0176	two-component response regulator (Pseudogene)	n.175832A>C		0	0	0	0	0	0	0	0	0	0	0	0	0	0	0	0	0	0	0	0	0	0	0	0	0	0	0	1	0	0	0	0	0	0	0	0	0	0	0	0
176143	CGCGCAACCC.GCGCCGGGAC	G	A	intergenic_region	BP0176-BP0177	BP0176-BP0177		n.176143G>A		0	0	0	0	0	0	0	0	0	0	0	0	0	0	0	0	0	0	0	0	0	0	0	0	0	0	0	0	0	0	0	0	0	0	0	0	0	0	0	0
182366	CGCATTGCGG.GCCTGCCGCG	G	C	missense_variant	BP0182	BP0182	putative iron sulfur binding protein	c.1034G>C	p.Gly345Ala	0	1	1	1	1	1	1	1	1	1	1	1	1	1	1	1	1	1	1	1	1	1	1	1	1	1	1	1	1	1	1	1	1	1	1	1	1	1	1	1
184559	TGGCCGACGT.GGATGTGGCC	G	A	synonymous_variant	BP0184	BP0184	putative exported protein	c.234G>A	p.Val78Val	0	0	0	0	0	0	0	0	0	0	0	0	0	0	0	0	0	0	0	0	0	0	0	0	0	0	0	0	0	0	0	0	0	0	0	0	0	0	0	0
188714	GTCGCGGCAC.GAAAAGCCGC	G	A	missense_variant	BP0186	BP0186	conseved hypothetical protein	c.365C>T	p.Ser122Leu	0	0	0	0	0	0	0	0	0	0	0	0	0	0	0	0	0	0	0	0	0	0	0	0	0	0	0	0	0	0	0	0	0	0	0	0	0	0	0	0
193157	GCGCCGGGGC.CGCCGGCATG	C	T	synonymous_variant	BP0191	BP0191	putative exported protein	c.60C>T	p.Ala20Ala	0	1	1	1	1	1	1	1	1	1	1	1	1	1	1	1	1	1	1	1	1	0	1	1	1	1	1	1	1	1	1	1	1	1	1	1	1	1	1	1
196307	GCGGTGCCGG.TGCTCTTCTC	T	C	missense_variant	BP0194	BP0194	probable metal transporter	c.194T>C	p.Val65Ala	0	0	0	0	0	1	0	1	0	1	0	0	1	0	0	1	0	0	0	0	1	0	0	0	0	0	0	0	0	0	0	1	1	1	0	0	0	0	1	1
197248	CGCGGTGCGC.AAGCAGCCCA	A	C	intergenic_region	BP0194-gcvT	BP0194-BP0195		n.197248A>C		0	0	0	0	0	0	0	0	0	0	0	0	0	0	0	0	0	0	0	0	0	0	0	0	0	0	0	0	0	0	0	0	0	0	0	0	0	0	0	0
201468	GGCCCCTGAA.GGAAACCAGC	G	A	synonymous_variant	gcvP	BP0197	glycine cleavage system P protein	c.2451G>A	p.Lys817Lys	0	0	0	0	0	0	0	0	0	0	0	0	0	0	0	0	0	0	0	0	0	0	0	0	0	0	0	0	0	0	0	0	0	0	0	0	0	0	0	0
202693	CGCGCAGGGC.GTCGGCCAGC	G	A	synonymous_variant	BP0198	BP0198	putative GntR-family transcriptional regulator	c.75C>T	p.Asp25Asp	0	0	0	0	0	0	0	0	0	0	0	0	0	0	0	0	0	0	0	0	0	0	0	0	0	0	0	0	0	0	0	0	0	0	0	0	0	0	1	0
203947	CCTGACCACG.CCCAAGCGGC	C	T	missense_variant	BP0199	BP0199	conserved hypothetical protein	c.1111C>T	p.Pro371Ser	0	0	0	0	0	0	0	0	0	0	0	0	0	0	0	0	0	0	0	0	0	0	0	0	0	0	0	0	0	0	0	0	0	0	0	0	0	0	0	0
214663	AATCGTTGCG.AAAATTCGGA	A	G	missense_variant	BP0208	BP0208	putative oxidoreductase	c.19T>C	p.Ser7Pro	0	1	1	1	1	1	1	1	1	1	1	1	1	1	1	1	1	1	1	1	1	0	1	1	1	1	1	1	1	1	1	1	1	1	1	1	1	1	1	1
215404	GCGGGGATTA.TAGGCCGATT	T	C	intergenic_region	BP0209-BP0210	BP0209-BP0210		n.215404T>C		0	0	0	0	0	0	0	0	0	0	0	0	0	0	0	1	0	0	0	0	0	0	0	0	0	0	0	0	0	0	0	0	0	0	0	0	0	0	0	0
220937	AACCGTTCCT.GCGCATGGGC	G	A	synonymous_variant	ppc	BP0215	phosphoenolpyruvate carboxylase	c.870G>A	p.Leu290Leu	0	0	0	0	0	1	0	1	0	1	0	0	1	0	0	1	0	0	0	0	1	0	0	0	0	0	0	0	0	0	0	1	1	1	0	0	0	0	1	1
222697	ATCGCCGCCG.GCTATGCCCA	G	A	missense_variant	ppc	BP0215	phosphoenolpyruvate carboxylase	c.2630G>A	p.Gly877Asp	0	0	0	0	0	0	0	0	0	0	0	0	0	0	0	0	0	0	0	0	0	0	0	0	0	0	0	1	0	0	0	0	0	0	0	0	0	0	0	0
224066	CTCCGACGAA.GCCGCATTCC	G	A	missense_variant	sphB1	BP0216	autotransporter subtilisin-like protease	c.466G>A	p.Ala156Thr	0	0	0	0	0	0	0	0	0	0	0	0	0	0	0	0	0	0	0	0	0	0	0	0	0	0	0	0	0	0	0	0	0	0	0	0	0	0	0	0
237097	GCCGCCATGG.CCTCGATCTG	C	T	missense_variant	BP0229	BP0229	beta-D-hydroxybutyrate dehydrogenase	c.229G>A	p.Ala77Thr	0	0	0	0	0	0	0	0	0	0	0	0	0	0	0	0	0	0	0	0	0	0	0	0	0	0	0	0	0	0	0	0	0	0	0	0	0	0	0	0
238440	CGAAGTCTGG.ACGCGTCCCG	A	G	missense_variant	pcaC	BP0231	4-carboxymuconolactone decarboxylase	c.166A>G	p.Thr56Ala	0	0	0	0	0	0	0	0	0	0	0	0	0	0	0	0	0	0	0	0	0	0	0	0	0	0	0	0	0	0	0	0	0	0	0	0	0	0	0	0
241470	GCTCCAGCTG.GCCGTGCATA	G	A	missense_variant	BP0234	BP0234	putative solute-binding periplasmic protein	c.68C>T	p.Ala23Val	0	0	0	0	0	0	0	0	0	0	0	0	0	0	0	0	0	0	0	0	0	0	0	0	0	0	0	0	0	0	0	0	0	0	0	0	0	0	0	0
242362	TGCGGTGCCG.ATGGCGGCCG	A	G	missense_variant	BP0235	BP0235	putative membrane protein	c.655A>G	p.Met219Val	0	0	0	0	0	0	0	0	0	0	0	0	0	0	0	0	0	0	0	0	0	0	0	0	0	0	0	0	0	0	0	0	0	0	0	0	0	0	0	0
242503	GTATGGCCTG.GCGCGCGGAC	G	A	missense_variant	BP0235	BP0235	putative membrane protein	c.796G>A	p.Ala266Thr	0	0	0	0	0	0	0	0	0	0	0	0	0	0	0	0	0	0	0	0	0	0	0	0	0	0	0	0	0	0	0	0	0	0	0	0	0	0	0	0
244167	GGCGGCGCCG.GCCCTGTTCG	G	A	intragenic_variant	BP0236	BP0236	conserved hypothetical protein (Pseudogene)	n.244167G>A		0	0	0	0	0	0	0	0	0	0	0	0	0	0	0	0	0	0	0	0	0	0	0	0	0	0	0	0	0	0	0	0	0	0	0	0	0	0	0	0
251869	GGTCGGCGCG.CTCGGTGATT	C	T	synonymous_variant	mutL	BP0244	DNA mismatch repair protein	c.1803G>A	p.Glu601Glu	0	0	0	0	0	0	0	0	0	0	0	0	0	0	0	0	0	0	0	0	0	0	0	0	0	0	0	0	0	0	0	0	0	0	0	0	0	0	0	0
252605	CAGGCCGGGC.GCGGCGGCGG	G	A	missense_variant	mutL	BP0244	DNA mismatch repair protein	c.1067C>T	p.Ala356Val	0	1	1	0	1	0	1	0	1	0	1	1	0	1	1	0	1	1	1	0	0	0	1	1	0	1	1	0	1	1	0	0	0	0	1	1	1	1	0	0
252629	CTCGCCGGCG.TAGGCCGTGT	T	G	missense_variant	mutL	BP0244	DNA mismatch repair protein	c.1043A>C	p.Tyr348Ser	0	0	0	0	0	0	0	0	0	0	0	0	0	0	0	0	0	0	0	0	0	0	0	0	0	0	0	0	0	0	0	0	0	0	0	0	0	0	0	0
280032	GCCAGCTGCG.CGAGACGGTC	C	T	missense_variant	sspA	BP0274	stringent starvation protein A	c.394G>A	p.Ala132Thr	0	0	0	0	0	0	0	0	0	0	0	0	0	0	0	0	0	0	0	0	0	0	0	0	0	0	0	0	0	0	0	0	0	0	0	0	0	0	0	0
281153	TGCGGCGTCA.TGGCGATCTT	T	C	missense_variant	petC	BP0275	cytochrome C1 precursor	c.280A>G	p.Met94Val	0	0	0	0	0	0	0	0	0	0	0	0	0	0	0	0	0	0	0	0	0	0	0	0	0	0	0	0	0	0	0	0	0	0	0	0	0	0	0	0
283588	ATGTAGGATC.GGGCTTGCAG	G	A	intergenic_region	petA-mscL	BP0277-BP0278		n.283588G>A		0	0	0	0	0	0	0	0	0	0	0	0	0	0	0	0	0	0	0	0	0	0	0	0	0	0	0	0	0	0	0	0	0	0	0	0	0	0	0	0
285033	TTCGTCGTCA.TCACCCTGCG	T	C	missense_variant	degQ	BP0280	protease	c.35T>C	p.Ile12Thr	0	1	1	1	1	1	1	1	1	1	1	1	1	1	1	1	1	1	1	1	1	0	1	1	1	1	1	1	1	1	1	1	1	1	1	1	1	1	1	1
289420	GACGATGAAG.TCGCGGTTCA	T	C	missense_variant	BP0284	BP0284	probable extracellular solute-binding protein, family 5	c.932A>G	p.Asp311Gly	0	0	0	0	0	0	0	0	0	0	0	0	0	0	0	0	0	0	0	0	0	0	0	0	0	0	0	0	0	0	0	0	0	0	0	0	0	0	0	0
290978	CGGGCGCGCG.GGTGTAGTCG	G	A	synonymous_variant	BP0285	BP0285	putative acetyl esterase	c.375C>T	p.Thr125Thr	0	1	1	1	1	0	1	0	1	0	1	1	0	1	1	0	1	1	1	0	0	0	1	1	1	1	1	1	1	1	1	0	0	0	1	1	1	1	0	0
291533	TCCGGTCCAG.CCCTGTACGC	C	T	intergenic_region	BP0285-BP0286	BP0285-BP0286		n.291533C>T		0	0	0	0	0	0	0	0	0	0	0	0	0	0	0	0	0	0	0	0	0	0	0	0	0	0	0	0	0	0	0	0	0	0	0	0	0	0	0	0
291965	TCCTGGAGGC.GGTCAAGCTG	G	A	synonymous_variant	BP0286	BP0286	probable transcriptional regulator	c.414G>A	p.Ala138Ala	0	0	0	0	0	0	0	0	0	0	0	0	0	0	0	0	0	0	0	0	0	0	0	0	0	0	0	0	0	0	0	0	0	0	0	0	0	0	0	0
293541	AAGGACATTG.CCGAATCCAA	C	T	missense_variant	BP0288	BP0288	probable transcriptional regulator	c.26C>T	p.Ala9Val	0	0	0	0	0	0	0	0	0	0	0	0	0	0	0	0	0	0	0	0	0	0	0	0	0	0	0	0	0	0	0	0	0	0	0	0	0	0	0	0
296063	GAGATCGACA.TCCCCAACCG	T	C	missense_variant	ilvD	BP0289	dihydroxy-acid dehydratase	c.1661T>C	p.Ile554Thr	0	0	0	0	0	0	0	0	0	0	0	0	0	0	0	0	0	0	0	0	0	0	0	0	0	0	0	0	1	0	1	0	0	0	1	0	0	0	0	0
298934	CGACGCTGGC.CACGCTGATG	C	T	intragenic_variant	BP0292	BP0292	conserved hypothetical protein (Pseudogene)	n.298934C>T		0	1	1	0	0	0	1	0	1	0	1	1	0	0	1	0	1	1	1	0	0	0	1	0	0	1	1	0	1	1	0	0	0	0	1	0	1	1	0	0
299559	AGCGGGCCGG.CCAGCGCGTC	C	T	intragenic_variant	BP0292	BP0292	conserved hypothetical protein (Pseudogene)	n.299559C>T		0	0	0	0	0	1	0	1	0	1	0	0	1	0	0	1	0	0	0	0	1	0	0	0	0	0	0	0	0	0	0	1	1	1	0	0	0	0	1	1
307086	GCGACGCGGG.GGTAGTGTTT	G	A	intergenic_region	BP0301-BP0302	BP0301-BP0302		n.307086G>A		0	0	0	0	0	0	0	0	0	0	0	0	0	0	0	0	0	0	0	0	0	0	0	0	0	0	0	0	0	0	0	0	0	0	0	0	0	0	0	0
307863	GTCGACACCG.CCGGCCGGGC	C	T	missense_variant	BP0302	BP0302	probable branched-chain amino acid transport system, permease component	c.767C>T	p.Ala256Val	0	0	0	0	0	0	0	0	0	0	0	0	0	0	0	0	0	0	0	0	0	0	0	0	0	0	0	0	0	0	0	0	0	0	0	0	0	0	0	0
311728	AATGGTTCGA.GAACGTGCGG	G	A	intragenic_variant	BP0306	BP0306	probable bifunctional hydroxylase/oxidoreductase (Pseudogene)	n.311728G>A		0	0	0	0	0	0	0	0	0	0	0	0	0	0	0	0	0	0	0	0	0	0	0	0	0	0	0	0	0	0	0	0	0	0	0	0	0	0	0	0
313179	CCGCCGCCGA.CCAGCTGGCG	C	T	intragenic_variant	BP0308	BP0308	probable short chain dehydrogenase (Pseudogene)	n.313179C>T		0	0	0	0	0	0	1	0	0	0	0	0	0	0	0	0	0	0	1	0	0	0	0	0	0	0	0	0	0	0	0	0	0	0	0	0	0	0	0	0
313924	CAGTGGCAGG.TGTCCGACGA	T	G	missense_variant	BP0309	BP0309	putative enoyl-CoA hydratase/isomerase	c.86T>G	p.Val29Gly	0	0	0	0	0	0	0	0	0	0	0	0	0	0	0	0	0	0	0	0	0	0	0	0	1	0	1	0	0	0	1	0	0	0	0	0	0	0	0	0
315259	CCGGCGAGGC.GCCCGGCGCG	G	A	synonymous_variant	BP0310	BP0310	putative acyl-CoA dehydrogenase	c.555G>A	p.Ala185Ala	0	0	0	0	0	0	0	0	0	0	0	0	0	0	0	0	0	0	0	0	0	0	0	0	0	0	0	0	0	0	0	0	0	0	0	0	0	0	0	0
318516	TACTGCCCGG.CCCGTCAGCG	C	T	intergenic_region	BP0313-BP0314	BP0313-BP0314		n.318516C>T		0	0	0	0	0	0	0	0	0	0	0	0	0	0	0	0	0	0	0	0	0	0	0	0	0	0	0	0	0	0	0	0	0	0	0	0	0	0	0	0
319109	GCGCGCCTTG.ACCGACCCGC	A	C	missense_variant	BP0314	BP0314	conserved hypothetical protein	c.1037T>G	p.Val346Gly	0	0	0	0	0	0	0	0	0	0	0	0	0	0	0	0	0	0	0	0	0	0	0	0	0	0	1	0	0	0	0	0	0	0	0	0	0	0	0	0
319113	GCCTTGACCG.ACCCGCCGCT	A	C	missense_variant	BP0314	BP0314	conserved hypothetical protein	c.1033T>G	p.Ser345Ala	0	0	0	0	0	0	0	0	0	0	0	0	0	0	0	0	0	0	0	0	0	0	0	0	0	0	1	0	0	0	0	0	0	0	0	0	0	0	0	0
323732	GATCAACCGG.CCGACCGACC	C	A	missense_variant	BP0319	BP0319	putative transcriptional regulator	c.181C>A	p.Pro61Thr	0	0	0	0	0	0	0	0	0	0	0	0	0	0	0	0	0	0	0	0	0	0	0	0	0	0	0	0	0	0	0	0	0	0	0	0	0	0	0	0
331706	GCGGCTTGGC.CTGTGCGTGC	C	T	synonymous_variant	BP0328	BP0328	conserved hypothetical protein	c.159G>A	p.Gln53Gln	0	0	0	0	0	0	0	0	0	0	0	0	0	0	0	0	0	0	0	0	0	0	0	0	0	0	0	0	0	0	0	0	0	0	0	0	0	0	0	0
334699	TATTGGTCAG.GACCAGGGGG	G	A	synonymous_variant	BP0331	BP0331	conserved hypothetical protein	c.294C>T	p.Val98Val	0	0	0	0	0	0	0	0	0	0	0	0	0	0	0	0	0	0	0	0	0	0	0	0	0	0	0	0	0	0	0	0	0	0	0	0	0	0	0	0
335780	GGACGGTCCG.GTCCCGGCTG	G	A	missense_variant	BP0332	BP0332	conserved hypothetical protein	c.406C>T	p.Pro136Ser	0	0	0	0	0	0	0	0	0	0	0	1	0	0	0	0	0	0	0	0	0	0	0	0	0	0	0	0	0	0	0	0	0	0	0	0	0	0	0	0
348870	CCTTGCCCAG.CGGCACGTTC	C	T	synonymous_variant	bhuR	BP0347	outer membrane heme receptor	c.1977G>A	p.Pro659Pro	0	0	0	0	0	0	0	0	0	0	0	0	0	0	0	0	0	0	0	0	0	0	0	0	0	0	0	0	0	0	0	0	0	0	0	0	0	0	0	0
353640	GATCGCCGCC.CTGCGCGGCG	C	T	synonymous_variant	BP0352	BP0352	hypothetical protein	c.127C>T	p.Leu43Leu	0	0	0	0	0	0	1	0	0	0	0	0	0	0	0	0	0	0	1	0	0	0	0	0	0	0	0	0	0	0	0	0	0	0	0	0	0	0	0	0
368359	ACCGCCACGC.CGCCGGCGTT	C	T	missense_variant	gdhA	BP0368	NADP-specific glutamate dehydrogenase	c.1123G>A	p.Gly375Ser	0	0	0	0	0	0	0	0	0	0	0	0	0	0	0	0	0	0	0	0	0	0	0	0	0	0	0	0	0	0	0	0	0	0	0	0	0	0	0	0
370806	AATGGCGGGG.TTTGCCATTT	T	G	intergenic_region	BP0369-pyrE	BP0369-BP0370		n.370806T>G		0	0	0	0	0	0	0	0	0	0	0	0	0	0	1	0	0	0	0	0	0	0	0	0	0	0	0	0	0	0	0	0	0	0	0	0	0	0	0	0
371004	CTACGCGCAG.GCGCTGATCG	G	A	missense_variant	pyrE	BP0370	orotate phosphoribosyltransferase	c.175G>A	p.Ala59Thr	0	0	0	0	0	0	0	0	0	0	0	0	0	0	0	0	0	0	0	0	0	0	0	0	0	0	0	0	0	0	0	0	0	0	0	0	0	0	0	0
372931	ATGACCGGCA.AGCTGCCGGG	A	G	synonymous_variant	gatB	BP0371	glutamyl-tRNA(GLN) amidotransferase subunit B	c.142T>C	p.Leu48Leu	0	1	1	1	1	1	1	1	1	1	1	1	1	1	1	1	1	1	1	1	1	0	1	1	1	1	1	1	1	1	1	1	1	1	1	1	1	1	1	1
373660	TGCGCGGCAG.CGACACCGGC	C	T	synonymous_variant	gatA	BP0372	glutamyl-tRNA(GLN) amidotransferase subunit A	c.954G>A	p.Ser318Ser	0	0	0	0	0	0	0	0	0	0	0	0	0	0	0	0	0	0	0	0	0	0	0	0	0	0	0	0	0	0	0	0	0	0	0	0	0	0	0	0
377646	TGACCGTCGC.CATCTGGCCG	C	T	synonymous_variant	mreD	BP0376	rod shape-determining protein	c.390C>T	p.Ala130Ala	0	0	0	0	0	0	0	0	0	0	0	0	0	0	0	0	0	0	0	0	0	0	0	0	0	0	0	0	0	0	0	0	0	0	0	0	0	0	0	0
380609	GCCTCGCGGG.CCTCGTCGCA	C	T	missense_variant	mrdB	BP0378	rod shape-determining protein	c.926C>T	p.Ala309Val	0	0	0	0	0	0	0	0	0	0	0	0	0	0	0	0	0	0	0	0	0	0	0	0	0	0	0	0	0	0	0	0	0	0	0	0	0	0	0	0
381423	GCACAGGGGG.TTGGTGGTCA	T	C	missense_variant	ldh	BP0379	putative L-lactate dehydrogenase	c.479A>G	p.Asn160Ser	0	0	0	0	0	0	0	0	0	0	0	0	0	0	0	0	0	0	0	0	0	0	0	0	0	0	0	0	0	0	0	0	0	0	0	0	0	0	0	0
392493	TGCTGGGCGC.CGTCCTGGTG	C	T	intragenic_variant	BP0393	BP0393	putative membrane protein (Pseudogene)	n.392493C>T		0	0	0	0	0	0	0	0	0	0	0	0	0	0	0	0	0	0	0	0	0	0	0	0	0	0	0	0	0	0	0	0	0	0	0	0	0	0	0	0
392539	AGGCGCCCTG.CAGCCGGGCG	C	T	intragenic_variant	BP0393	BP0393	putative membrane protein (Pseudogene)	n.392539C>T		0	0	0	0	0	0	0	0	0	0	0	0	0	0	0	0	0	0	0	0	0	0	0	0	0	0	0	0	0	0	0	0	0	0	0	0	0	0	0	0
404485	TGCCGATCTT.GTCGGCGGAG	G	T	missense_variant	atoE	BP0404	putative short-chain fatty acids transporter	c.510C>A	p.Asp170Glu	0	0	0	0	0	0	0	0	0	0	0	0	0	0	0	0	0	0	0	0	0	0	0	0	0	0	0	1	0	0	0	0	0	0	0	0	0	0	0	0
405322	AAGGCGACGG.GCGCCGCGAT	G	C	missense_variant	BP0405	BP0405	putative membrane protein	c.43C>G	p.Pro15Ala	0	1	1	1	1	1	1	1	1	1	1	1	1	1	1	1	1	1	1	1	1	1	1	1	1	1	1	1	1	1	1	1	1	1	1	1	1	1	1	1
405512	CGCAGGCTTG.CGCCAAATCA	C	A	intergenic_region	BP0405-BPt07	BP0405-BPt07		n.405512C>A		0	0	0	0	0	0	0	0	0	0	0	0	0	0	0	0	0	0	0	0	0	0	0	0	0	0	0	0	0	0	0	0	0	0	0	0	0	0	0	0
415435	AGCCCAGCAG.CCCGCCCAGC	C	T	synonymous_variant	BP0414	BP0414	putative Mg(2+) transporter	c.120G>A	p.Gly40Gly	0	0	0	0	0	0	0	0	0	0	0	0	0	0	0	0	0	0	0	0	0	0	0	0	0	0	0	0	0	0	0	0	0	0	0	0	0	0	0	0
416043	CGGCAAGGCC.GCCACGCTCG	G	A	missense_variant	BP0415	BP0415	putative membrane protein	c.379G>A	p.Ala127Thr	0	0	0	0	0	0	0	0	0	0	0	0	0	0	0	0	0	0	0	0	0	0	0	0	0	0	0	0	0	0	0	0	0	0	0	0	0	0	0	0
416176	ATCGTCGCGG.TGGCCGTCAT	T	G	missense_variant	BP0415	BP0415	putative membrane protein	c.512T>G	p.Val171Gly	0	0	0	0	0	0	0	0	0	0	0	0	0	0	0	0	0	0	0	0	0	0	0	0	0	0	0	0	0	0	0	0	0	0	0	0	0	0	0	0
417496	GTGTCGGACG.ACATCGCCAG	A	C	missense_variant	BP0416	BP0416	conserved hypothetical protein	c.881A>C	p.Asp294Ala	0	1	1	1	1	1	1	1	1	1	1	1	1	1	1	1	1	1	1	1	1	0	1	1	1	1	1	1	1	1	1	1	1	1	1	1	1	1	1	1
421104	AGACCGCGCC.ATTGATCCTG	A	G	synonymous_variant	BP0420	BP0420	probable acyl-CoA dehydrogenase	c.315A>G	p.Pro105Pro	0	0	0	0	0	0	0	0	0	0	0	0	0	0	0	0	0	0	0	0	0	0	0	0	0	0	0	0	0	0	0	0	0	0	0	0	0	0	0	0
430239	CTGCGGCGGG.TGCCGCCGAA	T	G	missense_variant	BP0429	BP0429	delta-1-pyrroline-5-carboxylate dehydrogenase precursor	c.1507A>C	p.Thr503Pro	0	0	0	0	0	0	0	0	0	0	0	0	0	0	0	0	0	0	0	0	0	0	0	0	0	0	0	0	0	0	0	0	0	0	0	0	0	0	0	0
430636	CGATCAGGGC.GCCCATGAAG	G	A	synonymous_variant	BP0429	BP0429	delta-1-pyrroline-5-carboxylate dehydrogenase precursor	c.1110C>T	p.Gly370Gly	0	0	0	0	0	0	0	0	0	0	0	0	0	0	0	0	0	0	0	0	0	0	0	0	0	0	0	0	0	0	0	0	0	0	0	0	0	0	0	0
434638	CCAGCCGCTC.TTGGCCGTGC	T	A	missense_variant	BP0431	BP0431	putative molybdopterin oxidoreductase	c.1985A>T	p.Lys662Met	0	0	0	0	0	0	0	0	0	0	0	0	0	0	0	0	0	0	0	0	0	0	0	0	0	0	0	0	0	0	0	0	0	0	0	0	0	0	0	0
435139	GGCGGTCGGG.TTCATGCTCA	T	G	missense_variant	BP0431	BP0431	putative molybdopterin oxidoreductase	c.1484A>C	p.Asn495Thr	0	0	0	0	0	0	0	0	0	0	0	0	0	0	0	0	0	0	0	0	0	0	0	0	0	0	0	0	0	0	0	0	0	0	0	0	0	0	0	0
440310	AGGTCGCGGC.CTTCGGGCTT	C	T	missense_variant	BP0435	BP0435	putative dehydratase/racemase	c.235G>A	p.Gly79Ser	0	0	0	0	0	0	0	0	0	0	0	0	0	0	0	0	0	0	0	0	0	0	0	0	0	0	0	0	0	0	0	0	0	0	0	0	0	0	0	0
443028	AGTTCTCCAG.CACCACATCG	C	T	synonymous_variant	BP0438	BP0438	conserved hypothetical protein	c.336G>A	p.Val112Val	0	0	0	0	0	0	0	0	0	0	0	0	0	0	0	0	0	0	0	0	0	0	0	0	0	0	0	0	0	0	0	0	0	0	0	0	0	0	0	0
444764	AAATTAAGGC.TGGGAATGTC	T	C	intragenic_variant	BP0440	BP0440	N-terminal region of isovaleryl-CoA dehydrogenase (Pseudogene)	n.444764T>C		0	1	1	1	1	1	1	1	1	1	1	1	1	1	1	1	1	1	1	1	1	0	1	1	1	1	1	1	1	1	1	1	1	1	1	1	1	1	1	1
447876	ACACGGGCGA.GCTGGTATTC	G	A	intragenic_variant	BP0444	BP0444	C-terminal region of isovaleryl-CoA dehydrogenase (Pseudogene)	n.447876G>A		0	0	0	0	0	1	0	1	0	0	0	0	0	0	0	1	0	0	0	0	1	0	0	0	0	0	0	0	0	0	0	0	1	0	0	0	0	0	0	0
449673	CATGGCCGAC.ACCTGGGAAT	A	G	intragenic_variant	aceK	BP0445	isocitrate dehydrogenase kinase/phosphatase (Pseudogene)	n.449673A>G		0	0	0	0	0	0	0	0	0	0	0	0	0	0	0	0	0	0	0	0	0	0	0	0	0	0	0	0	0	0	0	0	0	0	0	0	0	0	0	0
452709	CATCGAGCTG.TGCGCGCAGC	T	C	missense_variant	accB	BP0448	carboxyltransferase subunit of acetyl-CoA carboxylase	c.1093T>C	p.Cys365Arg	0	0	0	0	0	0	0	0	0	0	0	0	0	0	0	0	0	0	0	0	0	0	0	0	0	0	0	0	0	0	0	0	0	0	0	0	0	0	0	0
454578	TGCGCGACGA.GGCCTTCGCC	G	A	synonymous_variant	accA	BP0449	biotin carboxylase subunit of acetyl-CoA carboxylase	c.1302G>A	p.Glu434Glu	0	0	0	0	0	0	0	0	0	0	0	0	0	0	0	0	0	0	0	0	0	0	0	0	0	0	0	0	0	0	0	0	0	0	0	0	0	0	0	0
455883	CCTCCATGAA.GCCCGGCGCG	G	A	synonymous_variant	argD	BP0451	succinylornithine transaminase	c.894C>T	p.Gly298Gly	0	0	0	0	0	0	0	0	0	0	0	0	0	0	0	0	0	0	0	0	0	0	0	0	0	0	0	0	0	0	0	0	0	0	0	0	0	0	0	0
468168	GGCTTCGGCC.GGGTCGAGCC	G	A	missense_variant	BP0459	BP0459	putative membrane protein	c.980C>T	p.Pro327Leu	0	0	0	0	0	0	0	0	0	0	0	0	0	0	0	0	0	0	0	0	0	0	0	0	0	0	0	0	0	0	0	0	0	0	0	0	0	0	0	0
479535	CGAACACCGT.GTCGACGCCA	G	A	synonymous_variant	BP0467	BP0467	acetolactate synthase large subunit	c.123C>T	p.Asp41Asp	0	1	1	1	1	1	1	1	1	1	1	1	1	1	1	1	1	1	1	1	1	0	1	1	1	1	1	1	1	1	1	1	1	1	1	1	1	1	1	1
480977	CACCGACAGG.GCCAGGCCGA	G	A	missense_variant	BP0469	BP0469	putative membrane protein	c.224C>T	p.Ala75Val	0	0	0	0	0	0	0	0	0	0	0	0	0	0	0	0	0	0	0	0	0	0	0	0	0	0	0	0	0	0	0	0	0	0	0	0	0	0	0	0
482798	AAGCGCGTGG.CGCCACCGGC	C	T	synonymous_variant	ribB	BP0471	3,4-dihydroxy-2-butanone 4-phosphate synthase	c.654C>T	p.Gly218Gly	0	0	0	0	0	0	0	0	0	0	0	0	0	0	0	0	0	0	0	0	0	0	0	0	0	0	0	0	0	0	0	0	0	0	0	0	0	0	0	0
486005	CGGCTGGGCA.GGCGTCTCGA	G	A	missense_variant	rne	BP0475	ribonuclease E	c.2480C>T	p.Pro827Leu	0	1	1	1	1	1	1	1	1	1	1	1	1	1	1	1	1	1	1	1	1	0	1	1	1	1	1	1	1	1	1	1	1	1	1	1	1	1	1	1
497681	TAAGGCGCCA.CGCCGCTTTC	C	T	missense_variant	BP0486	BP0486	putative exported protein	c.727G>A	p.Val243Met	0	0	0	0	0	0	0	0	0	0	0	0	0	0	0	0	0	0	0	0	0	0	0	0	0	0	0	0	0	0	0	0	0	0	0	1	0	0	0	0
498205	GCCCGGCCGG.TTCTCCACCA	T	C	missense_variant	BP0486	BP0486	putative exported protein	c.203A>G	p.Asn68Ser	0	0	0	0	0	0	0	0	0	0	0	0	0	0	0	0	0	0	0	0	0	0	0	0	0	0	0	0	0	0	0	0	0	0	0	0	0	0	0	0
499041	GCGGCCGACG.GCCGGATCGA	G	A	missense_variant	BP0487	BP0487	probable amidase	c.833C>T	p.Ala278Val	0	0	0	0	0	0	0	0	0	0	0	0	0	0	0	0	0	0	0	0	0	0	0	0	0	0	0	0	0	0	0	0	0	0	0	0	0	0	0	0
499653	CAGGCCGTGC.AGCAACCCCA	A	C	missense_variant	BP0487	BP0487	probable amidase	c.221T>G	p.Leu74Arg	0	0	0	0	0	0	0	0	0	0	0	0	0	0	0	0	0	0	0	0	0	0	0	0	0	0	0	0	0	0	0	0	0	0	0	0	0	0	0	0
499906	CTATACAATA.CAAAGTACTG	C	T	intergenic_region	BP0487-BP0488	BP0487-BP0488		n.499906C>T		0	0	0	0	0	0	0	0	0	0	0	0	0	0	0	0	0	0	0	0	0	0	0	0	0	0	0	0	0	0	0	0	0	0	0	0	0	0	0	0
514171	CGCGCATGAC.GGCGAGGCGT	G	A	intergenic_region	BP0500-BP0501	BP0500-BP0501		n.514171G>A		0	0	0	0	0	1	0	1	0	1	0	0	1	0	0	1	0	0	0	0	1	0	0	0	0	0	0	0	0	0	0	1	1	1	0	0	0	0	1	1
515633	CACGCCAGGA.TTTACGCCAA	T	C	intergenic_region	BP0501-BP0502	BP0501-BP0502		n.515633T>C		0	0	0	0	0	0	0	0	0	1	0	0	0	0	0	0	0	0	0	0	0	0	0	0	0	0	0	0	0	0	0	0	0	0	0	0	0	0	0	0
517207	CGTCTGGGTC.GGCCTTGGCC	G	T	synonymous_variant	BP0505	BP0505	phage-related conserved hypothetical protein	c.90C>A	p.Ala30Ala	0	0	0	0	0	1	0	1	0	1	0	0	1	0	0	1	0	0	0	0	1	0	0	0	0	0	0	0	0	0	0	1	1	1	0	0	0	0	1	1
518837	CGTAGATCCG.TTCGGTCAAT	T	C	synonymous_variant	BP0507	BP0507	hypothetical protein	c.219A>G	p.Glu73Glu	0	0	0	0	0	1	0	1	0	1	0	0	1	0	0	1	0	0	0	0	1	0	0	0	0	0	0	0	0	0	0	1	1	1	0	0	0	0	1	1
520068	GTGGTGGCCA.GGCCTTCGCC	G	A	synonymous_variant	BP0509	BP0509	phage-related DNA recombination protein	c.676C>T	p.Leu226Leu	0	0	0	0	0	0	0	0	0	0	0	0	0	0	0	0	0	0	0	0	0	0	0	0	0	0	0	0	0	0	0	0	0	0	0	0	0	0	0	0
523408	AGCAACGCTA.CAGATTCAAT	C	T	intergenic_region	BP0515-BP0517	BP0515-BP0517		n.523408C>T		0	0	0	0	0	0	0	0	0	0	0	0	0	0	0	0	0	0	0	0	0	0	0	0	0	0	0	0	0	0	0	0	0	0	0	0	0	0	0	0
525420	CCGCCACGTT.GTCCAGCACC	G	C	missense_variant	BP0518	BP0518	conserved hypothetical protein	c.186C>G	p.Asp62Glu	0	0	0	0	0	1	0	1	0	1	0	0	1	0	0	1	0	0	0	0	1	0	0	0	0	0	0	0	0	0	0	1	1	1	0	0	0	0	1	1
531767	CTAAGCTGAT.GGCGCCTGCA	G	A	intergenic_region	ecnA1-BP0529	BP0527-BP0529		n.531767G>A		0	0	0	0	0	0	0	0	0	0	0	0	0	0	0	0	0	0	0	0	0	0	0	0	0	0	0	0	0	0	0	0	0	0	0	0	0	0	0	0
531867	ATTCCTGTCT.GGTTTCCGTC	G	A	intergenic_region	ecnA1-BP0529	BP0527-BP0529		n.531867G>A		0	0	0	0	0	0	0	0	0	0	0	0	0	0	0	0	0	0	0	1	0	0	0	0	0	0	0	0	0	0	0	0	0	0	0	0	0	0	0	0
532009	CCTGCGTACG.CCCATACATT	C	T	intergenic_region	ecnA1-BP0529	BP0527-BP0529		n.532009C>T		0	0	0	0	0	0	0	0	0	0	0	0	0	0	0	0	0	0	0	0	0	0	0	0	0	0	0	0	0	0	0	0	0	0	0	0	0	0	0	1
533255	ACAACCTGGG.TGGCGCAGGT	T	G	synonymous_variant	BP0529	BP0529	autotransporter	c.1038T>G	p.Gly346Gly	0	0	0	0	0	0	0	0	0	0	1	0	0	0	0	0	0	0	0	0	0	0	0	0	0	0	0	0	0	0	0	0	0	0	0	0	0	0	0	0
534846	CGGCCAGGCC.GCCGGCGCGG	G	A	missense_variant	BP0529	BP0529	autotransporter	c.2629G>A	p.Ala877Thr	0	1	0	0	0	0	0	0	0	0	0	0	0	0	0	0	0	0	0	0	0	0	0	0	0	0	0	0	0	0	0	0	0	0	0	0	0	0	0	0
535867	ACCGGCGGGG.TGCTGCGCGT	T	G	missense_variant	BP0529	BP0529	autotransporter	c.3650T>G	p.Val1217Gly	0	0	0	0	1	0	0	0	0	0	0	0	0	0	0	0	0	0	0	0	0	0	0	0	0	0	0	0	1	0	0	0	0	0	0	0	0	0	0	0
539850	CAAACGATGT.ACCGAATCGT	A	G	missense_variant	BP0531	BP0531	putative exported protein	c.5A>G	p.Tyr2Cys	0	0	0	0	0	0	0	0	0	0	0	0	0	0	0	0	0	0	0	0	0	0	0	0	0	0	0	0	0	0	0	0	0	0	0	0	0	0	0	0
543199	GAAATCATTT.CGCTGGAGAA	C	T	missense_variant	BP0534	BP0534	probable enoyl-CoA hydratase/isomerase	c.17C>T	p.Ser6Leu	0	0	0	0	0	0	0	0	0	0	1	0	0	0	1	0	0	0	0	0	0	0	0	0	0	0	0	0	0	0	0	0	0	0	1	0	1	0	0	0
544816	GATCGAACTG.GACCGCAAGA	G	A	intragenic_variant	BP0536	BP0536	putative exported protein (Pseudogene)	n.544816G>A		0	0	0	0	0	0	0	0	1	0	0	0	0	0	0	0	0	0	0	0	0	0	0	0	0	0	0	0	0	0	0	0	0	0	0	0	0	0	0	0
547755	CTTGCCGATC.AGCGTGACAT	A	G	missense_variant	rocD	BP0539	ornithine aminotransferase	c.767T>C	p.Leu256Pro	0	0	0	0	0	0	0	0	0	0	0	0	0	0	0	0	0	0	0	0	0	0	0	0	0	0	0	0	0	0	0	0	0	0	0	0	0	0	0	0
548488	TCGATCCGGT.CGCGCCGCGT	C	T	missense_variant	rocD	BP0539	ornithine aminotransferase	c.34G>A	p.Asp12Asn	0	0	0	0	0	0	0	0	0	0	0	0	0	0	0	0	0	0	0	0	0	0	0	0	0	0	0	0	0	0	0	0	0	0	0	0	0	0	0	0
550458	GCACGAAAGC.CGTGAACTCG	C	T	synonymous_variant	BP0542	BP0542	putative exported protein	c.927G>A	p.Thr309Thr	0	0	0	0	0	0	0	0	0	0	0	0	0	0	0	0	0	0	0	0	0	0	0	0	0	0	0	0	0	0	0	0	0	0	0	0	0	0	0	0
550829	ACGTGCAGCA.TCTGCACGTT	T	C	missense_variant	BP0542	BP0542	putative exported protein	c.556A>G	p.Met186Val	0	0	0	0	0	0	0	0	0	0	1	0	0	0	0	0	0	0	0	0	0	0	0	0	0	0	0	0	0	0	0	0	0	0	0	0	0	0	0	0
552645	ATGATCAGCA.CGTCGGCGGC	C	T	missense_variant	BP0543	BP0543	conserved hypothetical protein	c.184G>A	p.Val62Met	0	0	0	0	0	0	0	0	0	0	0	0	0	0	0	0	0	0	0	0	0	0	0	0	0	0	0	0	0	0	0	0	0	0	0	0	0	0	0	0
560753	GCGCCGCCGC.TCCCCTGGGC	T	C	synonymous_variant	BP0553	BP0553	conserved hypothetical protein	c.129A>G	p.Gly43Gly	0	1	1	1	1	1	1	1	1	1	1	1	1	1	1	1	1	1	1	1	1	0	1	1	1	1	1	1	1	1	1	1	1	1	1	1	1	1	1	1
561918	CCGACCCGCC.CATCCTGCTG	C	T	synonymous_variant	smf	BP0555	conserved hypothetical protein	c.315C>T	p.Pro105Pro	0	0	0	0	0	0	0	0	0	0	0	0	0	0	0	0	0	0	0	0	0	0	0	0	0	0	0	0	0	0	0	0	0	0	0	0	0	0	0	0
562125	CCGGCGAGCA.GGGCGCCGGC	G	A	synonymous_variant	smf	BP0555	conserved hypothetical protein	c.522G>A	p.Gln174Gln	0	0	0	0	0	0	0	0	0	0	0	0	0	0	0	0	0	0	0	0	0	0	0	0	0	0	0	0	0	0	0	0	0	0	0	0	0	0	0	0
570056	GCCGCGAACC.GCACGGCCGC	G	A	missense_variant	BP0563	BP0563	probable LysR-family transcriptional regulator	c.340C>T	p.Arg114Trp	0	0	0	0	0	0	0	0	0	0	0	0	0	0	0	0	0	0	0	0	0	0	0	0	0	0	0	0	0	0	0	0	0	0	0	0	0	0	0	0
570846	CGGGCTGGAA.GTCGCCCGCC	G	A	missense_variant	BP0564	BP0564	probable transporter	c.322G>A	p.Val108Ile	0	0	0	0	0	0	0	0	0	0	0	0	0	0	0	0	0	0	0	0	0	0	0	0	0	0	0	0	0	0	0	0	1	0	0	0	0	0	0	0
580238	GCCACGGCAG.TCCCATGGCG	T	C	synonymous_variant	trkA	BP0573	Trk system potassium uptake protein	c.489T>C	p.Ser163Ser	0	1	1	0	1	0	1	0	1	0	1	1	0	1	1	0	1	1	1	0	0	0	1	1	0	1	1	0	1	1	0	0	0	0	1	1	1	1	0	0
583481	GCTTTTCCTG.GTTGGCGCGC	G	A	synonymous_variant	BP0576	BP0576	conserved hypothetical protein	c.783C>T	p.Asn261Asn	0	0	0	0	0	0	0	0	0	0	0	0	0	0	0	0	0	0	0	0	0	0	0	0	0	0	0	0	0	0	0	0	0	0	0	0	0	0	0	0
592661	GTAGGGCGGG.TGGGCCTCCT	T	G	missense_variant	BP0585	BP0585	putative ferredoxin reductase	c.119A>C	p.His40Pro	0	0	0	0	0	0	0	0	0	0	0	0	0	0	0	0	0	0	0	0	0	0	0	0	0	0	0	0	0	0	0	0	0	0	0	0	0	0	0	0
593095	CCAGTTCATG.GCTAAATATT	G	A	intergenic_region	BP0586-BP0589	BP0586-BP0589		n.593095G>A		0	0	0	0	0	0	0	0	0	0	0	0	0	0	0	0	0	0	0	0	0	0	0	0	0	0	0	0	0	0	0	0	0	0	0	0	0	0	0	0
593961	ACGGCGGGGG.TCTGCAGCAG	T	G	synonymous_variant	BP0589	BP0589	putative exported protein	c.399T>G	p.Gly133Gly	0	0	0	0	0	0	0	0	0	0	0	0	0	0	0	0	0	0	0	0	0	0	0	0	0	0	0	0	0	0	0	0	0	0	0	0	0	0	0	0
594047	GACGGCTGGT.ACCGCAAGGA	A	G	missense_variant	BP0589	BP0589	putative exported protein	c.485A>G	p.Tyr162Cys	0	0	0	0	0	0	0	0	0	0	0	0	0	0	0	0	0	0	0	0	0	0	0	0	0	0	0	0	0	0	0	0	0	0	0	0	0	0	0	0
599076	GGTTCGGCCA.CGGCGGCTGA	C	A	missense_variant	BP0592	BP0592	putative iron-sulfur binding protein	c.1179C>A	p.His393Gln	0	0	0	0	0	0	0	0	0	0	0	0	0	0	0	0	0	0	0	0	0	0	0	0	0	0	0	0	0	0	0	0	0	0	0	0	0	0	0	0
599290	AGCAGAAGGG.CTGGTACAAG	C	T	synonymous_variant	BP0593	BP0593	putative exported protein	c.171C>T	p.Gly57Gly	0	0	0	0	0	0	0	0	0	0	0	0	0	0	0	0	0	0	0	0	0	0	0	0	0	0	0	0	0	0	0	0	0	0	0	0	0	0	0	0
600687	TGCAGCGCAT.CTGGATGGAA	C	T	synonymous_variant	BP0594	BP0594	probable ABC transporter, ATP-binding component	c.543C>T	p.Ile181Ile	0	0	0	0	0	0	0	0	0	0	0	0	0	0	0	0	0	0	0	0	0	0	0	0	0	0	0	0	0	0	0	0	0	0	0	0	0	0	0	0
612075	ATGGCAACAG.CCTGCGCGCG	C	T	synonymous_variant	gpmA	BP0607	phosphoglycerate mutase 1	c.555C>T	p.Ser185Ser	0	0	0	0	0	0	0	0	0	0	0	0	0	0	0	0	0	0	0	0	0	0	0	0	0	0	0	1	0	0	0	0	0	0	0	0	0	0	0	0
613762	CGCGACCGGC.GGCCAAGTGG	G	A	missense_variant	BP0608	BP0608	putative peptidase	c.1486G>A	p.Gly496Ser	0	0	0	0	0	0	0	0	0	0	0	0	0	0	0	0	1	0	0	0	0	0	0	0	0	0	0	0	0	0	0	0	0	0	0	0	0	0	0	0
614330	CGGTCAAGCT.GATGCGCGGC	G	A	synonymous_variant	ctpA	BP0609	putative carboxy-terminal processing protease precursor	c.462G>A	p.Leu154Leu	0	0	0	0	0	0	0	0	0	0	0	0	0	0	0	0	0	0	0	0	0	0	0	0	0	0	0	0	0	0	0	0	0	0	0	0	0	0	0	0
625601	GGCATGCGGG.TGATGTCGAC	T	G	missense_variant	BP0619	BP0619	branched-chain amino acid ABC transporter, ATP-binding protein	c.196A>C	p.Thr66Pro	0	0	0	0	0	0	0	0	0	0	0	1	0	1	1	0	0	0	0	0	0	0	0	1	1	0	0	1	0	0	0	1	0	0	0	1	0	0	0	0
626230	CCGCGGCCAG.CGCGCCATGG	C	T	synonymous_variant	BP0620	BP0620	branched-chain amino acid ABC transporter, permease protein	c.1383G>A	p.Ala461Ala	0	0	0	0	0	0	0	0	0	0	0	0	0	0	0	0	0	0	0	0	0	0	0	0	0	0	0	1	0	0	0	0	0	0	0	0	0	0	0	0
626936	TCCCGCCAGG.CCGCCGCTGA	C	T	missense_variant	BP0620	BP0620	branched-chain amino acid ABC transporter, permease protein	c.677G>A	p.Gly226Asp	0	0	0	0	0	0	0	0	0	0	0	0	0	0	0	0	0	0	0	0	0	0	0	0	0	0	0	0	0	0	0	0	0	0	0	0	0	0	0	0
629279	GCCAGGTACT.CGCCCATGGC	C	T	missense_variant	BP0622	BP0622	putative leu/ile/val-binding protein precursor	c.493G>A	p.Glu165Lys	0	0	0	0	0	1	0	1	0	0	0	0	0	0	0	1	0	0	0	0	1	0	0	0	0	0	0	0	0	0	0	0	1	0	0	0	0	0	0	0
629329	CGAGAACACG.TTCGGGCGCG	T	C	missense_variant	BP0622	BP0622	putative leu/ile/val-binding protein precursor	c.443A>G	p.Asn148Ser	0	0	0	0	0	0	0	0	0	0	0	0	0	0	0	0	0	0	0	0	0	0	0	0	0	0	0	0	0	0	0	0	0	0	0	0	0	0	0	0
630061	TCGGCCCGTC.CGTCCACGTC	C	T	intragenic_variant	BP0623	BP0623	conserved hypothetical protein (Pseudogene)	n.630061C>T		0	0	0	0	0	0	0	0	0	0	0	0	0	0	0	0	0	0	0	0	0	0	0	0	0	0	0	0	0	0	0	0	0	0	0	0	0	0	0	0
631816	TCTTCTCGAT.CTCGCGCCCG	C	A	missense_variant	BP0624	BP0624	putative substrate-CoA ligase	c.942G>T	p.Glu314Asp	0	0	0	0	0	0	0	0	0	0	0	0	0	0	0	0	0	0	0	0	0	0	0	0	0	0	0	0	0	0	0	0	0	0	0	0	0	0	0	0
633862	GCCACGCCGG.CCAGGCCGGC	C	T	missense_variant	BP0625	BP0625	probable acyl-CoA dehydrogenase	c.151G>A	p.Ala51Thr	0	0	0	0	0	0	0	0	0	0	0	0	0	1	0	0	0	0	0	0	0	0	0	0	0	0	0	0	0	0	0	0	0	0	0	0	0	0	0	0
634038	GTATGGGGTC.GGTTGCGCAA	G	A	intragenic_variant	BP0626	BP0626	probable 2-oxo acid dehydrogenases acyltransferase (pseudogene)	n.634038G>A		0	1	1	0	0	0	1	0	1	0	1	1	0	0	1	0	0	1	1	0	0	0	1	0	0	1	1	0	1	1	0	0	0	0	1	0	1	1	0	0
634635	CCCACCGGCA.CCGTCTCGCC	C	T	intragenic_variant	BP0626	BP0626	probable 2-oxo acid dehydrogenases acyltransferase (pseudogene)	n.634635C>T		0	0	1	0	0	0	0	0	0	0	0	0	0	0	0	0	0	0	0	0	0	0	0	0	0	0	0	0	0	0	0	0	0	0	0	0	0	0	0	0
635965	CTCGGCGGCG.CGCTCCACCT	C	T	missense_variant	BP0628	BP0628	putative pyruvate dehydrogenase E1 beta subunit	c.653G>A	p.Arg218His	0	0	0	0	0	0	0	0	0	0	0	0	0	0	0	0	0	0	0	0	0	0	0	0	0	0	0	0	0	0	0	0	0	0	0	0	0	0	0	0
636901	CGAGCACGCG.CGGCCCCTTG	C	T	synonymous_variant	pdhA	BP0629	putative pyruvate dehydrogenase E1 component, alpha subunit	c.690G>A	p.Pro230Pro	0	0	0	0	0	0	0	0	0	0	0	0	0	0	0	0	0	0	0	0	0	0	0	0	0	0	0	0	0	0	0	0	0	0	0	0	0	0	0	0
638213	GTTCCAGCTG.GTCGCGGTCC	G	C	missense_variant	BP0630	BP0630	probable transcriptional regulator	c.525C>G	p.Asp175Glu	0	0	0	0	0	0	0	0	0	0	0	0	0	0	0	0	0	0	0	0	0	0	0	0	0	0	0	0	0	0	0	0	0	0	0	0	0	0	0	0
639662	CGGCGCGGGC.AGCCGTTCGG	A	C	intragenic_variant	BP0632	BP0632	C-terminus truncated putative pimeloyl-CoA synthetase (Pseudogene)	n.639662A>C		0	0	0	0	0	0	0	0	0	0	0	0	0	0	0	0	0	0	0	0	0	0	0	0	0	0	0	0	0	0	0	0	0	0	0	0	0	0	0	0
639769	CCTCGATACG.GCCGGCGCGC	G	A	intragenic_variant	BP0632	BP0632	C-terminus truncated putative pimeloyl-CoA synthetase (Pseudogene)	n.639769G>A		0	0	0	0	0	0	0	0	0	0	0	0	0	0	0	0	0	0	0	0	0	0	0	0	0	0	0	0	0	0	0	0	0	0	0	0	0	0	0	0
644034	TTTTGCGCGG.TGTTCGGGCG	T	C	missense_variant	BP0635	BP0635	probable enoyl-CoA hydratase	c.398T>C	p.Val133Ala	0	0	0	0	0	0	0	0	1	0	0	0	0	0	0	0	0	0	0	0	0	0	0	0	0	0	0	0	0	0	0	0	0	0	0	0	0	0	0	0
647204	CAGATCAAGA.CCTGGGCGCG	C	T	missense_variant	BP0640	BP0640	probable acyl-CoA dehydrogenase	c.416C>T	p.Thr139Ile	0	1	1	0	1	0	1	0	1	0	1	1	0	1	1	0	1	1	1	0	0	0	1	1	0	1	1	0	1	1	0	0	0	0	1	1	1	1	0	0
648787	TCGTCGCCAA.GCTGTCCGAC	G	A	synonymous_variant	BP0641	BP0641	putative exported protein	c.801G>A	p.Lys267Lys	0	0	0	0	0	0	0	0	0	0	0	0	0	0	0	0	0	0	0	0	0	0	0	0	0	0	0	0	0	0	0	0	0	0	0	0	0	0	0	0
649215	CCAGGCGCTG.GCGCTGATCG	G	A	missense_variant	BP0642	BP0642	conserved hypothetical protein	c.250G>A	p.Ala84Thr	0	0	0	0	0	0	0	0	0	0	0	0	0	0	0	0	0	0	0	0	0	0	0	0	0	0	0	0	0	0	0	0	0	0	0	0	0	0	0	0
650814	CAGCTTGCGC.GCCTCCAGCG	G	A	missense_variant	BP0643	BP0643	LysR-family transcriptional regulator	c.188C>T	p.Ala63Val	0	1	1	0	0	0	1	0	1	0	1	1	0	0	1	0	1	1	1	0	0	0	1	0	0	1	1	0	1	1	0	0	0	0	1	0	1	1	0	0
660909	CGATGGCGCG.GCGCTTCTCG	G	A	synonymous_variant	BP0652	BP0652	probable acyl-CoA dehydrogenase	c.87C>T	p.Arg29Arg	0	0	0	0	0	0	0	0	0	0	0	0	0	0	0	0	0	0	0	0	0	0	0	0	0	0	0	0	0	0	0	0	0	0	0	0	0	0	0	0
662740	CTTCGGCCGG.TGAATTGAAC	T	C	synonymous_variant	BP0654	BP0654	putative exported protein	c.660A>G	p.Ser220Ser	0	1	1	1	1	1	1	1	1	1	1	1	1	1	1	1	1	1	1	1	1	0	1	1	1	1	1	1	1	1	1	1	1	1	1	1	1	1	1	1
664115	GATGGCGTTG.ACGCCGGAAG	A	G	missense_variant	BP0655	BP0655	putative acetylornithine deacetylase	c.590T>C	p.Val197Ala	0	0	0	0	0	0	0	0	0	0	0	0	0	0	0	0	0	0	0	0	0	0	0	0	0	0	0	0	0	0	0	0	0	0	0	0	0	0	0	0
670626	GGTTGTATGC.CTGCACGATG	C	T	synonymous_variant	BP0661	BP0661	putative acetyl-CoA synthetase	c.1155G>A	p.Gln385Gln	0	0	0	0	0	0	0	0	0	0	0	0	0	0	0	0	0	0	0	0	0	0	0	0	0	0	0	0	0	0	0	0	0	0	0	0	0	0	0	0
674358	CGGTGCGCGC.GGACTTTCCC	G	T	synonymous_variant	BP0664	BP0664	putative exported protein	c.444G>T	p.Ala148Ala	0	0	0	0	0	0	0	0	0	0	0	0	0	0	0	0	0	0	0	0	0	0	0	0	0	0	0	0	0	0	0	0	0	0	0	0	0	0	0	0
675649	GATGACTGGG.TCTACTCGGT	T	C	missense_variant	BP0665	BP0665	thymidine diphosphoglucose 4,6-dehydratase	c.659T>C	p.Val220Ala	0	0	0	0	0	0	0	0	0	0	0	0	0	0	0	0	0	0	0	0	0	0	0	0	0	0	0	0	0	0	0	0	0	0	0	0	0	0	0	0
680842	GACCACCACG.TCGGCCTCGG	T	C	missense_variant	BP0669	BP0669	probable enoyl-CoA hydratase/3-hydroxyacyl-CoA dehydrogenase, bifunctional enzyme	c.1151A>G	p.Asp384Gly	0	0	0	0	0	0	0	0	0	0	0	0	0	0	0	0	0	0	0	0	0	0	0	0	0	0	0	0	0	0	0	0	0	0	0	0	0	0	0	0
684195	CCGGCCTTGG.CCGGACAGGC	C	T	missense_variant	BP0671	BP0671	putative exported protein	c.62C>T	p.Ala21Val	0	0	0	0	0	0	0	0	0	0	0	0	0	0	0	0	0	0	0	0	0	0	0	0	0	0	0	0	0	0	0	0	0	0	0	0	0	0	0	0
688836	CGCGGCCTTG.CTGCCGGAAC	C	T	synonymous_variant	BP0674	BP0674	probable transcriptional regulator	c.685C>T	p.Leu229Leu	0	0	0	0	0	0	0	0	0	0	0	0	0	0	0	0	0	0	0	0	0	0	0	0	0	0	0	0	0	0	0	1	0	0	0	0	0	0	0	0
694515	ACCGAACGCC.CATGAAACCG	C	T	intergenic_region	hemA-prfA	BP0677-BP0678		n.694515C>T		0	0	0	0	0	0	0	0	0	0	0	0	0	0	0	0	0	0	0	0	0	0	0	0	0	0	0	0	0	0	0	0	0	0	0	0	0	0	0	0
694521	CGCCCATGAA.ACCGTCCATG	A	G	synonymous_variant	prfA	BP0678	peptide chain release factor 1	c.6A>G	p.Lys2Lys	0	0	0	0	0	0	0	0	0	1	0	0	1	0	0	0	0	0	0	0	0	0	0	0	0	0	0	0	0	0	0	1	0	1	0	0	0	0	1	1
700292	TGCGCATGGC.GCAGGCCGAA	G	T	intragenic_variant	BP0684	BP0684	molybdopterin dehydrogenase (Pseudogene)	n.700292G>T		0	0	0	0	0	1	0	1	0	1	0	0	1	0	0	1	0	0	0	1	1	0	0	0	0	0	0	0	0	0	0	1	1	1	0	0	0	0	1	1
705844	GTTGATCTTG.CTGGTGACGC	C	T	missense_variant	BP0689	BP0689	putative lipoprotein	c.386G>A	p.Ser129Asn	0	0	0	0	0	0	0	0	0	0	0	0	0	0	0	0	0	0	0	0	0	0	0	0	0	0	0	0	0	0	0	0	0	0	0	0	0	0	0	0
709915	GTTTCTTGCC.CAGGTAGATG	C	T	synonymous_variant	BP0693	BP0693	Hpr serine kinase/phosphatase	c.381G>A	p.Leu127Leu	0	0	0	0	0	0	0	0	0	0	0	0	0	1	0	0	0	0	0	0	0	0	0	0	0	0	0	0	0	0	0	0	0	0	0	0	0	0	0	0
713901	GCTGCATGGC.AGGCAGGTCG	A	C	synonymous_variant	BP0700	BP0700	probable hydrolase	c.411T>G	p.Pro137Pro	0	1	1	1	1	1	1	1	1	1	1	1	1	1	1	1	1	1	1	1	1	0	1	1	1	1	1	1	1	1	1	1	1	1	1	1	1	1	1	1
716424	TACGGCGGGG.TCGATGCCCG	T	G	missense_variant	purT	BP0702	phosphoribosylglycinamide formyltransferase 2	c.1022T>G	p.Val341Gly	0	0	0	0	0	0	0	0	0	0	0	0	0	0	0	0	0	0	0	0	0	0	0	0	0	0	1	0	0	0	0	0	0	0	0	0	0	0	0	0
717243	GAGCAAGGCG.CCCGGGCCGG	C	T	intragenic_variant	BP0703	BP0703	N-terminal region of TonB dependent receptor protein (Pseudogene)	n.717243C>T		0	0	0	0	0	0	0	0	0	0	0	0	0	0	0	0	0	0	0	0	0	0	0	0	0	0	0	0	0	0	0	0	0	0	0	0	0	0	0	0
723476	AGACTGTCAC.CCTGTACGGC	C	T	synonymous_variant	aspS	BP0709	aspartyl-tRNA synthetase	c.57C>T	p.Thr19Thr	0	0	0	0	0	0	0	0	0	0	0	0	0	0	0	0	0	0	0	0	0	0	0	0	0	0	0	0	0	0	0	0	0	0	0	0	0	0	0	0
723517	CACGGCGGGG.TCATCTTCAT	T	G	missense_variant	aspS	BP0709	aspartyl-tRNA synthetase	c.98T>G	p.Val33Gly	0	0	1	0	0	0	0	0	1	0	0	1	1	0	1	1	0	1	0	0	1	1	0	0	1	1	1	0	0	0	0	0	1	0	0	0	0	0	1	0
726054	CGGCGGTGTT.CCCGTGGTTC	C	T	synonymous_variant	BP0710	BP0710	putative endonuclease/exonuclease/phosphatase family protein	c.732C>T	p.Phe244Phe	0	0	0	0	0	0	0	0	0	0	0	0	0	0	0	0	0	0	0	0	0	0	0	0	0	0	0	0	0	0	0	0	0	0	0	0	0	0	0	0
733144	GCATGCTCGA.CCAGCCCCTC	C	T	missense_variant	BP0721	BP0721	probable aminotransferase	c.1045G>A	p.Val349Ile	0	1	1	1	1	1	1	1	1	1	1	1	1	1	1	1	1	1	1	1	1	0	1	1	1	1	1	1	1	1	1	1	1	1	1	1	1	1	1	1
734367	CCGGTCGCCA.CGCTCATGCA	C	A	missense_variant	BP0722	BP0722	probable amidase	c.1261G>T	p.Val421Leu	0	0	0	0	0	0	0	0	0	0	0	0	0	0	0	0	0	0	0	0	0	0	0	0	0	0	0	0	0	0	0	0	0	0	0	0	0	0	0	0
736163	GCGGCGGGGG.TTGAGCGAAC	T	G	missense_variant	BP0723	BP0723	probable ABC transporter, ATP-binding protein	c.1157A>C	p.Asn386Thr	0	0	0	0	0	0	0	0	0	0	0	0	0	0	0	0	0	0	0	0	0	0	0	0	0	0	0	0	0	0	0	0	0	0	0	0	0	0	0	0
738555	CCCTGGTCAT.GCGCGCGATC	G	T	synonymous_variant	BP0725	BP0725	probable ABC transporter, permease protein	c.594C>A	p.Arg198Arg	0	0	0	0	0	0	0	0	0	0	0	0	0	0	0	0	0	0	0	0	0	0	0	0	0	0	0	0	0	0	0	0	0	0	0	0	0	0	0	0
739388	AGCTGCGCCT.GCGGCGATCC	G	A	stop_gained	BP0726	BP0726	probable ABC transporter, periplasmic binding protein	c.1459C>T	p.Gln487*	0	0	0	0	0	0	0	0	0	0	0	0	0	0	0	0	0	0	0	0	0	0	0	0	0	0	0	0	0	0	0	0	0	0	0	0	0	0	0	0
739729	ATAGCCCGCC.TCCTTGAGCA	T	C	missense_variant	BP0726	BP0726	probable ABC transporter, periplasmic binding protein	c.1118A>G	p.Glu373Gly	0	0	0	0	0	1	0	1	0	0	0	0	0	0	0	1	0	0	0	0	1	0	0	0	0	0	0	0	0	0	0	0	1	0	0	0	0	0	0	0
745488	CTGAACATGG.CCGTGCTCGC	C	T	missense_variant	BP0732	BP0732	putative exported protein	c.287C>T	p.Ala96Val	0	0	0	0	0	0	0	0	0	0	0	0	0	0	0	0	0	0	0	0	0	0	0	0	0	0	0	0	0	0	0	0	0	0	0	0	0	0	0	0
755998	GGGCATTATT.CCATATCGCG	C	T	intergenic_region	BP0740-BP0741	BP0740-BP0741		n.755998C>T		0	0	0	0	0	0	0	0	0	0	0	0	0	0	0	0	0	0	0	0	0	0	0	0	0	0	0	0	0	0	0	0	0	0	0	0	0	0	0	0
758085	CAAGCACTAT.GGTGGTTGAA	G	A	intergenic_region	BP0744-BP0745	BP0744-BP0745		n.758085G>A		0	0	0	0	0	0	0	0	0	0	0	0	0	0	0	0	0	0	0	0	0	0	0	0	0	0	0	1	0	0	0	0	0	0	0	0	0	0	0	0
762482	TCGCCGCGGG.CGCGGTCTTG	C	T	intergenic_region	rplU-BP0750	BP0749-BP0750		n.762482C>T		0	0	0	0	0	0	0	0	0	0	0	0	0	0	0	0	0	0	0	0	0	0	0	0	0	0	0	0	0	0	0	0	0	0	0	0	0	0	0	0
774341	GCCTCGCGGG.GCCGCGCCGC	G	A	missense_variant	gabD	BP0757	succinate-semialdehyde dehydrogenase [NADP+]	c.647G>A	p.Gly216Asp	0	0	0	0	0	0	0	0	0	0	0	0	0	0	0	0	0	0	0	0	0	0	0	0	0	0	0	0	0	0	0	0	0	0	0	0	0	0	0	0
777290	CGTGGCGGGG.AAAAGCCTGT	A	G	missense_variant	cyaA	BP0760	bifunctional hemolysin-adenylate cyclase precursor	c.1063A>G	p.Lys355Glu	0	0	0	0	0	0	0	0	0	0	0	0	0	0	0	0	0	0	0	0	0	0	0	0	0	0	0	0	0	0	0	0	1	0	0	0	0	0	0	0
777294	GCGGGGAAAA.GCCTGTTCGA	G	A	missense_variant	cyaA	BP0760	bifunctional hemolysin-adenylate cyclase precursor	c.1067G>A	p.Ser356Asn	0	0	0	0	0	0	0	0	0	0	0	0	0	0	0	0	0	0	0	0	0	0	0	0	0	0	0	0	0	0	0	0	1	0	0	0	0	0	0	0
778340	GCTGACCGGG.GCTCTCAACG	G	A	missense_variant	cyaA	BP0760	bifunctional hemolysin-adenylate cyclase precursor	c.2113G>A	p.Ala705Thr	0	0	0	0	0	0	0	0	0	0	0	0	0	0	0	0	0	0	0	0	0	0	0	0	0	0	0	0	0	0	0	0	0	0	0	0	0	0	0	0
783214	GTTGCCTGAA.GGCTACGACA	G	A	missense_variant	cyaB	BP0761	cyclolysin secretion ATP-binding protein	c.1789G>A	p.Gly597Ser	0	0	0	0	0	0	0	0	0	0	0	0	0	0	0	0	0	0	0	1	0	0	0	0	0	0	0	0	0	0	0	0	0	0	0	0	0	0	0	0
785330	GCCCTGCGGG.CGGCACAGGC	C	T	missense_variant	cyaE	BP0763	cyclolysin secretion protein	c.446C>T	p.Ala149Val	0	0	0	0	0	0	0	0	0	0	0	0	0	0	0	0	0	0	0	0	0	0	0	0	0	0	0	0	0	0	0	0	0	0	0	0	0	0	0	0
790207	CTGCTCGAGC.GCGTGGGGGT	G	A	missense_variant	gltL	BP0768	glutamate/aspartate transport ATP-binding protein	c.383G>A	p.Arg128His	0	0	0	0	0	0	0	0	0	0	0	0	0	0	0	0	0	0	0	0	0	0	0	0	0	0	0	0	0	0	0	0	0	0	0	0	0	0	0	0
798609	TCCTGGCCGG.GCGCCGGACG	G	A	intergenic_region	BP0776-BP0777	BP0776-BP0777		n.798609G>A		0	0	0	0	0	0	0	0	0	0	0	0	0	0	0	0	0	0	0	0	0	0	0	0	0	0	0	0	0	0	0	0	0	0	0	0	0	0	0	1
804548	CAGCGCCTGC.ACCTTGTCGT	A	G	missense_variant	BP0782	BP0782	putative exported protein	c.575T>C	p.Val192Ala	0	0	0	0	0	0	0	0	0	0	0	0	0	0	0	0	0	0	0	0	0	0	0	0	0	0	0	0	0	0	0	0	0	0	0	0	0	0	0	0
806219	GTCGACCAGC.GCCGGGCCGC	G	A	missense_variant	ilvB	BP0784	putative acetolactate synthase large subunit	c.1628C>T	p.Ala543Val	0	0	0	0	0	0	0	0	0	0	0	0	0	0	0	0	0	0	0	0	0	0	0	0	0	0	0	0	0	0	0	0	0	0	0	0	0	0	0	0
825985	TCTCCCGGAT.CGATGAAGGT	C	G	intergenic_region	BPt11-betT	BPt11-BP0804		n.825985C>G		0	0	0	0	0	0	0	0	0	0	0	0	0	0	0	0	0	0	0	0	0	0	0	0	0	0	0	0	0	0	0	0	0	0	0	0	0	0	0	0
826391	ACGCGCAGGC.CGCGGCGTTG	C	T	synonymous_variant	betT	BP0804	high-affinity choline transport protein	c.72C>T	p.Ala24Ala	0	0	0	0	0	0	0	0	0	0	0	0	0	0	0	0	0	0	0	0	0	0	0	0	0	0	0	0	0	0	0	0	0	0	0	0	0	0	0	0
835998	GAGCCGGCGC.GCAGGTGTCT	G	A	intergenic_region	BP0810-BP0812	BP0810-BP0812		n.835998G>A		0	1	1	1	1	1	1	1	1	1	1	1	1	1	1	1	1	1	1	1	1	0	1	1	1	1	1	1	1	1	1	1	1	1	1	1	1	1	1	1
838886	GCAGGGTCTC.GACGGCGTCG	G	A	synonymous_variant	BP0814	BP0814	probable LysR-family transcriptional regulator	c.306C>T	p.Val102Val	0	0	0	0	0	0	0	0	0	0	0	0	0	0	0	0	0	0	0	0	0	0	0	0	0	0	0	0	0	0	0	0	0	0	0	0	0	0	0	0
841980	GCGGCCCGAC.GGCCGCACCA	G	A	missense_variant	BP0817	BP0817	putative exported protein	c.271G>A	p.Gly91Ser	0	0	0	0	0	0	0	0	0	0	0	0	0	0	0	0	0	0	0	0	0	0	0	0	0	0	0	0	0	0	0	0	0	0	0	0	0	0	0	0
843777	TTCGTGCCCG.GGCGCCGAGC	G	A	missense_variant	BP0818	BP0818	conserved hypothetical protein	c.1072G>A	p.Gly358Ser	0	0	0	0	0	0	0	0	0	0	0	0	0	0	0	0	0	0	0	0	0	0	0	0	0	0	0	0	0	0	0	0	0	0	0	0	0	0	0	0
847369	AGGGCAGGTC.CGCGTAGCGC	C	T	synonymous_variant	hyuB	BP0821	hydantoin utilization protein B	c.1962G>A	p.Ala654Ala	0	0	0	0	0	0	0	0	0	0	0	0	0	0	0	0	0	0	0	0	0	0	0	0	0	0	0	0	0	0	0	0	0	0	0	0	0	0	0	0
848023	CGGTGTCCGG.CACCAGGCCG	C	T	synonymous_variant	hyuB	BP0821	hydantoin utilization protein B	c.1308G>A	p.Val436Val	0	1	1	1	1	1	1	1	1	1	1	1	1	1	1	1	1	1	1	1	1	0	1	1	1	1	1	1	1	1	1	1	1	1	1	1	1	1	1	1
851447	AAACTTTCCG.CTAGGTGAAC	C	A	intergenic_region	hyuA-BP0823	BP0822-BP0823		n.851447C>A		0	0	0	0	0	0	0	0	0	0	0	0	0	0	0	0	0	0	0	0	0	0	0	0	0	0	0	0	0	0	0	0	0	0	0	0	0	0	0	0
858564	GACGCTGACG.GCCTGGCCGG	G	A	missense_variant	BP0828	BP0828	probable HlyD-family secretion protein	c.650C>T	p.Ala217Val	0	0	0	0	0	0	0	0	0	0	0	0	0	0	0	0	0	0	0	0	0	0	0	0	0	0	0	0	0	0	0	0	0	0	0	0	0	0	0	0
860069	ATTGACTCCG.CTATCAGGAG	C	T	intergenic_region	BP0829-BP0830	BP0829-BP0830		n.860069C>T		0	0	0	0	0	0	0	0	0	0	0	0	0	0	0	0	0	0	0	0	0	0	0	0	0	0	0	0	0	0	0	0	0	0	0	0	0	0	0	0
862910	GACGTGGCCG.AAGCCTTGCG	A	G	missense_variant	betT	BP0831	high-affinity choline transport protein	c.1652A>G	p.Glu551Gly	0	0	0	0	0	0	0	0	0	0	0	0	0	0	0	0	0	0	0	0	0	0	0	0	0	0	0	0	0	0	0	0	0	0	0	0	0	0	0	0
864189	CGCCGGCGGC.GACGGTACGC	G	A	intragenic_variant	BP0833	BP0833	conserved hypothetical protein (Pseudogene)	n.864189G>A		0	0	0	0	0	1	0	1	0	1	0	0	1	0	0	1	0	0	0	1	1	0	0	0	0	0	0	0	0	0	0	1	1	1	0	0	0	0	1	1
866795	GCGCAATGCC.TCGGCGGCGC	T	G	missense_variant	BP0836	BP0836	putative exported protein	c.164A>C	p.Glu55Ala	0	0	0	0	0	0	0	0	0	0	0	0	0	0	0	0	0	0	1	0	0	0	0	0	0	0	0	0	0	0	0	0	0	0	0	0	0	0	0	0
870614	GTTTATCCTG.GTGGCAACCC	G	T	missense_variant	nuoA	BP0841	probable NADH-ubiquinone oxidoreductase chain 3	c.43G>T	p.Val15Leu	0	0	0	0	0	0	0	0	0	0	0	0	0	0	0	0	0	0	0	0	0	0	0	0	0	0	0	0	0	0	0	0	0	0	0	0	0	0	0	0
873082	CCGGTCATGA.TCGAGAACCA	T	G	missense_variant	nuoD	BP0844	respiratory-chain NADH dehydrogenase, 49 kDa subunit	c.938T>G	p.Ile313Ser	0	1	1	1	1	0	1	0	1	0	1	1	0	1	1	0	1	1	1	0	0	0	1	1	0	1	1	1	1	1	0	0	0	0	1	1	1	1	0	0
876478	TGCGCAAGGA.TCACCCCCTG	T	C	synonymous_variant	nuoG	BP0847	NADH-ubiquinone oxidoreductase, 75 kDa subunit	c.1158T>C	p.Asp386Asp	0	1	1	1	1	1	1	1	1	1	1	1	1	1	1	1	1	1	1	1	1	0	1	1	1	1	1	1	1	1	1	1	1	1	1	1	1	1	1	1
880797	TGGGCATCGG.CCTGCTGTTC	C	T	synonymous_variant	nuoL	BP0852	NADH-ubiquinone oxidoreductase, chain L	c.579C>T	p.Gly193Gly	0	0	0	0	0	0	0	0	0	0	0	0	0	0	0	0	0	0	0	0	0	0	0	0	0	0	0	0	0	0	0	0	0	0	0	0	0	0	0	0
883816	GGCCATCCTG.CTCATCGACG	C	T	missense_variant	nuoN	BP0854	NADH-ubiquinone oxidoreductase, chain N	c.76C>T	p.Leu26Phe	0	0	0	0	0	1	0	1	0	1	0	0	1	0	0	1	0	0	0	0	1	0	0	0	0	0	0	0	0	0	0	1	1	1	0	0	0	0	1	1
884339	GAGGTCATCG.CCTCCGGCCA	C	T	missense_variant	nuoN	BP0854	NADH-ubiquinone oxidoreductase, chain N	c.599C>T	p.Ala200Val	0	0	0	0	0	0	0	0	0	0	0	0	0	0	0	0	0	0	0	0	0	0	0	0	0	0	0	0	0	0	0	0	0	0	0	0	0	0	0	0
885727	TCGAGGGTGG.CGGCGGATAG	C	T	intergenic_region	BP0855-bfrD	BP0855-BP0856		n.885727C>T		0	0	0	0	0	0	0	0	0	0	0	0	0	0	0	0	0	0	0	0	0	0	0	0	0	0	0	0	0	0	0	0	0	0	0	0	0	0	0	0
888353	CGTATTCAGC.GAGCACGCTC	G	A	synonymous_variant	bfrE	BP0857	probable TonB-dependent receptor for iron transport	c.27G>A	p.Ala9Ala	0	0	0	0	0	0	0	0	0	0	0	0	0	0	0	0	0	0	0	0	0	0	0	0	0	0	0	0	0	0	0	0	0	0	0	0	0	0	0	0
889167	GACCCAGGGC.GTCAGCCGCA	G	A	missense_variant	bfrE	BP0857	probable TonB-dependent receptor for iron transport	c.841G>A	p.Val281Ile	0	0	0	0	0	0	0	0	0	0	0	0	0	0	0	0	0	0	0	0	0	0	0	1	0	0	0	0	0	0	0	0	0	0	0	0	0	0	0	0
890217	CGAACTGGTC.GAGGGCGCCT	G	A	missense_variant	bfrE	BP0857	probable TonB-dependent receptor for iron transport	c.1891G>A	p.Glu631Lys	0	0	0	0	0	0	0	0	0	0	0	0	0	0	0	0	0	0	0	0	0	0	0	0	0	0	0	0	0	0	0	0	0	0	0	0	0	0	0	0
891226	AGCGGGCGGG.TCACAGCCCC	T	C	stop_lost&splice_region_variant	fabG	BP0859	short-chain dehydrogenase	c.777A>G	p.Ter259Trpext*?	0	0	0	0	0	0	0	0	0	0	0	0	0	0	0	0	0	0	0	0	0	0	0	0	0	0	0	0	0	0	0	0	0	0	0	0	0	0	0	0
896887	TCGAGGATTC.TGGGCCGCGC	T	C	intergenic_region	serB-mfd	BP0863-BP0864		n.896887T>C		0	1	1	1	1	1	1	1	1	1	1	1	1	1	1	1	1	1	1	1	1	0	1	1	1	1	1	1	1	1	1	1	1	1	1	1	1	1	1	1
897224	TGCGGATCAG.GTCGTCTTCG	G	A	synonymous_variant	mfd	BP0864	transcription-repair coupling factor	c.3117C>T	p.Asp1039Asp	0	0	0	0	0	0	0	0	0	0	0	0	0	0	0	0	0	0	0	1	0	0	0	0	0	0	0	0	0	0	0	0	0	0	0	0	0	0	0	0
897610	TAGGCGTAGG.CCTGGTGGTG	C	T	missense_variant	mfd	BP0864	transcription-repair coupling factor	c.2731G>A	p.Ala911Thr	0	0	0	0	0	0	0	0	0	0	0	0	0	0	0	0	0	0	0	0	0	0	1	0	0	0	0	0	0	0	0	0	0	0	0	0	0	0	0	0
912055	CGACACCTGC.GCCGACGGTT	G	A	missense_variant	BP0876	BP0876	putative lipoprotein	c.239C>T	p.Ala80Val	0	0	0	0	0	0	0	0	0	0	0	0	0	0	0	0	0	0	0	0	0	0	0	0	0	0	0	0	0	0	0	0	0	0	0	0	0	0	0	0
916125	GTGCTCGGGA.ACGCGGGCCA	A	G	intragenic_variant	BP0879	BP0879	probable aldehyde dehydrogenase (Pseudogene)	n.916125A>G		0	0	0	0	0	0	0	0	0	0	0	0	0	0	0	0	0	0	0	0	0	0	0	0	0	0	0	0	0	0	0	0	0	0	0	0	0	0	0	0
917687	GCCGACCCGT.CTCGTATGAC	C	T	intragenic_variant	BP0880	BP0880	putative exported protein (Pseudogene)	n.917687C>T		0	0	0	0	0	0	0	0	0	0	0	0	0	0	0	0	0	0	0	0	0	0	0	0	0	0	0	0	0	0	0	0	0	0	0	0	0	0	0	0
918183	GGCCCGGGCG.GCCGTTGCCG	G	A	intragenic_variant	BP0880	BP0880	putative exported protein (Pseudogene)	n.918183G>A		0	0	0	0	0	0	0	0	0	0	0	0	0	0	0	0	0	0	0	0	0	0	0	0	0	0	0	0	0	0	0	0	0	0	0	0	0	0	0	0
923652	GGCTGCGGCC.GCCCGTTCCG	G	A	intergenic_region	BP0885-BP0886	BP0885-BP0886		n.923652G>A		0	0	0	0	0	0	0	0	0	0	0	0	0	0	0	0	0	0	0	1	0	0	0	0	0	0	0	0	0	0	0	0	0	0	0	0	0	0	0	0
924498	AACGCGGCGG.CCAGGACGGA	C	T	intergenic_region	BP0886-BP0887	BP0886-BP0887		n.924498C>T		0	0	0	0	0	0	0	0	0	0	0	0	0	0	0	0	0	0	0	0	0	0	0	0	0	0	0	0	0	0	0	0	0	0	0	0	0	0	0	0
925252	AGCCCGAGCG.TTGGGCCAAT	T	C	synonymous_variant	BP0887	BP0887	conserved hypothetical protein	c.738T>C	p.Arg246Arg	0	1	1	1	1	1	1	1	1	1	1	1	1	1	1	1	1	1	1	1	1	0	1	1	1	1	1	1	1	1	1	1	1	1	1	1	1	1	1	1
926293	ATACGCCGAT.TGAGTATCGC	T	C	synonymous_variant	BP0888	BP0888	GntR-family transcriptional regulator	c.711T>C	p.Ile237Ile	0	1	1	1	1	1	1	1	1	1	1	1	1	1	1	1	1	1	1	1	1	0	1	1	1	1	1	1	1	1	1	1	1	1	1	1	1	1	1	1
935854	GAGGGGGAGG.GCATCAAGGG	G	A	missense_variant	BP0899	BP0899	ABC transporter, ATP-binding protein	c.7C>T	p.Pro3Ser	0	0	0	0	0	0	0	0	0	0	0	0	0	0	0	0	0	0	0	0	0	0	0	0	0	0	0	0	0	0	0	0	0	0	0	0	0	0	0	0
937612	GTACAGCGCC.ACCGAGCAGG	A	C	missense_variant	BP0901	BP0901	putative oxidoreductase	c.733A>C	p.Thr245Pro	0	0	0	0	0	0	0	0	0	0	0	0	0	0	0	0	0	0	0	0	0	0	0	0	0	0	0	0	0	0	0	0	0	0	0	0	0	0	0	0
939561	CGACCGCCTG.TTCTCGGTGG	T	C	missense_variant	pphA	BP0904	serine/threonine protein phosphatase 1	c.151T>C	p.Phe51Leu	0	0	0	0	0	1	0	1	0	1	0	0	1	0	0	1	0	0	0	1	1	0	0	0	0	0	0	0	0	0	0	1	1	1	0	0	0	0	1	1
972351	CGGCGAGCGC.TTGCGGCTCG	T	G	missense_variant	BP0935	BP0935	putative exported protein	c.689A>C	p.Lys230Thr	0	0	0	0	0	0	0	0	0	0	0	0	0	0	0	0	0	0	0	0	0	0	0	0	0	0	0	0	0	0	0	0	0	0	0	0	0	0	0	0
977501	GCCACGGCGG.TCAGCACCGC	T	C	missense_variant	BP0940	BP0940	putative sugar efflux transpoter	c.490A>G	p.Thr164Ala	0	0	0	0	0	0	0	0	0	0	0	0	0	0	0	0	0	0	0	0	0	0	0	0	0	0	0	0	0	0	0	0	0	0	0	0	0	0	0	0
980942	TCGGTATACG.ACACCATCGT	A	G	missense_variant	gyrA	BP0944	DNA gyrase subunit A	c.260A>G	p.Asp87Gly	0	0	0	0	0	0	0	0	0	0	0	0	0	0	0	0	0	0	0	0	0	0	0	0	0	0	0	0	0	0	0	0	0	0	0	0	0	0	0	0
981886	GGCGGCGCCC.ACCCCGCCGG	A	C	missense_variant	gyrA	BP0944	DNA gyrase subunit A	c.1204A>C	p.Thr402Pro	0	0	0	0	0	0	0	0	0	0	0	0	0	0	0	0	0	0	0	0	0	0	0	0	0	0	0	0	0	0	0	0	0	0	0	0	0	0	0	0
985880	CGGCGGCGCG.CGCCGACCTG	C	T	synonymous_variant	tyrA	BP0947	prephenate dehydrogenase	c.219C>T	p.Arg73Arg	0	0	0	0	0	0	0	0	0	0	0	0	0	0	0	0	0	0	0	0	0	0	0	0	0	0	0	0	0	0	0	0	0	0	0	0	0	0	0	0
987354	GGCGGGCCGG.TGCGCGTCAC	T	G	missense_variant	aroA	BP0948	3-phosphoshikimate 1-carboxyvinyltransferase	c.797T>G	p.Val266Gly	0	0	0	0	0	0	0	0	0	0	0	0	0	0	0	0	0	0	0	0	1	0	0	0	0	1	0	0	0	1	0	0	0	0	0	0	0	0	0	0
988013	GGCTGGGACG.TGCTCGACAG	T	C	missense_variant	cmk	BP0949	cytidylate kinase	c.113T>C	p.Val38Ala	0	0	0	0	0	0	0	0	0	0	0	0	0	0	0	0	0	0	0	0	0	0	0	0	0	0	0	0	0	0	0	0	0	0	0	0	0	0	0	0
997017	CAGGCCGAGG.GGGAGACCAT	G	A	missense_variant	cysM	BP0958	cysteine synthase B	c.740G>A	p.Gly247Glu	0	1	1	1	1	1	1	1	1	1	1	1	1	1	1	1	1	1	1	1	1	0	1	1	1	1	1	1	1	1	1	1	1	1	1	1	1	1	1	1
1001738	CTGCTGACGG.TGGGTTCGGA	T	C	missense_variant	BP0964	BP0964	probable acyl-CoA dehydrogenase	c.416T>C	p.Val139Ala	0	0	0	0	0	0	0	0	0	0	0	0	0	0	0	0	0	0	0	0	0	0	0	0	0	0	0	0	0	0	0	0	0	0	0	0	0	0	0	0
1001801	TGGACCGGCA.CCATGAACCT	C	T	missense_variant	BP0964	BP0964	probable acyl-CoA dehydrogenase	c.479C>T	p.Thr160Ile	0	0	0	0	0	0	0	0	0	0	0	0	0	0	0	0	0	0	0	0	0	0	0	0	0	0	0	0	0	0	0	0	0	0	0	0	0	0	0	0
1011157	GCAAGGGCTG.CGGGGCTTGC	C	T	intergenic_region	cysN-BP0972	BP0971-BP0972		n.1011157C>T		0	0	0	0	0	0	0	0	0	0	0	0	0	0	0	0	0	0	0	0	0	0	0	0	0	0	0	0	0	0	0	0	0	0	0	0	0	0	0	0
1013535	GTGGTGGTGG.TCGGCTCGCT	T	C	missense_variant	BP0974	BP0974	putative membrane protein	c.352A>G	p.Thr118Ala	0	1	1	1	1	1	1	1	1	1	1	1	1	1	1	1	1	1	1	1	1	0	1	1	1	1	1	1	1	1	1	1	1	1	1	1	1	1	1	1
1014160	TGGCAAATAC.CGTCCGCAAG	C	T	intergenic_region	BP0974-rplS	BP0974-BP0975		n.1014160C>T		0	0	0	0	0	0	0	0	0	0	0	0	0	0	0	0	0	0	0	0	0	0	0	0	0	0	0	0	0	0	0	0	0	0	0	0	0	0	0	0
1018467	GGGCATACAT.GGCCAGCACA	G	A	intragenic_variant	BP0980	BP0980	conserved hypothetical protein (Pseudogene)	n.1018467G>A		0	0	0	0	0	0	0	0	0	0	0	0	0	0	0	0	0	0	0	0	0	0	0	0	0	0	0	0	0	0	0	0	0	0	0	0	0	0	0	0
1019341	CGCGACGGGC.GCGCGCGCCA	G	A	missense_variant	BP0981	BP0981	conserved hypothetical protein	c.554C>T	p.Ala185Val	0	0	0	0	0	0	0	0	0	0	0	0	0	0	0	0	0	0	0	0	0	0	0	0	0	0	0	0	0	0	0	0	0	0	0	0	0	0	0	0
1023147	CGCGGCCAGC.AGCTCAACGC	A	G	missense_variant	acrB	BP0985	acriflavine resistance protein B	c.686A>G	p.Gln229Arg	0	0	0	0	0	0	0	0	0	0	0	0	0	0	0	0	0	0	0	0	0	0	0	0	0	0	0	0	0	0	0	0	0	0	0	0	0	0	0	0
1024434	CGCGCCGAGT.TGCGCGACGC	T	A	stop_gained	acrB	BP0985	acriflavine resistance protein B	c.1973T>A	p.Leu658*	0	0	0	0	0	0	0	0	0	0	0	0	0	0	0	0	0	0	0	0	0	0	0	0	0	0	0	0	0	0	0	0	0	0	0	0	0	0	0	0
1026116	AACGCCTACC.CGACCCTGCG	C	T	missense_variant	cusC	BP0986	probable outer membrane lipoprotein	c.479C>T	p.Pro160Leu	0	1	1	1	1	1	1	1	1	1	1	1	1	1	1	1	1	1	1	1	1	0	1	1	1	1	1	1	1	1	1	1	1	1	1	1	1	1	1	1
1026221	CTGGGCGTGG.CGACCGAGCT	C	A	missense_variant	cusC	BP0986	probable outer membrane lipoprotein	c.584C>A	p.Ala195Glu	0	0	0	0	0	0	0	0	0	0	0	0	0	0	0	0	0	0	0	0	0	0	0	0	0	0	0	0	0	0	0	0	0	0	0	0	0	0	0	0
1026500	AACGCCAGCA.TCGGCGCGGC	T	G	missense_variant	cusC	BP0986	probable outer membrane lipoprotein	c.863T>G	p.Ile288Ser	0	0	0	0	0	0	0	0	0	0	0	0	0	0	0	0	0	0	0	0	0	0	0	0	0	0	0	0	0	0	0	0	0	0	0	0	0	0	0	0
1029915	CCCTTGCAGC.TCGACGCCGC	T	C	missense_variant	prlC	BP0989	oligopeptidase A	c.434A>G	p.Glu145Gly	0	0	0	0	0	0	0	0	0	0	0	0	0	0	0	0	0	0	0	0	0	0	0	0	0	0	0	0	0	0	0	0	0	0	0	0	0	0	0	0
1030253	GGGCGATATC.CACCAGGGCC	C	T	synonymous_variant	prlC	BP0989	oligopeptidase A	c.96G>A	p.Val32Val	0	0	0	0	0	0	0	0	0	0	0	0	0	0	0	0	0	0	0	0	0	0	0	0	0	0	0	0	0	0	0	0	0	0	0	0	0	0	0	0
1030858	GCCTCGGCGC.CGCGCAGGGC	C	T	missense_variant	folD	BP0990	FolD bifunctional protein [includes: methylenetetrahydrofolate dehydrogenase and methylenetetrahydrofolate cyclohydrolase]	c.472G>A	p.Gly158Ser	0	0	0	0	0	0	0	0	0	0	0	0	0	0	0	0	0	0	0	0	0	0	0	0	0	0	0	0	0	0	0	0	0	0	0	0	0	0	0	0
1033554	CGCTGTCGTC.GTGGATGCGC	G	A	synonymous_variant	BP0992	BP0992	tw-component sensor kinase	c.150C>T	p.His50His	0	0	0	0	1	0	0	0	0	0	0	0	0	1	0	0	0	0	0	0	0	0	0	1	0	0	0	0	0	0	0	0	0	0	0	0	0	0	0	0
1035452	CAACTGAAGG.CGCCGGCCCT	C	T	missense_variant	aceE	BP0993	pyruvate dehydrogenase E1 component	c.1457C>T	p.Ala486Val	0	0	0	0	0	0	0	0	0	0	0	0	0	0	0	0	0	0	0	0	0	0	0	0	0	0	0	0	0	0	0	0	0	0	0	0	0	0	0	0
1036555	CAAGCTGCGC.GAGCATTTCG	G	A	missense_variant	aceE	BP0993	pyruvate dehydrogenase E1 component	c.2560G>A	p.Glu854Lys	0	0	0	0	0	0	0	0	0	0	0	0	0	0	0	0	0	0	0	0	0	0	0	0	0	0	0	0	0	0	0	1	0	0	0	0	0	0	0	0
1047855	GCTGGCGGCC.ATCGCCAAGT	A	G	missense_variant	pgk	BP1001	phosphoglycerate kinase	c.1072A>G	p.Ile358Val	0	0	0	1	0	0	0	0	0	0	0	0	0	0	0	0	0	0	0	0	0	0	0	0	0	0	0	0	0	0	0	0	0	0	0	0	0	0	0	0
1055428	GTGTATTCGA.CCACGCGCAC	C	T	intragenic_variant	BP1008	BP1008	conserved hypothetical protein (Pseudogene)	n.1055428C>T		0	0	0	0	0	0	0	0	0	0	0	0	0	0	0	0	0	0	0	0	0	0	0	0	0	0	0	0	0	0	0	0	0	0	0	0	0	0	0	0
1059382	CCACGCGGCG.CCAGCCCACC	C	T	stop_gained	pitA	BP1014	probable phosphate transporter	c.1179G>A	p.Trp393*	0	0	0	0	0	1	0	1	0	1	0	0	1	0	0	1	0	0	0	1	1	0	0	0	0	0	0	0	0	0	0	1	1	1	0	0	0	0	1	1
1060716	GCCCGTTCCG.TTCCCCCGCC	T	G	intergenic_region	pitA-mogA	BP1014-BP1015		n.1060716T>G		0	0	0	0	0	0	0	0	0	0	0	0	0	0	0	0	0	0	0	0	0	0	0	0	0	0	0	0	0	0	0	0	0	0	0	0	0	0	0	0
1063386	GAGAAGCCCC.AGCAGGGGCA	A	G	intergenic_region	infA-BP1020	BP1019-BP1020		n.1063386A>G		0	1	1	1	1	1	1	1	1	1	1	1	1	1	1	1	1	1	1	1	1	1	1	1	1	1	1	1	1	1	1	1	1	1	1	1	1	1	1	1
1065770	TGCAAAATAT.CAATGTTTTA	C	T	intergenic_region	fliA-flhD	BP1021-BP1022		n.1065770C>T		0	0	0	0	0	0	0	0	0	0	0	0	0	0	0	0	0	0	0	0	0	0	0	0	0	0	0	0	0	0	0	0	0	0	0	0	0	0	0	0
1065820	ATGGTAAATT.GCATTCAAAT	G	A	intergenic_region	fliA-flhD	BP1021-BP1022		n.1065820G>A		0	0	0	0	0	0	0	0	0	0	0	0	0	0	0	0	0	0	0	0	0	0	0	0	0	0	0	0	0	0	0	0	0	0	0	0	0	0	0	0
1065833	TTCAAATTGC.GATGAAATAA	G	A	intergenic_region	fliA-flhD	BP1021-BP1022		n.1065833G>A		0	0	0	0	0	0	0	0	0	0	0	0	0	0	0	0	0	0	0	0	0	0	0	0	0	0	0	0	0	0	0	0	0	0	0	0	0	0	0	0
1078477	ATGCCTATCA.CGCAGGAGCA	C	T	intergenic_region	BPt15-BP1036	BPt15-BP1036		n.1078477C>T		0	1	1	1	1	0	1	0	1	0	1	1	0	1	1	0	1	1	1	0	0	0	1	1	1	1	1	1	1	1	1	0	0	0	1	1	1	1	0	0
1080079	CAGGGCACCA.GGTGCTGCTT	G	A	intragenic_variant	lnt	BP1037	putative apolipoprotein N-acyltransferase (Pseudogene)	n.1080079G>A		0	1	1	1	1	0	1	0	1	0	1	1	0	1	1	0	1	1	1	0	0	0	1	1	1	1	1	1	1	1	1	0	0	0	1	1	1	1	0	0
1080686	TGCGCGTAGC.TGATGTTCAG	T	C	intragenic_variant	lnt	BP1037	putative apolipoprotein N-acyltransferase (Pseudogene)	n.1080686T>C		0	1	1	1	1	1	1	1	1	1	1	1	1	1	1	1	1	1	1	1	1	1	1	1	1	1	1	1	1	1	1	1	1	1	1	1	1	1	1	1
1082960	CGTGGTTGAG.GGTGCGCCCG	G	A	synonymous_variant	BP1040	BP1040	PhoH-like protein	c.735C>T	p.Thr245Thr	0	1	1	1	1	1	1	1	1	1	1	1	1	1	1	1	1	1	1	1	1	0	1	1	1	1	1	1	1	1	1	1	1	1	1	1	1	1	1	1
1083270	GAGGATGTTG.TTCATGTAGT	T	C	missense_variant	BP1040	BP1040	PhoH-like protein	c.425A>G	p.Asn142Ser	0	0	0	0	0	0	0	0	0	0	0	0	0	0	0	0	0	0	0	0	0	0	0	0	0	0	0	0	0	0	0	0	0	0	0	0	0	0	0	0
1085032	TGCGGATATA.CAATTTGCCC	C	T	start_lost	BP1041	BP1041	conserved hypothetical protein	c.3G>A	p.Leu1?	0	0	0	0	0	0	0	0	0	0	0	0	0	0	0	0	0	0	0	0	0	0	0	0	0	0	0	0	0	0	0	0	0	0	0	0	0	0	0	0
1096465	TTTTTTTTTT.GCCGCCGGGC	G	T	intergenic_region	upp-BP1053	BP1052-BP1053		n.1096465G>T		0	0	0	0	0	0	0	0	0	0	0	0	0	0	0	0	0	0	0	0	0	0	0	0	0	0	0	0	0	0	0	0	0	0	0	0	0	0	0	0
1097911	GATTGCTTAC.GGCACGCATC	G	A	intergenic_region	BP1053-prn	BP1053-BP1054		n.1097911G>A		0	0	0	0	0	0	0	0	0	0	0	0	0	0	0	0	0	0	0	0	0	0	0	0	0	0	0	0	0	0	0	0	0	0	0	0	0	0	0	0
1097924	ACGCATCTCG.GACAGGAGAA	G	A	intergenic_region	BP1053-prn	BP1053-BP1054		n.1097924G>A		0	0	0	0	0	0	0	0	0	0	0	0	0	0	0	0	0	0	0	0	0	0	0	0	0	0	0	0	0	0	0	0	0	0	0	0	0	0	0	0
1098726	CCGCCGTGCC.CGCCAGCGGC	C	A	synonymous_variant	prn	BP1054	pertactin precursor	c.636C>A	p.Pro212Pro	0	0	0	0	0	0	0	0	0	0	0	0	0	0	0	0	0	0	0	0	0	0	0	0	0	0	0	0	0	0	0	0	0	0	0	0	0	0	0	0
1103721	GCGCGTCCGC.CCCGGCATGC	C	T	intergenic_region	BP1057-BP1058	BP1057-BP1058		n.1103721C>T		0	0	0	0	0	0	0	0	0	0	0	0	0	0	0	0	0	0	0	0	0	0	0	0	0	0	0	0	0	0	0	0	0	0	0	0	0	0	0	0
1108609	TCGCGCCGAC.GTGCACGCTG	G	C	synonymous_variant	BP1063	BP1063	conserved hypothetical protein	c.369G>C	p.Thr123Thr	0	0	0	0	0	0	0	0	0	0	0	0	0	0	0	0	0	0	0	0	0	0	0	0	0	0	0	0	0	0	0	0	0	0	1	0	0	0	0	0
1109108	AAAGGGGCGG.GAGTAAGATA	G	A	missense_variant	BP1063	BP1063	conserved hypothetical protein	c.868G>A	p.Glu290Lys	0	0	0	0	0	0	0	0	0	0	0	0	0	0	0	0	0	0	0	0	0	0	0	0	0	0	0	0	0	0	0	0	0	0	0	0	0	0	0	0
1117897	TTCCAGGCGG.ACGACACTTT	A	G	missense_variant	pstS	BP1071	phosphate-binding periplasmic protein precursor	c.529T>C	p.Ser177Pro	0	1	1	1	1	1	1	1	1	1	1	1	1	1	1	1	1	1	1	1	1	0	1	1	1	1	1	1	1	1	1	1	1	1	1	1	1	1	1	1
1123810	CCGGCCAGCT.CGGCCTCGAC	C	T	missense_variant	glmM	BP1075	phosphoglucomutase/phosphomannomutase	c.1225G>A	p.Glu409Lys	0	0	0	0	0	0	0	0	0	0	0	0	0	0	0	0	0	0	0	0	0	0	0	0	0	0	0	0	0	0	0	0	0	0	0	0	0	0	0	0
1127201	GGGCGAGCCG.ACCATCAGCA	A	G	missense_variant	ftsH	BP1077	cell division protein	c.578T>C	p.Val193Ala	0	0	0	0	0	0	0	0	0	0	0	0	0	0	0	0	0	0	0	0	0	0	0	0	0	0	0	0	0	0	0	0	0	0	0	0	0	0	0	0
1132784	GGGGATGCCG.CGCGCGGCCA	C	A	missense_variant	thrB	BP1084	homoserine kinase	c.221G>T	p.Arg74Leu	0	0	0	0	0	0	0	0	0	0	0	0	0	0	0	0	0	0	0	0	0	0	0	0	0	0	0	0	0	0	0	0	0	0	0	0	0	0	0	0
1137841	ATTCCCACCA.CGCGCTCCCT	C	A	missense_variant	BP1090	BP1090	conserved hypothetical protein	c.431C>A	p.Thr144Lys	0	0	0	0	0	1	0	1	0	1	0	0	1	0	0	1	0	0	0	0	1	0	0	0	0	0	0	0	0	0	0	1	1	1	0	0	0	0	1	1
1142223	CGGAAGGTGC.GCGTGGCCAC	G	A	missense_variant	BP1092	BP1092	probable two-component histidine kinase	c.352C>T	p.Arg118Cys	0	0	0	0	0	0	0	0	0	0	0	0	0	0	0	0	0	0	0	0	0	0	0	0	0	0	0	0	0	0	0	0	0	0	0	0	0	0	0	0
1142634	AGTTTTATTT.GAAATATTCA	G	A	intergenic_region	BP1092-BP1093	BP1092-BP1093		n.1142634G>A		0	0	0	0	0	0	0	0	0	0	0	0	0	0	0	0	0	0	0	0	0	0	0	0	0	0	0	0	0	0	0	0	0	0	0	0	0	0	0	0
1145447	AGCGTCGCGG.GCGCGCTGCT	G	A	missense_variant	livH	BP1095	high-affinity branched-chain amino acid transport system permease protein	c.719G>A	p.Gly240Asp	0	0	0	0	0	0	0	1	0	0	0	0	0	0	0	0	0	0	0	0	0	0	0	0	0	0	0	0	0	0	0	0	0	0	0	0	0	0	0	0
1146581	CTTGAGCGGC.GTGTTCGCCT	G	A	missense_variant	livK	BP1097	putative amino acids binding protein	c.70G>A	p.Val24Met	0	0	0	0	0	0	0	0	0	0	0	0	0	0	0	0	0	0	0	0	0	0	0	0	0	0	0	0	0	0	0	0	0	0	0	0	0	0	0	0
1152713	GGCCGTCAGC.GCCTCCTGGT	G	A	missense_variant	lysS	BP1102	lysyl-tRNA synthetase	c.173C>T	p.Ala58Val	0	0	0	0	0	0	0	0	0	0	0	0	0	0	0	0	0	0	0	0	0	0	0	0	0	0	0	0	0	0	0	0	0	0	0	0	0	0	0	0
1160641	CCACAAGAAT.CCCGGCAAAC	C	T	intergenic_region	BP1109-sphB3	BP1109-BP1110		n.1160641C>T		0	0	0	0	0	0	0	0	0	0	0	0	0	0	0	0	0	0	0	0	0	0	0	0	0	0	0	0	0	0	0	0	0	0	0	0	0	0	0	0
1164013	TTTTTTTTTT.GCCGCCGGGC	G	T	intergenic_region	sphB3-BP1111	BP1110-BP1111		n.1164013G>T		0	0	0	0	0	0	0	0	0	0	0	0	0	0	0	0	0	0	0	0	0	0	0	0	0	0	0	0	0	0	0	0	0	0	0	0	0	0	0	0
1164501	CGAAATCCTC.GTCAAGTCAG	G	A	intergenic_region	BP1111-bipA	BP1111-BP1112		n.1164501G>A		0	0	0	0	0	0	0	0	0	0	0	0	0	0	0	0	0	0	0	0	0	0	0	0	0	0	0	0	0	0	0	0	0	0	0	0	0	0	0	0
1168303	TTTTACTCGG.GTGGCGCGCC	G	A	missense_variant	bipA	BP1112	putative outer membrane ligand binding protein	c.3674G>A	p.Gly1225Asp	0	0	0	0	0	0	0	0	0	0	0	0	0	0	0	0	0	0	0	0	0	0	0	0	0	0	0	0	0	0	0	0	0	0	0	0	0	0	0	0
1171410	CAGCTACTGG.ACCCTGACCG	A	G	intragenic_variant	BP1113	BP1113	putative competence protein (Pseudogene)	n.1171410A>G		0	0	0	0	0	0	0	0	0	0	0	0	0	0	0	0	0	0	0	0	0	0	0	0	0	0	0	0	0	0	0	0	0	0	0	0	0	0	0	0
1171545	CCCGTTCCTG.TGGGCGCGCG	T	G	intragenic_variant	BP1113	BP1113	putative competence protein (Pseudogene)	n.1171545T>G		0	0	0	0	0	0	0	0	0	0	0	0	0	0	0	0	0	0	0	0	0	0	0	0	0	0	0	0	0	0	0	0	0	0	0	0	0	0	0	0
1171736	CGCGCATGCC.GCCGGCGACG	G	T	intragenic_variant	BP1113	BP1113	putative competence protein (Pseudogene)	n.1171736G>T		0	0	0	0	0	0	0	0	0	0	0	0	0	0	0	0	0	0	0	0	0	0	0	0	0	0	0	0	0	0	0	0	0	0	0	0	0	0	0	0
1174288	GGCACGCGCA.ACTACATGAC	A	G	missense_variant	greB	BP1117	transcription elongation factor	c.86A>G	p.Asn29Ser	0	0	0	0	0	0	0	0	0	0	0	0	0	0	0	0	0	0	0	0	0	0	0	0	0	0	0	0	0	0	0	0	0	0	0	0	0	0	0	0
1182054	AAGGCCCTGG.AGGCCGCCGG	A	G	missense_variant	BP1122	BP1122	AsnC-family transcriptional regulator	c.140A>G	p.Glu47Gly	0	0	0	0	0	0	0	0	0	0	0	0	0	0	0	0	0	0	0	0	0	0	0	0	0	0	0	0	0	0	0	0	0	0	0	0	0	0	0	0
1186553	TTCACGGTGC.ACCCGCTGGT	A	C	missense_variant	sucA	BP1124	2-oxoglutarate dehydrogenase E1 component	c.1742A>C	p.His581Pro	0	0	0	0	0	0	0	0	0	0	0	0	0	0	0	0	0	0	0	0	0	0	0	0	0	0	0	0	0	0	0	0	0	0	0	0	0	0	0	0
1188729	TGCTGTCCAC.GCCCATCATC	G	C	synonymous_variant	odhB	BP1125	dihydrolipoamide succinyltransferase component of 2-oxoglutarate dehydrogenase complex	c.1002G>C	p.Thr334Thr	0	0	0	0	0	0	0	0	0	0	0	0	0	0	0	0	0	0	0	0	0	0	0	0	1	0	0	0	0	0	0	0	0	0	0	0	0	0	0	0
1210535	CTGGCGCAGG.TGCCCGAAGA	T	C	missense_variant	BP1145	BP1145	probable ATP-dependent helicase	c.470T>C	p.Val157Ala	0	0	0	0	0	0	0	0	0	0	0	0	0	0	0	0	0	0	0	0	0	0	0	0	0	0	0	0	0	0	0	0	0	0	0	0	0	0	0	0
1219592	GCGCGGCGGG.TTTCCTGATC	T	G	synonymous_variant	BP1154	BP1154	putative membrane protein	c.483T>G	p.Gly161Gly	0	0	0	0	0	0	0	0	0	0	0	0	0	0	1	0	0	0	0	0	0	0	0	0	0	0	0	0	0	0	0	0	0	0	0	0	0	0	0	0
1220144	GGACAACGCC.GCGTCGGTCT	G	A	missense_variant	BP1155	BP1155	putative regulatory protein	c.151G>A	p.Ala51Thr	0	0	0	0	0	0	0	0	0	0	0	0	0	0	0	0	0	0	0	0	0	0	0	0	0	0	0	0	0	0	0	0	0	0	0	0	0	0	0	0
1243827	GTCAGCAGCG.GCTGCACGCC	G	C	missense_variant	BP1178	BP1178	putative membrane protein	c.322C>G	p.Pro108Ala	0	0	0	0	0	0	0	0	0	0	0	0	0	0	0	0	0	0	0	0	0	0	0	0	0	1	1	0	1	1	0	0	0	0	0	0	0	0	0	0
1246500	TCTCCTTGAT.GGTGGAGACG	G	A	synonymous_variant	BP1182	BP1182	amino acids ABC transporter, permease protein	c.489C>T	p.Thr163Thr	0	0	0	0	0	0	0	0	0	0	0	0	0	0	0	0	0	0	0	0	0	0	0	0	0	0	0	0	0	0	0	0	0	0	0	0	0	0	0	0
1249245	GTAGATGTCG.TCGGTCATGA	T	C	missense_variant	aspC	BP1185	aspartate aminotransferase	c.611A>G	p.Asp204Gly	0	0	0	0	0	0	0	0	0	0	0	0	0	0	0	0	0	0	0	0	0	0	0	1	0	0	0	0	0	0	0	0	0	0	0	0	0	0	0	0
1253590	GCGCATCGCG.ACCCGCCTGT	A	C	missense_variant	BP1191	BP1191	putative RNA polymerase sigma factor	c.205A>C	p.Thr69Pro	0	0	0	0	0	0	0	0	0	0	0	0	0	0	0	0	0	0	0	0	0	0	0	0	0	0	0	0	0	0	0	0	0	0	0	0	0	0	0	0
1258562	GCGCGGCGCG.GCGACACCTA	G	A	missense_variant	clpB	BP1198	ATP-dependent protease, ATPase subunit	c.302G>A	p.Gly101Asp	0	0	0	0	0	0	0	0	0	0	0	0	0	0	0	0	0	0	0	0	0	0	0	0	0	0	0	0	0	0	0	0	0	0	0	0	0	0	0	0
1258626	GCGACGCCGG.CCGCATCCTG	C	T	synonymous_variant	clpB	BP1198	ATP-dependent protease, ATPase subunit	c.366C>T	p.Gly122Gly	0	0	0	0	0	0	0	0	0	0	0	0	0	0	0	0	0	0	0	0	0	0	0	0	0	0	0	0	0	0	0	0	0	0	0	0	0	0	0	0
1261107	TTTTCGCAAG.TGTGCAGATC	T	C	intergenic_region	clpB-bapB	BP1198-BP1200		n.1261107T>C		0	0	0	0	0	0	0	0	0	0	0	0	0	0	0	0	0	0	0	0	0	0	0	0	0	0	0	0	0	0	0	0	0	0	0	0	0	0	0	0
1264340	GTGCGTCATC.TGCGACGTGC	T	C	intergenic_region	bapB-tcfA	BP1200-BP1201		n.1264340T>C		0	1	1	1	1	1	1	1	1	1	1	1	1	1	1	1	1	1	1	1	1	0	1	1	1	1	1	1	1	1	1	1	1	1	1	1	1	1	1	1
1264956	TCGCCCGGCG.CATCGGGTGG	C	T	missense_variant	tcfA	BP1201	tracheal colonization factor precursor	c.521C>T	p.Ala174Val	0	0	0	0	0	0	0	0	0	0	0	0	0	0	0	0	0	0	0	0	0	0	0	0	0	0	0	0	0	0	0	0	0	0	0	0	0	0	0	0
1265162	GCCCCGGGAC.GGCGGCGATG	G	A	missense_variant	tcfA	BP1201	tracheal colonization factor precursor	c.727G>A	p.Gly243Ser	0	0	0	0	0	0	0	0	0	0	0	0	0	0	0	0	0	0	0	0	0	0	0	0	0	0	0	0	0	0	0	0	0	0	0	0	0	0	0	0
1265362	GCGATGAAGG.TCCGCAACCG	T	C	synonymous_variant	tcfA	BP1201	tracheal colonization factor precursor	c.927T>C	p.Gly309Gly	0	0	0	0	0	0	0	0	0	0	0	1	0	0	0	0	0	0	0	0	0	0	0	0	0	0	0	0	0	0	0	0	0	0	0	0	0	0	0	0
1266839	CGCGCAGCGA.GGCCTCGTGC	G	A	synonymous_variant	BP1202	BP1202	TetR-family transcriptional regulator	c.333C>T	p.Ala111Ala	0	0	0	0	0	0	0	0	0	0	0	0	0	0	0	0	0	0	0	0	0	0	0	0	0	0	0	0	0	0	0	0	0	0	0	0	0	0	0	0
1267224	AGCGGATTGA.CGTGAGACAC	C	T	intergenic_region	BP1202-BP1203	BP1202-BP1203		n.1267224C>T		0	0	0	0	0	0	0	0	0	0	0	0	0	0	0	0	0	0	0	0	0	0	0	0	0	0	0	0	0	0	0	0	0	0	0	0	0	0	0	0
1267400	CGGAGTATCT.GCGGCAGCTG	G	C	synonymous_variant	BP1203	BP1203	conserved hypothetical protein	c.72G>C	p.Leu24Leu	0	1	1	1	1	0	1	0	1	0	1	1	0	1	1	0	1	1	1	0	0	0	1	1	1	1	1	1	1	1	1	0	0	0	1	1	1	1	0	0
1272499	GCCCTGATGG.CCGCGTTGCC	C	T	missense_variant	BP1208	BP1208	putative exported protein	c.35C>T	p.Ala12Val	0	0	0	0	0	0	0	0	0	0	0	0	0	0	0	0	0	0	0	0	0	0	0	0	0	0	0	0	0	0	0	0	0	0	0	0	0	0	0	0
1275580	CCCGTCGCGG.CGCGATTGAA	C	T	missense_variant	apbE	BP1210	thiamine biosynthesis lipoprotein precursor	c.253G>A	p.Ala85Thr	0	0	0	0	0	0	0	0	0	0	0	0	0	0	0	0	0	0	0	0	0	0	0	0	0	0	0	0	0	0	0	0	0	0	0	0	0	0	0	0
1275983	CCGTCGGCGT.TGGTCTTGAG	T	C	missense_variant	BP1211	BP1211	putative exported protein	c.655A>G	p.Asn219Asp	0	1	1	1	1	1	1	1	1	1	1	1	1	1	1	1	1	1	1	1	1	0	1	1	1	1	1	1	1	1	1	1	1	1	1	1	1	1	1	1
1281767	GGCAGGCCGC.GCGCCAGCAG	G	A	missense_variant	BP1218	BP1218	putative exported protein	c.343C>T	p.Arg115Cys	0	0	0	0	0	0	0	0	0	0	0	0	0	0	0	0	0	0	0	0	0	0	0	0	0	0	0	0	0	0	0	0	0	0	0	0	0	0	0	0
1281810	GGGCGGGCAG.GGGCGGCGCC	G	T	synonymous_variant	BP1218	BP1218	putative exported protein	c.300C>A	p.Pro100Pro	0	0	0	0	0	0	0	0	0	0	0	0	0	0	0	0	0	0	0	0	0	0	1	0	0	0	0	0	0	0	0	0	0	0	0	0	0	0	0	0
1285520	TGCGCGTGGC.GGTGCAGGTC	G	T	synonymous_variant	BP1222	BP1222	probable short-chain dehydrogenase	c.312G>T	p.Ala104Ala	0	0	0	0	0	0	0	0	0	0	0	0	0	0	0	0	0	0	0	0	0	0	0	0	1	0	0	0	0	0	1	0	0	0	0	0	0	0	0	0
1286498	GGCGCGCCGG.TCGGCTTCGG	T	G	missense_variant	BP1223	BP1223	putative membrane protein	c.134A>C	p.Asp45Ala	0	0	0	0	0	0	0	1	0	0	0	0	0	0	0	0	0	0	0	0	0	0	0	0	0	0	0	0	0	0	0	0	0	0	0	0	0	0	0	0
1289960	GGCCGGCCGC.ACCCGCCGAA	A	C	synonymous_variant	BP1226	BP1226	putative exported protein (pseudogene)	c.57T>G	p.Gly19Gly	0	0	0	0	0	0	0	0	0	0	0	0	0	0	0	0	0	0	0	0	0	0	0	0	0	0	0	0	0	0	0	0	0	0	0	0	0	0	0	0
1290405	AGCCCACCGG.GCTGGACGAG	G	A	synonymous_variant	radA	BP1227	DNA repair protein	c.225G>A	p.Gly75Gly	0	0	0	0	0	1	0	1	0	1	0	0	1	0	0	1	0	0	0	0	1	0	0	0	0	0	0	0	0	0	0	1	1	1	0	0	0	0	1	1
1294174	GTCGCGCCGA.ACCCGGGCGA	A	G	missense_variant	norM	BP1230	multidrug resistance protein	c.31T>C	p.Phe11Leu	0	0	0	0	0	0	0	0	0	0	0	0	0	0	0	0	0	0	0	0	0	0	0	0	0	0	0	0	0	0	0	0	0	0	0	0	0	0	0	0
1296925	TTGTTGCCCA.GCAGGTATTC	G	A	synonymous_variant	BP1233	BP1233	putative tryptophan oxygenase	c.418C>T	p.Leu140Leu	0	0	0	0	0	0	0	0	0	0	0	0	0	0	0	0	0	0	0	0	0	0	0	0	0	0	0	0	0	0	0	0	0	0	0	0	0	0	0	0
1302537	ATGTGGCGCG.CGCCAATCCG	C	T	synonymous_variant	BP1240	BP1240	conserved hypothetical protein	c.552C>T	p.Arg184Arg	0	0	0	0	0	0	0	0	0	0	0	0	0	0	0	0	0	0	0	0	0	0	0	0	0	0	0	0	0	0	0	0	0	0	0	0	0	0	0	0
1314407	GCCCGAAGAC.CAGTCCTGAC	C	T	stop_gained	rbfA	BP1248	ribosome-binding factor A	c.394C>T	p.Gln132*	0	0	0	0	0	0	0	0	0	0	0	0	0	0	0	0	0	0	0	0	0	0	0	0	0	0	0	0	0	0	0	0	0	0	0	0	0	0	0	0
1317425	GGAGGAAGGG.TGCGGCGCCA	T	G	missense_variant	BP1251	BP1251	putative toxin	c.403A>C	p.Thr135Pro	0	0	0	0	0	0	0	0	0	0	0	0	0	0	0	0	0	0	0	0	0	0	0	0	0	0	0	0	1	0	0	0	0	0	0	0	0	0	0	0
1318898	GCCGAGATCG.CCGCACAGGT	C	T	missense_variant	BP1253	BP1253	putative exported protein	c.112G>A	p.Ala38Thr	0	0	0	0	0	0	0	0	0	0	0	0	0	0	0	0	0	0	0	0	0	0	0	0	0	0	0	0	0	0	0	0	0	0	0	0	0	0	0	0
1325851	AACCGTTGCG.CGAATCGCGC	C	A	synonymous_variant	sdaA	BP1258	L-serine dehydratase 1	c.423C>A	p.Arg141Arg	0	0	0	0	0	0	0	0	0	0	0	0	0	0	0	0	0	0	0	0	0	0	0	0	0	0	0	0	0	0	0	0	0	0	0	0	0	0	0	0
1327583	GCGGCCGGCG.GGCAGTTCGA	G	A	missense_variant	BP1259	BP1259	conserved hypothetical protein	c.35C>T	p.Pro12Leu	0	0	0	0	0	0	0	0	0	0	0	0	0	0	0	0	0	0	0	0	0	0	0	0	0	0	0	0	0	0	0	0	0	0	0	0	0	0	0	0
1327960	GAATTCCACG.CCCACCATGC	C	T	missense_variant	glnE	BP1260	glutamate-ammonia-ligase adenylyltransferase	c.2576G>A	p.Gly859Asp	0	1	1	1	1	1	1	1	1	1	1	1	1	1	1	1	1	1	1	1	1	0	1	1	1	1	1	1	1	1	1	1	1	1	1	1	1	1	1	1
1328734	CAGCGTGCGC.CAATCGATCA	C	T	stop_gained	glnE	BP1260	glutamate-ammonia-ligase adenylyltransferase	c.1802G>A	p.Trp601*	0	0	0	0	0	0	0	0	0	0	0	0	0	0	0	0	0	0	0	0	0	0	0	0	0	0	0	0	0	0	0	0	0	0	0	0	0	0	0	0
1331840	GAACGAGGAT.GCCCGCCTGT	G	A	intragenic_variant	BP1261	BP1261	conserved hypothetical protein (Pseudogene)	n.1331840G>A		0	0	0	0	0	0	0	0	0	1	0	0	1	0	0	0	0	0	0	0	0	0	0	0	0	0	0	0	0	0	0	1	0	1	0	0	0	0	1	1
1339658	GCCGCCGGGC.ACCTCGGGCC	A	G	missense_variant	parC	BP1266	topoisomerase IV subunit A	c.832A>G	p.Thr278Ala	0	0	0	0	0	0	0	0	0	0	0	0	0	0	0	0	0	0	0	0	0	0	0	0	0	0	0	0	0	0	0	0	0	0	0	0	0	0	0	0
1353286	CGGGGTCACG.CCCGGCAAGG	C	T	missense_variant	proC	BP1280	pyrroline-5-carboxylate reductase	c.425G>A	p.Gly142Asp	0	0	0	0	0	0	0	0	0	0	0	0	0	0	0	0	0	0	0	0	0	0	0	0	0	0	0	0	0	0	0	0	0	0	0	1	0	0	0	0
1353438	TGACGATCAG.CGTGTCCGGG	C	T	synonymous_variant	proC	BP1280	pyrroline-5-carboxylate reductase	c.273G>A	p.Thr91Thr	0	1	1	1	1	1	1	1	1	1	1	1	1	1	1	1	1	1	1	1	1	0	1	1	1	1	1	1	1	1	1	1	1	1	1	1	1	1	1	1
1356124	CGACCACGCA.GGGCGGCCCC	G	A	synonymous_variant	ugpA	BP1282	sn-glycerol-3-phosphate transport system, permease protein	c.714G>A	p.Gln238Gln	0	0	0	0	0	0	0	0	0	0	0	0	0	0	0	0	0	0	0	0	0	0	0	0	0	0	0	0	0	0	0	0	0	0	0	0	0	0	0	0
1362085	GATAAGGGGC.CGGCGCTCCC	C	T	intergenic_region	BP1289-BP1290	BP1289-BP1290		n.1362085C>T		0	0	0	0	0	0	0	0	0	0	0	0	0	0	0	0	0	0	0	0	0	0	0	0	0	0	0	0	0	0	0	0	0	0	0	0	0	0	0	0
1363333	GCAAGGCGAG.GCGGCAATGC	G	A	intergenic_region	BP1291-BP1292	BP1291-BP1292		n.1363333G>A		0	0	0	0	0	0	0	0	0	0	0	0	0	0	0	0	0	0	0	0	0	0	0	0	0	0	0	0	0	0	0	0	0	0	0	0	0	0	0	0
1364487	TGGTTCGAGA.CGATGATGCC	C	T	missense_variant	lldD	BP1293	putative L-lactate dehydrogenase	c.862G>A	p.Val288Ile	0	0	0	0	0	0	0	0	0	0	0	0	0	0	0	0	0	0	0	0	0	0	0	0	0	0	0	0	0	0	0	0	0	0	0	0	0	0	0	0
1371950	GGGCGGCGGC.GGCCAGTTTG	G	A	synonymous_variant	BP1302	BP1302	putative exported protein	c.30C>T	p.Ala10Ala	0	0	0	0	0	0	0	0	0	0	0	0	0	0	0	0	0	0	0	0	0	0	0	0	0	0	0	0	0	0	0	0	0	0	0	0	0	0	0	0
1375204	CACCGGCTTC.AACCATGCCG	A	G	missense_variant	BP1305	BP1305	conserved hypothetical protein	c.1075A>G	p.Asn359Asp	0	0	0	0	0	0	0	0	0	0	0	0	0	0	0	0	0	0	0	0	0	0	0	0	0	0	0	0	0	0	0	0	0	0	0	0	0	0	0	0
1376000	TCAGAACCTG.CGCGCCCGAT	C	T	intergenic_region	arsC-BP1307	BP1306-BP1307		n.1376000C>T		0	1	1	1	1	0	1	0	1	0	1	1	0	1	1	0	1	1	1	0	0	0	1	1	1	1	1	1	1	1	1	0	0	0	1	1	1	1	0	0
1381251	CCACGGTCGG.CGGCCAGCGG	C	G	missense_variant	BP1314	BP1314	putative exported protein	c.625G>C	p.Ala209Pro	0	1	1	1	1	1	1	1	1	1	1	1	1	1	1	1	1	1	1	1	1	0	1	1	1	1	1	1	1	1	1	1	1	1	1	1	1	1	1	1
1383668	CCATGGACGT.CCTCGCGTAC	C	T	missense_variant	BP1319	BP1319	GntR-family transcriptional regulator	c.1207G>A	p.Asp403Asn	0	0	0	0	0	0	0	0	0	0	0	0	0	0	0	0	0	0	0	0	0	0	0	0	0	0	0	0	0	0	0	0	0	0	0	0	0	0	0	0
1384203	CGCCGGTCGG.GTTCTGTGCG	G	A	synonymous_variant	BP1319	BP1319	GntR-family transcriptional regulator	c.672C>T	p.Asn224Asn	0	1	0	0	0	0	0	0	0	0	0	0	0	0	0	0	0	0	0	0	0	0	0	0	0	0	0	0	0	0	0	0	0	0	0	0	0	0	0	0
1387144	TGGGCGTGTT.CTCCAACTAC	C	T	intragenic_variant	BP1322	BP1322	two-component sensor histidine kinase (Pseudogene)	n.1387144C>T		0	0	0	0	0	0	0	0	0	0	0	0	0	0	0	0	0	0	0	0	0	0	0	0	0	0	0	0	0	0	0	0	0	0	0	0	0	0	0	0
1390252	CGCCAGCCGG.CGCGCCAGGG	C	A	missense_variant	BP1323	BP1323	probable alpha amylase	c.1955G>T	p.Arg652Leu	0	0	0	0	0	0	0	1	0	0	0	0	0	0	0	0	0	0	0	0	0	0	0	0	0	0	0	0	0	0	0	0	0	0	0	0	0	0	0	0
1390808	AGGGGCGGGG.TGAGTTGCTG	T	G	missense_variant	BP1323	BP1323	probable alpha amylase	c.1399A>C	p.Thr467Pro	0	0	0	0	0	0	0	0	0	0	0	0	0	0	0	0	0	0	0	0	0	0	0	0	0	0	0	0	0	1	0	0	0	0	0	0	0	0	0	0
1393494	GGGGCGACGT.CACGCGCGGC	C	T	intragenic_variant	malQ	BP1324	putative 4-alpha-glucanotransferase (pseudogene)	n.1393494C>T		0	1	1	1	1	0	1	0	1	0	1	1	0	1	1	0	1	1	1	0	0	0	1	1	1	1	1	1	1	1	1	0	0	0	1	1	1	1	0	0
1398458	GTGGATGGCG.CTGGCGATGA	C	T	missense_variant	glgB	BP1328	1,4-alpha-glucan branching enzyme	c.1187G>A	p.Ser396Asn	0	0	0	0	0	0	0	0	0	0	0	0	0	0	0	0	0	0	0	0	0	0	0	0	0	0	0	0	0	0	0	0	0	0	0	0	0	0	0	0
1405687	ATCCGGCTAG.TTGTGAAGAT	T	G	intergenic_region	BP1330-BP1332	BP1330-BP1332		n.1405687T>G		0	0	0	0	0	0	0	0	0	0	0	0	0	0	0	0	0	0	0	0	0	0	0	0	1	0	0	0	0	0	1	0	0	0	0	0	0	0	0	0
1416453	ACGAGTACAG.GCTGTACCGC	G	A	synonymous_variant	BP1344	BP1344	autotransporter	c.1485G>A	p.Arg495Arg	0	0	0	0	0	0	0	0	0	0	0	0	0	0	0	0	0	0	0	0	0	0	0	0	0	0	0	0	0	0	0	0	0	0	0	0	0	0	0	0
1420695	CCGGGGCGCC.CGCGGCCATC	C	T	synonymous_variant	BP1345	BP1345	conserved hypothetical protein	c.282G>A	p.Ala94Ala	0	0	0	0	0	0	0	0	0	0	0	1	0	0	0	0	0	0	0	0	0	0	0	0	0	0	0	0	0	0	0	0	0	0	0	0	0	0	0	0
1423770	GCGCTGAGAT.CGGCAATGGC	C	A	missense_variant	BP1349	BP1349	putative GntR-family transcriptional regulator	c.439G>T	p.Asp147Tyr	0	0	0	0	0	0	0	0	0	0	0	0	0	0	0	0	0	0	0	0	0	0	0	0	0	0	0	0	0	0	0	0	0	0	0	0	0	0	0	0
1430661	CGCCATAGCC.GACCACCGAC	G	A	synonymous_variant	BP1355	BP1355	probable LacI-family transcriptional regulator	c.825C>T	p.Val275Val	0	1	1	0	0	0	1	0	1	0	1	1	0	0	1	0	0	1	1	0	0	0	1	0	0	1	1	0	1	1	0	0	0	0	1	0	1	1	0	0
1430754	TGATCAGCGC.AGTGGGCGGC	A	G	synonymous_variant	BP1355	BP1355	probable LacI-family transcriptional regulator	c.732T>C	p.Thr244Thr	0	1	1	1	1	1	1	1	1	1	1	1	1	1	1	1	1	1	1	1	1	0	1	1	1	1	1	1	1	1	1	1	1	1	1	1	1	1	1	1
1433179	CGGATGCCGG.TGCGCGCGGC	T	G	intragenic_variant	leuC	BP1357	3-isopropylmalate dehydratase large subunit (Pseudogene)	n.1433179T>G		0	0	0	0	0	0	0	0	0	0	0	0	0	0	0	0	0	0	0	0	0	0	0	0	0	0	0	0	0	0	0	1	0	0	0	0	0	0	0	0
1433566	AAACCAGTAT.GTTCTACTGT	G	T	intergenic_region	leuC-BP1358	BP1357-BP1358		n.1433566G>T		0	0	0	0	0	0	0	0	0	0	0	0	0	0	0	0	0	0	0	0	0	0	1	0	0	0	0	0	0	0	0	0	0	0	0	0	0	0	0	0
1434154	GCGCGCCTGG.ACTTCGGCAG	A	G	missense_variant	BP1358	BP1358	putative exported protein	c.485A>G	p.Asp162Gly	0	0	0	0	0	0	0	0	0	0	0	0	0	0	0	0	0	0	0	0	0	0	0	0	0	0	0	0	0	0	0	0	0	0	0	0	0	0	0	0
1440321	AAAGCAATAT.ACCCGGGAGC	A	G	intergenic_region	BP1364-BP1365	BP1364-BP1365		n.1440321A>G		0	0	0	0	0	0	0	0	0	0	0	0	0	0	0	0	0	0	0	0	0	0	0	0	0	0	0	0	0	0	0	0	0	0	0	0	0	0	0	0
1451172	AGCGGCGGGG.TGTTCTACTC	T	G	missense_variant	flgE	BP1376	flagellar hook protein FlgE	c.278T>G	p.Val93Gly	0	0	0	0	0	0	0	0	0	0	0	0	0	0	0	0	0	0	0	0	0	0	0	0	0	0	0	0	0	0	0	0	0	0	0	0	0	0	0	0
1454536	GTCGACCCGG.GTGGCCGACG	G	A	missense_variant	flgH	BP1379	flagellar L-ring protein precursor	c.589G>A	p.Val197Met	0	0	0	0	0	0	0	0	0	0	0	0	0	0	0	0	0	0	0	0	0	0	0	0	0	0	0	0	0	0	0	0	0	0	0	0	0	0	0	0
1455006	TTCGTCGATG.GGCAACGCCA	G	A	missense_variant	flgI	BP1380	flagellar P-ring protein precursor	c.367G>A	p.Gly123Ser	0	0	0	0	0	0	0	0	0	0	0	0	0	0	0	0	0	0	0	0	0	0	0	0	0	0	0	0	0	0	0	0	0	0	0	0	0	0	1	0
1458093	CTGACCGGCA.GCGGCACGCC	G	A	missense_variant	flgK	BP1382	flagellar hook-associated protein 1	c.1211G>A	p.Ser404Asn	0	0	0	0	0	0	0	0	0	0	0	0	0	0	0	0	0	0	0	0	0	0	0	0	0	0	0	0	0	0	0	0	0	0	0	0	0	0	0	0
1459272	GCGGTGACCG.ACGAGCTGCA	A	G	missense_variant	flgL	BP1383	flagellar hook-associated protein 3	c.710A>G	p.Asp237Gly	0	0	0	0	0	0	0	0	0	0	0	0	0	0	0	0	0	0	0	0	0	0	0	0	0	0	0	0	0	0	0	0	0	0	0	0	0	0	0	0
1460201	GGTACGCACC.TGCATCACCC	T	C	missense_variant	tsr	BP1384	methyl-accepting chemotaxis protein I	c.28T>C	p.Cys10Arg	0	0	0	0	0	0	0	0	0	0	0	0	0	0	0	0	0	0	0	0	0	0	0	0	0	0	0	0	0	0	0	0	0	0	0	0	0	0	0	0
1470281	CGTAGGCGCG.CGGGGCGCCG	C	T	synonymous_variant	fliM	BP1394	flagellar motor switch protein FliM	c.108G>A	p.Pro36Pro	0	0	0	0	0	0	0	0	0	0	0	0	0	0	0	0	0	0	0	0	0	0	0	0	0	0	0	0	0	0	0	0	0	0	0	0	0	0	0	0
1471293	CCGGCCTGCG.CCAGCGCCTG	C	T	intragenic_variant	fliK	BP1398	flagellar hook-length control protein (Pseudogene)	n.1471293C>T		0	1	1	0	1	0	1	0	1	0	1	1	0	1	1	0	1	1	1	0	0	0	1	1	0	1	1	0	1	1	0	0	0	0	1	1	1	1	0	0
1474443	CCTTGGTGGC.CGGCGGTTCG	C	T	synonymous_variant	fliI	BP1400	flagellum-specific ATP synthase FliI	c.915G>A	p.Pro305Pro	0	0	0	0	0	0	0	0	0	0	0	0	0	0	0	0	0	0	0	0	0	0	0	0	0	0	0	0	0	0	0	0	0	0	0	0	0	0	0	0
1477206	GGATCCTTGC.CCGCCATGTC	C	T	missense_variant	fliF	BP1403	flagellar M-ring protein FliF	c.1615G>A	p.Gly539Ser	0	0	0	0	0	0	0	0	0	0	0	0	0	0	0	0	0	0	0	0	0	0	0	0	0	0	0	0	0	0	0	0	0	0	0	0	0	0	0	0
1478917	GGGAGCGTGG.ATTATGGATG	A	C	intergenic_region	fliF-fliE	BP1403-BP1404		n.1478917A>C		0	0	0	0	0	0	0	0	0	0	0	0	0	0	0	0	0	0	0	0	0	0	0	0	1	0	0	0	0	0	1	0	0	0	0	0	0	0	0	0
1479853	GTCAGAACGA.CGATCTGGTC	C	T	missense_variant	BP1405	BP1405	hypothetical protein	c.22G>A	p.Val8Ile	0	0	0	0	0	0	0	0	0	0	0	0	0	0	0	0	0	0	0	0	0	0	0	0	0	0	0	0	0	0	0	0	0	0	0	0	0	0	0	0
1481839	TAGATTTCTC.GCGCTGGGGG	G	A	intergenic_region	fliT-fliS	BP1408-BP1409		n.1481839G>A		0	0	0	0	0	0	0	0	0	0	0	0	0	0	0	0	0	0	0	0	0	0	0	0	0	0	0	0	0	0	0	0	0	0	0	0	0	0	0	0
1482570	TCGCCCAGGC.CGAACGGACC	C	T	missense_variant	fliD	BP1410	flagellar hook-associated protein 2	c.1117G>A	p.Gly373Ser	0	0	0	0	0	0	0	0	0	0	0	0	0	0	0	0	0	0	0	0	0	0	0	0	0	0	0	0	0	0	0	1	0	0	0	0	0	0	0	0
1485558	TGCCGGGCCC.GCGCGGGCTG	G	A	synonymous_variant	folC	BP1412	FolC bifunctional protein [includes: folylpolyglutamate synthase and dihydrofolate synthase]	c.1092G>A	p.Pro364Pro	0	0	0	0	0	0	0	0	0	0	0	0	0	0	0	0	0	0	0	0	0	0	0	0	1	0	0	0	0	0	1	0	0	0	0	0	0	0	0	0
1487597	GCTCAATGTG.CTGGCGCACG	C	T	synonymous_variant	purF	BP1415	amidophosphoribosyltransferase	c.406C>T	p.Leu136Leu	0	0	0	0	0	0	0	0	0	0	0	0	0	0	0	0	0	0	0	0	0	0	0	0	0	0	0	0	0	0	0	0	0	0	0	0	0	0	0	0
1490609	CCATGACCTG.CAGCCCCTCG	C	T	synonymous_variant	glnD	BP1417	[protein-PII] uridylyltransferase	c.2025G>A	p.Leu675Leu	0	0	0	0	0	0	0	0	0	0	0	0	0	0	0	0	0	0	0	0	0	0	0	0	0	0	0	0	0	0	0	0	0	0	0	0	0	0	0	0
1497504	TGGTCCTGTC.GGATTTGGCG	G	A	intergenic_region	frr-uppS	BP1422-BP1423		n.1497504G>A		0	0	0	0	0	0	0	0	0	0	0	0	0	0	0	0	0	0	0	0	0	0	0	0	0	0	0	0	0	0	0	0	0	0	0	0	0	0	0	0
1503340	ACCTCGGCGT.ACTACCGCGT	A	C	missense_variant	BP1427	BP1427	probable surface antigen	c.1499A>C	p.Tyr500Ser	0	0	0	0	0	0	0	0	0	0	0	0	0	0	0	0	0	0	0	1	0	0	0	0	0	0	0	0	0	0	0	0	0	0	0	0	0	0	0	0
1503904	GCCCAGCTGT.ACCTGCCGTT	A	C	missense_variant	BP1427	BP1427	probable surface antigen	c.2063A>C	p.Tyr688Ser	0	0	0	0	0	0	0	0	0	0	0	0	0	0	1	1	0	0	0	0	1	0	0	0	0	0	0	1	0	0	0	0	1	0	0	0	0	0	0	0
1510867	CTCCGCATGA.CGGACGTGGA	C	T	missense_variant	ppsA	BP1436	phosphoenolpyruvate synthase	c.38C>T	p.Thr13Met	0	0	0	0	0	0	0	0	0	0	0	0	0	0	0	0	0	0	0	0	0	0	0	0	0	0	0	0	0	0	0	0	0	0	0	0	0	0	0	0
1512941	TGACCCAGCT.GACGCTGGGA	G	A	synonymous_variant	ppsA	BP1436	phosphoenolpyruvate synthase	c.2112G>A	p.Leu704Leu	0	0	0	0	0	0	0	0	0	0	0	0	0	0	0	0	0	0	0	0	0	0	0	0	0	0	0	0	0	0	0	0	0	0	0	0	0	0	0	0
1514057	GAGTGGCGGG.AAATACGTAC	A	G	intergenic_region	BP1437-BP1438	BP1437-BP1438		n.1514057A>G		0	0	0	0	0	0	0	0	0	0	0	0	0	0	0	0	0	0	0	0	0	0	0	0	0	0	0	0	0	0	0	0	1	0	0	0	0	0	0	0
1514060	TGGCGGGAAA.TACGTACAAT	T	A	intergenic_region	BP1437-BP1438	BP1437-BP1438		n.1514060T>A		0	0	0	0	0	0	0	0	0	0	0	0	0	0	0	0	0	0	0	0	0	0	0	0	0	0	0	0	0	0	1	0	1	0	0	0	0	0	0	0
1514062	GCGGGAAATA.CGTACAATCG	C	A	intergenic_region	BP1437-BP1438	BP1437-BP1438		n.1514062C>A		0	0	0	0	0	0	0	0	0	0	0	0	0	0	0	0	0	0	0	0	0	0	0	0	0	0	0	0	0	0	1	0	0	0	0	0	0	0	0	0
1527891	TCATCGTCTG.CTCGATCGAG	C	T	synonymous_variant	carB	BP1453	carbamoyl-phosphate synthase large chain	c.717C>T	p.Cys239Cys	0	0	0	0	0	0	0	0	0	0	0	0	0	0	0	0	0	0	0	1	0	0	0	0	0	0	0	0	0	0	0	0	0	0	0	0	0	0	0	0
1529560	CTCGGCGTGC.AGCCTGCCGC	A	G	missense_variant	carB	BP1453	carbamoyl-phosphate synthase large chain	c.2386A>G	p.Ser796Gly	0	1	1	0	1	0	1	0	1	0	1	1	0	1	1	0	1	1	1	0	0	0	1	1	0	1	1	0	1	1	0	0	0	0	1	1	1	1	0	0
1533294	ACTGGCCGCG.AGGCGCCCGG	A	G	missense_variant	BP1457	BP1457	probable ATP-binding component of ABC transporter	c.833T>C	p.Leu278Pro	0	0	0	0	0	0	0	0	0	0	0	0	0	0	0	0	0	0	0	0	0	0	0	0	0	0	0	0	0	0	0	0	0	0	0	0	0	0	0	0
1535275	ACCCGCGCGA.CCCCAGGTTG	C	A	synonymous_variant	BP1458	BP1458	probable permease component of ABC transporter	c.543G>T	p.Gly181Gly	0	0	0	0	0	0	0	0	0	0	0	0	0	0	0	0	0	0	0	0	0	0	0	0	0	0	0	0	0	0	0	0	0	0	0	0	0	0	0	0
1542399	TCGGTCTTGC.GCTGGCCGCT	G	A	missense_variant	mobA	BP1466	molybdopterin-guanine dinucleotide biosynthesis protein A	c.481C>T	p.Arg161Cys	0	0	0	0	0	0	0	0	0	0	0	0	0	0	0	0	0	0	0	0	0	0	0	0	0	0	0	0	0	0	0	0	0	0	0	0	0	0	0	0
1547488	CGACCTATGA.ACGTATCCGT	A	G	missense_variant	BP1471	BP1471	conserved hypothetical protein	c.5A>G	p.Asn2Ser	0	0	0	0	0	0	0	0	0	1	0	0	1	0	0	0	0	0	0	0	0	0	0	0	0	0	0	0	0	0	0	1	0	1	0	0	0	0	1	1
1550057	CGTCGGCGAC.CGCGGCGATG	C	T	synonymous_variant	fdhA	BP1472	formate dehydrogenase large subunit precursor	c.1491C>T	p.Thr497Thr	0	0	0	0	0	0	0	0	0	0	0	0	0	0	0	0	0	0	0	0	0	0	0	0	1	0	0	0	0	0	1	0	0	0	0	0	0	0	0	0
1550838	GGTGCACGGC.TGCCATCCGT	T	C	missense_variant	fdhA	BP1472	formate dehydrogenase large subunit precursor	c.2272T>C	p.Cys758Arg	0	0	0	0	0	0	0	0	0	0	0	0	0	0	0	0	0	0	0	0	0	0	0	0	0	0	0	0	0	0	0	0	0	0	0	0	0	0	0	0
1553626	AGACCGCGGC.CAAGGCGGCC	C	T	synonymous_variant	BP1476	BP1476	putative exported protein	c.108C>T	p.Ala36Ala	0	0	0	0	0	0	0	0	0	0	0	0	0	0	0	0	0	0	0	0	0	0	0	0	0	0	0	0	0	0	0	0	0	0	0	0	0	0	0	0
1555002	GGGGCGGGGG.TCGCTCGGAC	T	G	missense_variant	BP1477	BP1477	conserved hypothetical protein	c.41A>C	p.Asp14Ala	0	0	1	0	1	1	0	0	0	0	0	0	0	1	0	0	0	0	0	0	0	0	0	0	0	1	0	0	1	0	0	1	1	0	0	0	0	0	0	0
1560402	GTCGGAAGTG.CGGCGCATTG	C	T	missense_variant	leuB	BP1483	3-isopropylmalate dehydrogenase	c.508C>T	p.Arg170Trp	0	0	0	0	0	0	0	0	0	0	0	0	0	1	0	0	0	0	0	0	0	0	0	0	0	0	0	0	0	0	0	0	0	0	0	0	0	0	0	0
1565529	AAAGGGCTGA.GGTTCCGCGC	G	A	missense_variant	smoM	BP1487	putative periplasmic solute-binding protein	c.527G>A	p.Arg176Lys	0	1	1	1	1	1	1	1	1	1	1	1	1	1	1	1	1	1	1	1	1	0	1	1	1	1	1	1	1	1	1	1	1	1	1	1	1	1	1	1
1568837	GTCCAGGCGG.TGCTGGACCA	T	C	missense_variant	trpF	BP1490	N-(5-phosphoribosyl)anthranilate isomerase	c.215T>C	p.Val72Ala	0	0	0	0	0	0	0	0	0	0	0	0	0	0	0	0	0	0	0	0	0	0	0	0	0	0	0	0	0	0	0	0	0	0	0	0	0	0	0	0
1569202	CGTGGAGGAC.GCGCCCGGCA	G	A	missense_variant	trpF	BP1490	N-(5-phosphoribosyl)anthranilate isomerase	c.580G>A	p.Ala194Thr	0	0	0	0	0	0	0	0	0	0	0	0	0	0	0	0	0	0	0	0	0	0	0	0	0	0	0	0	0	0	0	0	0	0	0	0	0	0	0	0
1576477	AAAAAACAAG.GCTTTAGAGT	G	A	missense_variant	thrS	BP1497	threonyl-tRNA synthetase	c.1709G>A	p.Gly570Asp	0	0	0	0	0	0	0	0	0	0	0	0	0	0	0	0	0	0	0	0	0	0	0	0	0	0	0	0	0	0	0	0	0	0	0	0	0	0	0	0
1579880	GCAGCATGGG.CGTGCCGGCG	C	T	synonymous_variant	ptsI	BP1502	phosphoenolpyruvate-protein phosphotransferase	c.588C>T	p.Gly196Gly	0	0	0	0	1	0	0	0	0	0	0	0	0	1	0	0	0	0	0	0	0	0	0	1	0	0	0	0	0	0	0	0	0	0	0	0	0	0	0	0
1581224	CGCCGCCGGG.TTTCTCGACG	T	G	missense_variant	BP1503	BP1503	conserved hypothetical protein	c.153A>C	p.Lys51Asn	0	0	0	0	0	0	0	0	0	0	0	0	0	0	0	0	0	0	0	0	0	0	0	0	0	0	0	0	0	0	0	0	0	0	0	0	0	0	0	0
1584565	ATGGGTATCG.ACGAGGTCGA	A	G	missense_variant	BP1507	BP1507	putative extracellular solute-binding protein	c.278A>G	p.Asp93Gly	0	0	0	0	0	0	0	0	0	0	0	0	0	0	0	0	0	0	0	0	0	0	0	0	0	0	0	0	0	0	0	0	0	0	0	0	0	0	0	0
1588488	GGCAAATCCG.ACGGCTTTTG	A	G	intergenic_region	BP1511-BP1512	BP1511-BP1512		n.1588488A>G		0	0	0	0	0	0	0	0	0	0	0	0	0	0	0	0	0	0	0	0	0	0	0	0	0	0	0	0	0	0	0	0	0	0	0	0	0	0	0	0
1589246	CGAGATGTGC.GGGGTCATGC	G	A	missense_variant	BP1513	BP1513	formate dehydrogenase	c.986C>T	p.Pro329Leu	0	0	0	0	0	0	0	0	0	0	0	0	0	0	0	0	0	0	0	0	0	0	0	0	0	0	0	0	0	0	0	0	0	0	0	0	0	0	0	0
1595224	TTTCGTGCGC.CGCACCCAGC	C	T	missense_variant	fba	BP1519	fructose-bisphosphate aldolase	c.550C>T	p.Arg184Cys	0	0	0	0	0	0	0	0	0	0	0	0	0	0	0	0	0	0	0	0	0	0	0	0	0	0	0	0	0	0	0	0	0	0	0	0	0	0	0	0
1595647	CCAGTTCGGC.ACCGCCGGCA	A	G	missense_variant	fba	BP1519	fructose-bisphosphate aldolase	c.973A>G	p.Thr325Ala	0	0	0	0	0	0	0	0	0	0	0	0	0	0	0	0	0	0	0	0	0	0	0	0	0	0	0	0	0	0	0	0	0	0	0	0	0	0	0	0
1603303	CGCTGAACCG.CACCAGCCAG	C	T	synonymous_variant	BP1530	BP1530	putative transcriptional regulator	c.309C>T	p.Arg103Arg	0	0	0	0	0	0	0	0	0	0	0	0	0	0	0	0	0	0	0	0	0	0	0	0	0	0	0	0	0	0	0	0	0	0	0	0	0	0	0	0
1608028	CGCAGCCGGC.CGCATCGCGC	C	T	missense_variant	BP1535	BP1535	putative thiamine-pyrophosphate-requiring enzyme	c.664C>T	p.Arg222Cys	0	0	0	0	0	0	0	0	0	0	0	0	0	0	0	0	0	0	0	0	0	0	0	0	0	0	0	0	0	0	0	0	0	0	0	0	0	0	0	0
1613367	CCCGGACGCC.TGGTGCCAGT	T	G	missense_variant	BP1539	BP1539	probable LysR-familyt ranscriptional regulator	c.604T>G	p.Trp202Gly	0	1	1	1	1	1	1	1	1	1	1	1	1	1	1	1	1	1	1	1	1	0	1	1	1	1	1	1	1	1	1	1	1	1	1	1	1	1	1	1
1615665	CCGGCCTGCG.CGCCCGAGGT	C	T	missense_variant	BP1542	BP1542	conserved hypothetical protein	c.425C>T	p.Ala142Val	0	1	1	1	1	1	1	1	1	1	1	1	1	1	1	1	1	1	1	1	1	0	1	1	1	1	1	1	1	1	1	1	1	1	1	1	1	1	1	1
1618561	ACGCGCCAAA.CTTAAACAGC	C	T	intergenic_region	BP1545A-BPt21	BP1545A-BPt21		n.1618561C>T		0	0	0	0	0	0	0	0	0	0	0	0	0	0	0	0	0	0	0	0	0	0	0	0	0	0	0	0	0	0	0	0	0	0	0	0	0	0	0	0
1623068	GCCGCGCATC.TTGCAGCGCT	T	C	synonymous_variant	BP1547	BP1547	conserved hypothetical protein	c.2515T>C	p.Leu839Leu	0	1	1	1	1	1	1	1	1	1	1	1	1	1	1	1	1	1	1	1	1	1	1	1	1	1	1	1	1	1	1	1	1	1	1	1	1	1	1	1
1623433	CCGAGATGCA.CGCGCGCGTG	C	T	synonymous_variant	BP1548	BP1548	putative nuclease/helicase	c.207C>T	p.His69His	0	0	0	0	0	0	0	0	0	0	0	0	0	0	0	0	0	0	0	0	0	0	0	0	0	0	0	0	0	0	0	0	0	0	0	0	0	0	0	0
1627799	GCTTCAAGGT.CTACATGATC	C	T	synonymous_variant	dnaX	BP1549	DNA polymerase III subunit Tau	c.366C>T	p.Val122Val	0	0	0	0	0	0	0	0	0	0	0	0	0	0	0	0	0	0	0	0	0	0	0	0	0	0	0	0	0	0	0	0	0	0	0	0	0	0	0	0
1628645	CGCCGCAGGC.CGCCGCGGCT	C	T	synonymous_variant	dnaX	BP1549	DNA polymerase III subunit Tau	c.1212C>T	p.Ala404Ala	0	0	0	0	0	0	0	0	0	0	0	0	0	0	0	0	0	0	0	0	0	0	0	0	0	0	0	0	0	0	0	0	0	0	0	0	0	0	0	0
1628780	TCGCCGAACC.CGAACCCGTG	C	A	synonymous_variant	dnaX	BP1549	DNA polymerase III subunit Tau	c.1347C>A	p.Pro449Pro	0	0	0	1	0	0	0	0	0	0	0	0	0	0	0	0	0	0	0	0	0	0	0	0	0	0	0	0	0	0	0	0	0	0	0	0	0	0	0	0
1636115	CCATGTGCTG.GCAGCCGAAC	G	T	stop_gained	BP1558	BP1558	putative exported protein	c.729C>A	p.Cys243*	0	0	0	0	0	0	0	0	0	0	0	0	0	0	0	0	0	0	0	0	0	0	0	0	0	0	0	0	0	0	0	0	0	0	0	0	0	0	0	0
1636183	TGCAGCGCCG.GATCGAGTTC	G	A	missense_variant	BP1558	BP1558	putative exported protein	c.661C>T	p.Pro221Ser	0	0	0	0	0	0	0	0	0	0	0	0	0	0	0	0	0	0	0	0	0	0	0	0	0	0	0	0	0	0	0	0	0	0	0	0	0	0	0	0
1637246	ACGGCCTCGG.CCGCCACTTC	C	T	intragenic_variant	BP1559	BP1559	putative exported protein (Pseudogene)	n.1637246C>T		0	1	1	1	1	0	1	0	1	0	1	1	0	1	1	0	1	1	1	0	0	0	1	1	1	1	1	1	1	1	1	0	0	0	1	1	1	1	0	0
1641340	GCCAGGAAAT.CCCCGTAGCG	C	T	missense_variant	BP1562	BP1562	putative membrane protein	c.76G>A	p.Asp26Asn	0	0	0	0	0	0	0	0	0	0	0	0	0	0	0	0	0	0	0	0	0	0	0	0	0	0	0	0	0	0	0	0	0	0	0	0	0	0	0	0
1641662	GCGGTTCCCC.ACCCCCTGGA	A	C	intergenic_region	BP1562-BP1563	BP1562-BP1563		n.1641662A>C		0	0	0	0	0	0	0	0	0	0	0	0	0	0	0	0	0	0	0	0	0	0	0	0	0	0	0	0	0	0	0	0	0	0	0	0	0	0	0	0
1641668	CCCCACCCCC.TGGAGTCCGC	T	C	intergenic_region	BP1562-BP1563	BP1562-BP1563		n.1641668T>C		0	0	0	0	0	0	0	0	0	0	0	0	0	0	0	0	0	0	0	0	0	0	0	0	0	0	0	0	0	0	0	0	0	0	0	0	0	0	0	0
1647365	TCGTCCTGAT.TCCCGGCCCC	T	C	intergenic_region	BP1567-fim3	BP1567-BP1568		n.1647365T>C		0	0	0	0	0	0	1	0	1	0	1	0	0	1	0	0	0	1	0	0	0	0	0	0	0	1	1	1	0	1	0	1	0	0	0	0	0	0	0	0
1647370	CTGATTCCCG.GCCCCGCCGG	G	C	intergenic_region	BP1567-fim3	BP1567-BP1568		n.1647370G>C		0	0	0	0	0	0	1	0	1	0	0	0	0	1	0	0	0	1	0	0	0	0	0	0	0	1	1	1	0	1	0	1	0	0	0	0	0	0	0	0
1647861	TGCCCCCAGG.CGCTGGGCGC	C	A	missense_variant	fim3	BP1568	serotype 3 fimbrial subunit precursor	c.260C>A	p.Ala87Glu	0	0	0	0	0	0	0	0	0	0	0	0	0	0	0	0	0	0	0	0	0	0	0	0	0	0	0	0	0	0	0	0	0	0	0	0	0	0	0	0
1649623	AACCGTGCAT.TGAGTTCACG	T	C	missense_variant	dapA	BP1570	dihydrodipicolinate synthase	c.700A>G	p.Asn234Asp	0	1	1	1	1	1	1	1	1	1	1	1	1	1	1	1	1	1	1	1	1	0	1	1	1	1	1	1	1	1	1	1	1	1	1	1	1	1	1	1
1650905	CGCGGCGGGA.ACCAGCAGCG	A	G	intragenic_variant	BP1571	BP1571	conserved hypothetical protein (Pseudogene)	n.1650905A>G		0	0	0	0	0	0	0	0	0	0	0	0	0	0	0	0	0	0	0	0	0	0	0	0	0	0	0	0	0	0	0	0	0	0	0	0	0	0	0	0
1652706	CCGATCCCTA.TTATGAGAGC	T	C	synonymous_variant	glnH	BP1573	glutamine-binding periplasmic protein precursor	c.333T>C	p.Tyr111Tyr	0	1	1	1	1	1	1	1	1	1	1	1	1	1	1	1	1	1	1	1	1	0	1	1	1	1	1	1	1	1	1	1	1	1	1	1	1	1	1	1
1656634	CCCAGGTGGG.CCTGGTCGGC	C	T	missense_variant	spoT	BP1576	guanosine-3,5-bis(diphosphate) 3-pyrophosphohydrolase	c.238G>A	p.Ala80Thr	0	0	0	0	0	0	0	0	0	0	0	0	0	0	0	0	0	0	0	0	0	0	0	0	0	0	0	0	0	0	0	0	0	0	0	0	0	0	0	0
1659323	GAACCCAGGC.CCGCCAAATG	C	T	missense_variant	BP1580	BP1580	probable cytochrome C	c.214G>A	p.Gly72Ser	0	0	0	0	0	0	0	0	0	0	0	0	0	0	0	0	0	0	0	0	0	0	0	0	0	0	0	0	0	0	0	0	0	0	0	0	0	0	0	0
1665739	ACAGGCACCC.CGTCGTCCGT	C	G	intergenic_region	rph-BP1589	BP1588-BP1589		n.1665739C>G		0	0	0	0	0	0	0	0	0	0	0	0	0	0	0	0	0	0	0	0	0	0	0	0	0	0	0	0	0	0	0	0	0	0	0	0	0	0	0	0
1666205	TCGATGGCGC.TCTGGTGCAC	T	C	missense_variant	BP1589	BP1589	conserved hypothetical protein	c.934A>G	p.Ser312Gly	0	0	0	0	0	0	0	0	0	0	0	0	0	0	0	0	0	0	0	0	0	0	0	0	0	0	0	1	0	0	0	0	0	0	0	0	0	0	0	0
1668652	CGCAGGGCGC.GTCCTTGTAT	G	A	synonymous_variant	BP1591	BP1591	methyl-accepting chemotaxis protein	c.345G>A	p.Ala115Ala	0	0	0	0	0	0	0	0	0	0	0	0	0	0	0	0	0	0	0	1	0	0	0	0	0	0	0	0	0	0	0	0	0	0	0	0	0	0	0	0
1670288	TCATGTCGTC.TCCGCGCCAG	T	G	synonymous_variant	BP1592	BP1592	conserved hypothetical protein	c.1392A>C	p.Gly464Gly	0	1	1	1	1	1	1	1	1	1	1	1	1	1	1	1	1	1	1	1	1	1	1	1	1	1	1	1	1	1	1	1	1	1	1	1	1	1	1	1
1676565	ATCCCGAAGA.CCTGCAATCG	C	T	synonymous_variant	glnL	BP1597	nitrogen regulation protein NR(II)	c.174C>T	p.Asp58Asp	0	0	0	0	0	0	0	0	0	0	0	0	0	0	0	0	0	0	0	0	0	0	0	0	0	0	0	0	0	0	0	0	0	0	0	0	0	0	0	1
1676843	CGCGGCGCGG.CCCAGCTGCT	C	T	missense_variant	glnL	BP1597	nitrogen regulation protein NR(II)	c.452C>T	p.Ala151Val	0	0	0	0	0	0	0	0	0	0	0	0	0	0	0	0	0	0	0	0	0	0	0	0	0	0	0	0	0	0	0	0	0	0	0	0	0	0	0	0
1677603	GGCCGACGTG.CCGTCGGTGC	C	T	missense_variant	glnG	BP1598	nitrogen regulation protein NR(I)	c.136C>T	p.Pro46Ser	0	0	0	0	0	0	0	0	0	0	0	0	0	0	0	0	0	0	0	0	0	0	0	0	0	0	0	0	0	0	0	0	0	0	0	0	0	0	0	0
1679881	GGGCTGGCCG.GGGGGCGGGG	G	T	missense_variant	BP1599	BP1599	LysR-family transcriptional regulator	c.29C>A	p.Pro10His	0	0	0	0	0	0	0	0	0	0	0	0	0	0	0	0	0	0	0	0	0	0	0	0	0	0	0	0	0	0	0	0	0	0	0	0	0	0	0	0
1679945	TTGAATGATG.TCATCAAATC	T	C	intergenic_region	BP1599-BP1600	BP1599-BP1600		n.1679945T>C		0	0	0	0	0	0	0	0	0	0	0	0	0	0	0	0	0	0	0	0	0	0	0	0	0	0	0	0	0	0	0	0	0	0	0	0	0	0	0	0
1681738	CCTTGCCGCC.GCCGCGCTCC	G	A	synonymous_variant	BP1601	BP1601	conserved hypothetical protein	c.894G>A	p.Pro298Pro	0	0	0	0	0	0	0	0	0	0	0	0	0	0	0	0	0	0	0	0	0	0	0	0	0	0	0	0	0	0	0	0	0	0	0	0	0	0	0	0
1684743	CGGCTTCCAG.CAGGCTGGCG	C	T	synonymous_variant	BP1604	BP1604	putative inner membrane component of binding-protein-dependent transport system	c.546G>A	p.Leu182Leu	0	0	0	0	0	0	0	0	0	0	0	0	0	0	0	0	0	0	0	0	0	0	0	0	0	0	0	0	0	0	0	0	0	0	0	0	0	0	0	0
1692984	GCATCGCGCA.CCGTACCGAC	C	T	intragenic_variant	BP1610	BP1610	putative autotransporter (Pseudogene)	n.1692984C>T		0	0	0	0	0	0	0	0	0	0	0	0	0	0	0	0	0	0	0	0	0	0	0	0	0	0	0	0	0	0	0	0	0	0	0	0	0	0	0	0
1697510	CCAGGCTGTC.CTCGAGCGTG	C	A	missense_variant	BP1614	BP1614	probable LysR family transcriptional regulator	c.207G>T	p.Glu69Asp	0	0	0	0	0	0	0	0	0	0	0	0	0	0	0	0	0	0	0	0	0	0	0	0	0	0	0	0	0	0	0	0	0	0	0	0	0	0	0	0
1702062	GGCGTCCTGG.GGGGGCGGGG	G	A	intragenic_variant	tviD	BP1618	putative N-terminal region of capsular polysaccharide biosynthesis protein (partial)	n.1702062G>A		0	0	0	0	0	0	0	0	0	1	0	0	0	0	0	0	0	0	0	0	0	0	0	0	0	0	0	0	0	0	0	0	0	0	0	0	0	0	0	0
1702500	GTGGCGGCCT.GCAGCAGCAG	G	A	stop_gained	BP1619	BP1619	hypothetical protein	c.2011C>T	p.Gln671*	0	0	0	0	0	0	0	0	0	0	0	0	0	0	0	0	0	0	0	0	0	0	0	0	0	0	0	0	0	0	0	0	0	0	0	0	0	0	0	1
1703727	GGGCCCTGCG.CGTCGAAATC	C	T	missense_variant	BP1619	BP1619	hypothetical protein	c.784G>A	p.Ala262Thr	0	1	1	1	1	0	1	0	1	0	1	1	0	1	1	0	1	1	1	0	0	0	1	1	1	1	1	1	1	1	1	0	0	0	1	1	1	1	0	0
1711587	GCCTGGGCAA.GCCCGTGCTG	G	A	synonymous_variant	vipC	BP1627	capsular polysaccharide biosynthesis protein	c.570G>A	p.Lys190Lys	0	0	0	0	0	0	0	0	0	0	0	0	0	0	0	0	0	0	0	0	0	0	0	0	0	0	0	0	0	0	0	0	0	0	0	0	0	0	0	0
1711750	TTCAGCGCGC.CTGCTGGCCA	C	T	synonymous_variant	vipC	BP1627	capsular polysaccharide biosynthesis protein	c.733C>T	p.Leu245Leu	0	0	0	0	0	0	0	0	0	0	0	0	0	0	0	0	0	0	0	0	0	0	0	0	0	0	0	0	0	0	0	0	0	0	0	0	0	0	0	0
1723477	CTGGCGCGGC.TGCCCGCCGG	T	C	missense_variant	BP1637	BP1637	putative exported protein	c.761A>G	p.Gln254Arg	0	0	0	0	0	0	0	0	0	0	0	0	0	0	0	0	0	0	0	0	0	0	0	0	0	0	0	0	0	0	0	0	0	0	0	0	0	0	0	0
1723482	GCGGCTGCCC.GCCGGCGCCG	G	C	synonymous_variant	BP1637	BP1637	putative exported protein	c.756C>G	p.Gly252Gly	0	0	0	0	0	0	0	0	0	0	0	0	0	0	0	0	0	0	0	0	0	0	0	0	0	0	0	0	0	0	0	0	0	0	0	0	0	0	0	0
1723485	GCTGCCCGCC.GGCGCCGTCG	G	C	synonymous_variant	BP1637	BP1637	putative exported protein	c.753C>G	p.Ala251Ala	0	0	0	0	0	0	0	0	0	0	0	0	0	0	0	0	0	0	0	0	0	0	0	0	0	0	0	0	0	0	0	0	0	0	0	0	0	0	0	0
1723488	GCCCGCCGGC.GCCGTCGCGC	G	C	synonymous_variant	BP1637	BP1637	putative exported protein	c.750C>G	p.Gly250Gly	0	0	0	0	0	0	0	0	0	0	0	0	0	0	0	0	0	0	0	0	0	0	0	0	0	0	0	0	0	0	0	0	0	0	0	0	0	0	0	0
1723491	CGCCGGCGCC.GTCGCGCCAG	G	C	missense_variant	BP1637	BP1637	putative exported protein	c.747C>G	p.Asp249Glu	0	0	0	0	0	0	0	0	0	0	0	0	0	0	0	0	0	0	0	0	0	0	0	0	0	0	0	0	0	0	0	0	0	0	0	0	0	0	0	0
1723492	GCCGGCGCCG.TCGCGCCAGG	T	G	missense_variant	BP1637	BP1637	putative exported protein	c.746A>C	p.Asp249Ala	0	0	0	0	0	0	0	0	0	0	0	0	0	0	0	0	0	0	0	0	0	0	0	0	0	0	0	0	0	0	0	0	0	0	0	0	0	0	0	0
1723494	CGGCGCCGTC.GCGCCAGGCC	G	C	synonymous_variant	BP1637	BP1637	putative exported protein	c.744C>G	p.Arg248Arg	0	0	0	0	0	0	0	0	0	0	0	0	0	0	0	0	0	0	0	0	0	0	0	0	0	0	0	0	0	0	0	0	0	0	0	0	0	0	0	0
1723500	CGTCGCGCCA.GGCCAGCGTC	G	A	synonymous_variant	BP1637	BP1637	putative exported protein	c.738C>T	p.Ala246Ala	0	0	0	0	0	0	0	0	0	0	0	0	0	0	0	0	0	0	0	0	0	0	0	0	0	0	0	0	0	0	0	0	0	0	0	0	0	0	0	0
1723508	CAGGCCAGCG.TCACCGCTGG	T	G	missense_variant	BP1637	BP1637	putative exported protein	c.730A>C	p.Thr244Pro	0	0	0	0	0	0	0	0	0	0	0	0	0	0	0	0	0	0	0	0	0	0	0	0	0	0	0	0	0	0	0	0	0	0	0	0	0	0	0	0
1723519	CACCGCTGGC.AGGCTCAGCT	A	C	missense_variant	BP1637	BP1637	putative exported protein	c.719T>G	p.Leu240Arg	0	0	0	0	0	0	0	0	0	0	0	0	0	0	0	0	0	0	0	0	0	0	0	0	0	0	0	0	0	0	0	0	0	0	0	0	0	0	0	0
1723530	GGCTCAGCTC.GCCGGCCTGC	G	C	synonymous_variant	BP1637	BP1637	putative exported protein	c.708C>G	p.Gly236Gly	0	0	0	0	0	0	0	0	0	0	0	0	0	0	0	0	0	0	0	0	0	0	0	0	0	0	0	0	0	0	0	0	0	0	0	0	0	0	0	0
1723537	CTCGCCGGCC.TGCTCGGCCA	T	C	missense_variant	BP1637	BP1637	putative exported protein	c.701A>G	p.Gln234Arg	0	0	0	0	0	0	0	0	0	0	0	0	0	0	0	0	0	0	0	0	0	0	0	0	0	0	0	0	0	0	0	0	0	0	0	0	0	0	0	0
1723540	GCCGGCCTGC.TCGGCCACGT	T	C	missense_variant	BP1637	BP1637	putative exported protein	c.698A>G	p.Glu233Gly	0	0	0	0	0	0	0	0	0	0	0	0	0	0	0	0	0	0	0	0	0	0	0	0	0	0	0	0	0	0	0	0	0	0	0	0	0	0	0	0
1723542	CGGCCTGCTC.GGCCACGTAA	G	C	synonymous_variant	BP1637	BP1637	putative exported protein	c.696C>G	p.Ala232Ala	0	0	0	0	0	0	0	0	0	0	0	0	0	0	0	0	0	0	0	0	0	0	0	0	0	0	0	0	0	0	0	0	0	0	0	0	0	0	0	0
1723546	CTGCTCGGCC.ACGTAATCGG	A	C	missense_variant	BP1637	BP1637	putative exported protein	c.692T>G	p.Val231Gly	0	0	0	0	0	0	0	0	0	0	0	0	0	0	0	0	0	0	0	0	0	0	0	0	0	0	0	0	0	0	0	0	0	0	0	0	0	0	0	0
1723548	GCTCGGCCAC.GTAATCGGCG	G	C	stop_gained	BP1637	BP1637	putative exported protein	c.690C>G	p.Tyr230*	0	0	0	0	0	0	0	0	0	0	0	0	0	0	0	0	0	0	0	0	0	0	0	0	0	0	0	0	0	0	0	0	0	0	0	0	0	0	0	0
1723549	CTCGGCCACG.TAATCGGCGC	T	C	missense_variant	BP1637	BP1637	putative exported protein	c.689A>G	p.Tyr230Cys	0	0	0	0	0	0	0	0	0	0	0	0	0	0	0	0	0	0	0	0	0	0	0	0	0	0	0	0	0	0	0	0	0	0	0	0	0	0	0	0
1723554	CCACGTAATC.GGCGCGATCG	G	C	synonymous_variant	BP1637	BP1637	putative exported protein	c.684C>G	p.Ala228Ala	0	0	0	0	0	0	0	0	0	0	0	0	0	0	0	0	0	0	0	0	0	0	0	0	0	0	0	0	0	0	0	0	0	0	0	0	0	0	0	0
1723556	ACGTAATCGG.CGCGATCGAT	C	G	missense_variant	BP1637	BP1637	putative exported protein	c.682G>C	p.Ala228Pro	0	0	0	0	0	0	0	0	0	0	0	0	0	0	0	0	0	0	0	0	0	0	0	0	0	0	0	0	0	0	0	0	0	0	0	0	0	0	0	0
1724447	CCATGGCGGC.CAGCAGGCGC	C	T	synonymous_variant	BP1638	BP1638	conserved hypothetical protein	c.1302G>A	p.Leu434Leu	0	0	0	0	0	0	0	0	0	0	0	0	0	0	0	0	0	0	0	0	0	0	0	0	0	0	0	0	0	0	0	0	0	0	0	0	0	0	0	0
1726747	CAAGCCGCCA.CATGATGGCT	C	T	start_lost	BP1639	BP1639	putative exported protein	c.3G>A	p.Met1?	0	0	0	0	0	0	0	0	0	0	0	0	0	0	0	0	0	0	0	1	0	0	0	0	0	0	0	0	0	0	0	0	0	0	0	0	0	0	0	0
1727091	CGCCAGCCCG.TGTAGCCGGC	T	C	intragenic_variant	BP1639A	BP1639A	conserved hypothetical protein (pseudogene)	n.1727091T>C		0	1	1	1	1	1	1	1	1	1	1	1	1	1	1	1	1	1	1	1	1	1	1	1	1	1	1	1	1	1	1	1	1	1	1	1	1	1	1	1
1727553	CGGCGCCGGC.GAAGTCGCTC	G	A	synonymous_variant	BP1640	BP1640	conserved hypothetical protein	c.612C>T	p.Phe204Phe	0	0	0	0	0	0	0	0	0	0	0	1	0	0	0	0	0	0	0	0	0	0	0	0	0	0	0	0	0	0	0	0	0	0	0	0	0	0	0	0
1733876	TCGACATCCT.GCTCGGCGGC	G	A	synonymous_variant	BP1646	BP1646	putative membrane protein	c.66G>A	p.Leu22Leu	0	0	0	0	0	0	0	0	0	0	0	0	0	0	0	0	0	0	0	0	0	0	0	0	0	0	0	0	0	0	0	0	0	0	0	0	0	0	0	0
1736335	TGCAATGCGG.TCGAAACCGA	T	C	missense_variant	livG	BP1649	high-affinity branched-chain amino acid transport, ATP-binding protein	c.554T>C	p.Val185Ala	0	0	0	0	0	0	0	0	0	0	0	0	0	0	0	0	0	0	0	0	0	0	0	0	0	0	0	0	0	0	0	0	0	0	0	0	0	0	0	0
1740455	GGTGCGGCGC.TGCCCTGGCC	T	C	missense_variant	wcbQ	BP1654	putative capsular polysaccharide biosynthesis protein	c.1477A>G	p.Ser493Gly	0	1	1	1	1	1	1	1	1	1	1	1	1	1	1	1	1	1	1	1	1	0	1	1	1	1	1	1	1	1	1	1	1	1	1	1	1	1	1	1
1742441	GTTGATGATG.GCCAGGTCGG	G	A	missense_variant	wcbP	BP1655	putative oxidoreductase	c.257C>T	p.Ala86Val	0	0	0	0	0	0	0	0	0	0	0	0	0	0	0	0	0	0	0	0	0	0	0	0	0	0	0	0	0	0	0	0	0	0	0	0	0	0	1	0
1743953	TTCTCCATCG.TTCCCGACAT	T	C	missense_variant	BP1657	BP1657	putative exported protein (Pseudogene)	c.143T>C	p.Val48Ala	0	0	0	0	0	0	0	0	0	0	0	0	0	0	0	0	0	0	0	0	0	0	0	0	0	0	0	0	0	0	0	0	0	0	0	0	0	0	0	0
1745413	CTGCAGCGTG.GCCTGCGCGC	G	A	missense_variant	BP1658	BP1658	probable two-component sensor histidine kinase	c.1193C>T	p.Ala398Val	0	0	0	0	0	0	0	0	0	0	0	0	0	0	0	0	0	0	0	0	0	0	0	0	0	0	0	0	0	0	0	0	0	0	0	0	0	0	1	0
1746245	TGCGCGCTGC.CGCCCGAGCG	C	T	missense_variant	BP1658	BP1658	probable two-component sensor histidine kinase	c.361G>A	p.Gly121Ser	0	0	0	0	0	0	0	0	0	0	0	0	0	0	0	0	0	0	0	0	0	0	0	0	0	0	0	0	0	0	0	0	0	0	0	0	0	0	0	0
1746456	AGTCGCCGGG.CGGGCCGCGC	C	T	synonymous_variant	BP1658	BP1658	probable two-component sensor histidine kinase	c.150G>A	p.Pro50Pro	0	0	0	0	0	0	0	0	0	0	0	0	0	0	0	0	1	0	0	0	0	0	0	0	0	0	0	0	0	0	0	0	0	0	0	0	0	0	0	0
1746547	GGGCTCGGCC.AGCACGGCCG	A	C	missense_variant	BP1658	BP1658	probable two-component sensor histidine kinase	c.59T>G	p.Leu20Arg	0	0	0	0	0	0	0	0	0	0	0	0	0	0	0	0	0	0	0	0	0	0	0	0	0	0	0	0	0	0	0	0	0	0	0	0	0	0	0	0
1750031	GACTACGGCG.CCAGCACCAC	C	T	missense_variant	sphB2	BP1660	autotransporter	c.2570C>T	p.Ala857Val	0	0	0	0	0	0	0	0	0	0	0	0	0	0	0	0	0	0	0	0	0	0	0	0	1	0	0	0	0	0	1	0	0	0	0	0	0	0	0	0
1750584	CATGGCAGGG.TCCGTCGGAT	T	C	missense_variant	BP1662	BP1662	putative DNA-binding protein	c.227A>G	p.Asp76Gly	0	1	1	1	1	1	1	1	1	1	1	1	1	1	1	1	1	1	1	1	1	0	1	1	1	1	1	1	1	1	1	1	1	1	1	1	1	1	1	1
1752560	GACTCGCTGA.ACCGGCGCCC	A	C	missense_variant	tfdA	BP1665	alpha-ketoglutarate-dependent 2,4-dichlorophenoxyacetate dioxygenase	c.569A>C	p.Asn190Thr	0	0	0	0	0	0	0	0	0	0	0	0	0	0	0	0	0	0	0	0	0	0	0	0	0	0	0	0	0	0	0	0	0	0	0	0	0	0	0	0
1753077	CAGCAGGATG.TCCACGGTCG	T	C	missense_variant	BP1666	BP1666	probable LysR-family transcriptional regulator	c.707A>G	p.Asp236Gly	0	0	0	0	0	0	0	0	0	0	0	0	0	0	0	0	0	0	0	0	0	0	0	0	0	0	0	0	0	0	0	0	0	0	0	0	0	0	0	0
1760158	GTGCACCTGG.CCGGGGCGCT	C	T	missense_variant	BP1673	BP1673	putative exported protein	c.521C>T	p.Ala174Val	0	0	0	0	0	0	0	0	0	0	0	0	0	0	0	0	0	0	0	0	0	0	0	0	0	0	0	0	0	0	0	0	0	0	0	0	0	0	0	0
1762385	GCCGAACGCA.ACCCCGCCAT	A	C	missense_variant	BP1675	BP1675	putative exported protein	c.677A>C	p.Asn226Thr	0	0	0	0	0	0	0	0	0	0	0	0	0	0	0	0	0	0	0	1	0	0	0	0	0	0	0	0	0	0	0	0	0	0	0	0	0	0	0	0
1763888	GATGCAGGAC.CCCAAGGAAG	C	T	intragenic_variant	BP1676	BP1676	probable sulfatase (Pseudogene)	n.1763888C>T		0	0	0	0	0	0	0	0	0	0	0	0	0	0	0	0	0	0	0	0	0	0	0	0	0	0	0	0	0	0	0	0	0	0	0	0	0	0	0	0
1764471	ACGCCGGCGG.CGCAGGGCAG	C	T	intragenic_variant	BP1677	BP1677	hypothetical protein (Pseudogene)	n.1764471C>T		0	0	0	0	0	0	0	0	0	0	0	0	0	0	0	0	0	0	0	0	0	0	0	0	0	0	0	0	0	0	0	0	0	0	0	0	0	0	0	0
1770237	GCCGCGCTTG.CGGCTTCCTG	C	A	missense_variant	BP1685	BP1685	putative exported protein	c.44C>A	p.Ala15Glu	0	0	0	0	0	0	0	0	0	0	0	0	0	0	0	0	0	0	0	0	0	0	0	0	0	0	0	0	0	0	0	0	0	0	0	0	0	0	0	0
1770748	TCCCGTACCG.CGGCGGCGGA	C	A	synonymous_variant	BP1685	BP1685	putative exported protein	c.555C>A	p.Arg185Arg	0	0	0	0	0	0	0	0	0	0	0	0	0	0	0	0	0	0	0	0	0	0	0	0	0	0	0	0	0	0	0	0	0	0	0	0	0	0	0	1
1774428	TGAGCGCCGG.CCCCGAACCG	C	T	intragenic_variant	BP1690	BP1690	putative exported protein (Pseudogene)	n.1774428C>T		0	0	0	0	0	0	0	0	0	0	0	0	0	0	0	0	0	0	0	0	0	0	0	0	0	0	0	0	0	0	0	0	0	0	0	0	0	0	0	0
1777467	CGCGGCGCAT.TCAGACCGGC	T	C	synonymous_variant	phaA	BP1691	putative pH adaptation potassium efflux protein	c.2043T>C	p.Ile681Ile	0	1	1	1	1	1	1	1	1	1	1	1	1	1	1	1	1	1	1	1	1	0	1	1	1	1	1	1	1	1	1	1	1	1	1	1	1	1	1	1
1783490	TGCGCGCCGC.GGTGCGCGCC	G	T	synonymous_variant	BP1699	BP1699	conserved hypothetical protein	c.294G>T	p.Ala98Ala	0	0	0	0	0	0	0	0	0	0	0	0	0	0	0	0	0	0	0	0	0	0	0	0	0	0	0	0	0	0	0	0	0	0	0	0	0	0	0	0
1785596	TGGCGTTTTT.CCAGGAAAGA	C	T	missense_variant	BP1702	BP1702	probable enoyl-CoA hydratase/isomerase	c.754G>A	p.Glu252Lys	0	0	0	0	0	0	0	0	0	0	0	0	0	0	0	0	0	0	0	0	0	0	0	0	0	0	0	0	0	0	0	0	0	0	0	0	0	0	0	0
1787610	TGACGTACAG.CACGTACAGG	C	T	synonymous_variant	BP1703	BP1703	putative membrane protein	c.690G>A	p.Val230Val	0	0	0	0	0	0	0	0	1	0	0	0	0	0	0	0	0	0	0	0	0	0	0	0	0	0	0	0	0	0	0	0	0	0	0	0	0	0	0	0
1788647	ACAGCAGCAG.GTCCAGTCCG	G	A	synonymous_variant	BP1704	BP1704	putative membrane protein	c.273C>T	p.Asp91Asp	0	0	0	0	0	0	0	0	0	0	0	0	0	0	0	0	0	0	0	0	0	0	0	0	0	0	0	0	0	0	0	0	0	0	0	0	0	0	0	0
1795719	CGCGCAGATG.CAGGCCTGGC	C	T	intragenic_variant	BP1710	BP1710	putative substrate-binding protein (Pseudogene)	n.1795719C>T		0	0	0	0	0	0	0	0	0	0	0	0	0	0	0	0	0	0	0	0	0	0	0	0	0	0	0	0	0	0	0	0	0	0	0	0	0	0	0	0
1804767	CAACCTGGGC.TTGAACTCCG	T	C	initiator_codon_variant&non_canonical_start_codon	pcm	BP1720	protein-L-isoaspartate O-methyltransferase	c.1T>C	p.Leu1?	0	1	1	1	1	1	1	1	1	1	1	1	1	1	1	1	1	1	1	1	1	1	1	1	1	1	1	1	1	1	1	1	1	1	1	1	1	1	1	1
1806314	ATGACGCCCA.CGCTCGTTTT	C	T	missense_variant	BP1722	BP1722	conserved hypothetical protein	c.11C>T	p.Thr4Met	0	0	0	0	0	1	0	1	0	1	0	0	1	0	0	1	0	0	0	1	1	0	0	0	0	0	0	0	0	0	0	1	1	1	0	0	0	0	1	1
1806441	AAGCGGTGGG.GCACGACTTC	G	A	synonymous_variant	BP1722	BP1722	conserved hypothetical protein	c.138G>A	p.Gly46Gly	0	0	0	0	0	0	0	0	0	0	0	0	0	0	0	0	0	0	0	0	0	0	0	0	0	0	0	0	0	0	0	0	0	0	0	0	0	0	0	0
1807263	GGCGGCTCCC.GCCCTTGCGG	G	C	missense_variant	BP1723	BP1723	putative exported protein	c.76G>C	p.Ala26Pro	0	0	0	0	0	0	0	0	0	0	0	0	0	0	0	0	0	0	0	0	0	0	0	0	0	0	0	0	1	0	0	0	0	0	0	0	0	0	0	0
1816690	CGACAAGCTG.GGCCTGAAGC	G	A	missense_variant	ppiD	BP1732	peptidyl-prolyl cis-trans isomerase D	c.1258G>A	p.Gly420Ser	0	0	0	0	0	0	0	0	0	0	0	0	0	0	0	0	0	0	0	0	0	0	0	0	0	0	0	0	0	0	0	0	0	0	0	0	0	0	0	1
1820069	GACCGCGATG.TCCAGCGCGC	T	C	missense_variant	BP1736	BP1736	putative exported protein	c.182A>G	p.Asp61Gly	0	0	0	0	0	0	0	0	0	0	0	0	0	0	0	0	0	0	0	0	0	0	0	0	0	0	0	0	0	0	0	0	0	0	0	0	0	0	0	0
1821420	GGGCCGTCTG.CGCGTCGTTG	C	A	synonymous_variant	cphA	BP1739	cyanphycin synthetase	c.2121G>T	p.Ala707Ala	0	0	0	0	0	0	0	0	0	0	0	0	0	0	0	0	0	0	0	0	0	0	0	0	0	0	0	0	0	0	0	0	0	0	0	0	0	0	0	0
1824667	GGCGCGCCAC.CAGGCGCGCG	C	T	synonymous_variant	cphA	BP1740	cyanophycin synthetase	c.1518G>A	p.Leu506Leu	0	0	0	0	0	0	0	0	0	0	0	0	0	0	0	0	0	0	0	0	0	0	0	0	0	0	0	0	0	0	0	0	0	0	0	0	0	0	0	0
1825861	CCTTGCCAAA.CCCGCCCGGC	C	T	synonymous_variant	cphA	BP1740	cyanophycin synthetase	c.324G>A	p.Gly108Gly	0	0	0	0	1	0	0	0	0	0	0	0	0	1	0	0	0	0	0	0	0	0	0	1	0	0	0	0	0	0	0	0	0	0	0	0	0	0	0	0
1827556	ACACCATACC.GGGCATCCGC	G	A	intragenic_variant	BP1741	BP1741	putative ABC transporter (Pseudogene)	n.1827556G>A		0	0	0	0	0	1	0	1	0	1	0	0	1	0	0	1	0	0	0	0	1	0	0	0	0	0	0	0	0	0	0	1	1	1	0	0	0	0	1	1
1845571	ACATCTATTC.CAAGCACAGC	C	T	synonymous_variant	BP1758	BP1758	probable fatty acid desaturase	c.411C>T	p.Ser137Ser	0	0	0	0	0	0	0	0	0	0	0	0	0	0	0	0	0	0	0	0	0	0	0	0	0	0	0	0	0	0	0	0	0	0	0	0	0	0	0	0
1846714	CGACCAGCTG.GCCGCCATCA	G	A	missense_variant	uvrD	BP1759	DNA helicase II	c.349G>A	p.Ala117Thr	0	0	0	0	0	0	0	0	0	0	0	1	0	0	0	0	0	0	0	0	0	0	0	0	0	0	0	0	0	0	0	0	0	0	0	0	0	0	0	0
1854401	TCGTCCCAGG.CGTTGTCGGA	C	T	missense_variant	BP1762	BP1762	putative adenine-specific methylase	c.109G>A	p.Ala37Thr	0	1	1	1	1	1	1	1	1	1	1	1	1	1	1	1	1	1	1	1	1	0	1	1	1	1	1	1	1	1	1	1	1	1	1	1	1	1	1	1
1861522	CGCCGAGGGG.ATGCTGGCAT	A	G	missense_variant	BP1771	BP1771	conserved hypothetical protein	c.196A>G	p.Met66Val	0	1	1	1	1	1	1	1	1	1	1	1	1	1	1	1	1	1	1	1	1	0	1	1	1	1	1	1	1	1	1	1	1	1	1	1	1	1	1	1
1861742	AGCCTGATGG.CGCCGCTGCA	C	T	missense_variant	BP1771	BP1771	conserved hypothetical protein	c.416C>T	p.Ala139Val	0	0	0	0	0	0	0	0	0	0	0	0	0	0	0	0	0	0	0	0	0	0	0	0	0	0	0	0	0	0	0	0	0	0	0	0	0	0	0	0
1863168	ATTCTACCGT.CCCCGGATGC	C	T	intergenic_region	BP1773-tig	BP1773-BP1774		n.1863168C>T		0	1	1	0	1	0	1	0	1	0	1	1	0	1	1	0	1	1	1	0	0	0	1	1	0	1	1	0	1	1	0	0	0	0	1	1	1	1	0	0
1866808	GTAACCGACG.TGGAGACCTG	T	C	intergenic_region	clpX-lon	BP1776-BP1777		n.1866808T>C		0	0	0	0	0	0	0	0	0	0	0	0	0	0	0	0	0	0	0	0	0	0	0	0	0	0	0	0	0	0	0	0	0	0	0	0	0	0	0	0
1870982	TACGAAAGCC.TGAAAGCGAT	T	C	missense_variant	BP1779	BP1779	conserved hypothetical protein	c.356T>C	p.Leu119Pro	0	0	0	0	0	0	0	0	1	0	0	0	0	0	0	0	0	0	0	0	0	0	0	0	0	0	0	0	0	0	0	0	0	0	0	0	0	0	0	0
1872880	GGCGTACGGG.CGGATTGATG	C	A	missense_variant	BP1780	BP1780	putative exported protein	c.965C>A	p.Ala322Glu	0	0	0	0	0	0	0	0	0	0	0	0	0	0	0	0	0	0	0	0	0	0	0	0	0	0	0	0	0	0	0	0	0	0	0	0	0	0	0	0
1873634	ATCCTGAGCA.TGCAGCGCTG	T	C	missense_variant	BP1782	BP1782	probable enoyl-CoA hydratase/isomerase	c.260T>C	p.Met87Thr	0	0	0	0	1	0	0	0	0	0	0	0	0	1	0	0	0	0	0	0	0	0	0	1	0	0	0	0	0	0	0	0	0	0	0	1	0	0	0	0
1873661	GGCCTGGTGG.ACCTGGAGAA	A	G	missense_variant	BP1782	BP1782	probable enoyl-CoA hydratase/isomerase	c.287A>G	p.Asp96Gly	0	0	0	0	0	0	0	0	0	0	0	0	0	0	0	0	0	0	0	0	0	0	0	0	0	0	0	0	0	0	0	0	0	0	0	0	0	0	0	0
1877985	CTGCTGCCGG.CCAGCATGGA	C	T	intragenic_variant	BP1787	BP1787	putative acyl-CoA dehydrogenase (Pseudogene)	n.1877985C>T		0	0	0	0	0	0	0	0	0	0	0	0	0	0	0	0	0	0	0	0	0	0	0	0	0	0	0	0	0	0	0	0	0	0	0	0	0	0	0	0
1879835	GATCTGGCGG.TGGGGGCCAG	T	C	missense_variant	pcaJ	BP1789	3-oxoadipate CoA-transferase subunit B	c.410T>C	p.Val137Ala	0	0	0	0	0	0	0	0	0	0	0	0	0	0	0	0	0	0	0	0	0	0	0	0	0	0	0	0	0	0	0	0	0	0	0	0	0	0	0	0
1879846	GGGGGCCAGG.AATGTCCTGG	A	G	missense_variant	pcaJ	BP1789	3-oxoadipate CoA-transferase subunit B	c.421A>G	p.Asn141Asp	0	0	0	0	0	0	0	0	0	0	0	0	0	0	0	0	0	0	0	0	0	0	0	0	0	0	0	0	0	0	0	0	0	0	0	0	0	0	0	0
1880238	CCCATCGCGC.GTCTTTACGC	G	T	intragenic_variant	BP1790	BP1790	putative exported protein (Pseudogene)	n.1880238G>T		0	1	1	1	1	1	1	1	1	1	1	1	1	1	1	1	1	1	1	1	1	0	1	1	1	1	1	1	1	1	1	1	1	1	1	1	1	1	1	1
1880688	GCGGGCGAGG.TCGACCTGAC	T	G	intragenic_variant	BP1790	BP1790	putative exported protein (Pseudogene)	n.1880688T>G		0	0	0	0	0	0	0	0	0	0	0	0	0	0	0	0	0	0	0	0	0	0	0	0	0	0	0	0	0	0	0	0	0	0	0	0	0	1	0	0
1885417	CAGGTCGAGC.GCGGCGAACA	G	T	missense_variant	tyrB	BP1795	aromatic-amino-acid aminotransferase	c.707C>A	p.Ala236Glu	0	1	1	1	1	1	1	1	1	1	1	1	1	1	1	1	1	1	1	1	1	0	1	1	1	1	1	1	1	1	1	1	1	1	1	1	1	1	1	1
1885966	CTCGGCCTTG.CGCACGGCCT	C	T	missense_variant	tyrB	BP1795	aromatic-amino-acid aminotransferase	c.158G>A	p.Arg53His	0	0	0	0	0	0	0	0	0	0	0	0	0	0	0	0	0	0	0	0	0	0	0	0	0	0	0	0	0	0	0	0	0	0	0	0	0	0	0	0
1888074	CCCGCCGAGG.TGCTGACCGA	T	C	missense_variant	uvrB	BP1796	excinuclease ABC subunit B	c.1874T>C	p.Val625Ala	0	0	0	0	0	0	0	0	0	0	0	0	0	0	0	0	0	0	0	0	0	0	0	0	0	0	0	0	0	0	0	0	0	0	0	0	0	0	0	0
1890117	CGATGGTCTG.CTCAGCCTCG	C	T	missense_variant	iscS	BP1799	cysteine desulfurase	c.391C>T	p.Leu131Phe	0	0	0	0	0	0	0	0	0	0	0	0	0	0	0	0	0	0	0	0	0	0	0	0	0	0	0	0	0	0	0	0	0	0	0	0	0	0	0	0
1903987	AACCGCATCC.GGGCCGTGGC	G	A	missense_variant	BP1814	BP1814	probable GntR-family transcriptional regulator	c.578G>A	p.Arg193Gln	0	0	0	0	0	0	0	0	0	0	0	0	0	0	0	0	0	0	0	0	0	0	0	0	0	0	0	0	0	0	0	1	0	0	0	0	0	0	0	0
1906318	TGCATATCCG.CCACATGCCG	C	T	synonymous_variant	ascD	BP1817	CDP-6-deoxy-L-threo-D-glycero-4-hexulose-3-dehy drase reductase	c.501C>T	p.Arg167Arg	0	0	0	0	0	0	0	0	0	0	0	0	0	0	0	0	0	0	0	0	0	0	0	0	0	0	0	0	0	0	0	0	0	0	0	0	0	0	0	0
1910285	GGACCGCGGG.GTCCGAGGCG	G	T	missense_variant	BP1820	BP1820	probable LysR-family transcriptional regulator	c.480C>A	p.Asp160Glu	0	1	1	1	1	0	1	0	1	0	1	1	0	1	1	0	1	1	1	0	0	0	1	1	1	1	1	1	1	1	1	0	0	0	1	1	1	1	0	0
1914824	CCCACCCTGG.CGCTGGCGAT	C	A	missense_variant	BP1824	BP1824	probable inner membrane component of binding-protein-dependent transport system	c.563C>A	p.Ala188Glu	0	0	0	0	0	0	0	0	0	0	0	0	0	0	0	0	0	0	0	0	0	0	0	0	0	0	0	0	0	0	0	0	0	0	0	0	0	0	0	0
1918235	GCGGCTCGAT.CCGCATTCCT	C	T	synonymous_variant	BP1827	BP1827	putative amidase	c.558C>T	p.Ile186Ile	0	0	0	0	0	0	0	0	0	0	0	0	0	0	0	0	0	0	0	0	0	0	0	0	0	0	0	0	0	0	0	0	0	0	0	0	0	0	0	0
1922117	AGGCGCCGCC.GCCCGCCGCG	G	C	synonymous_variant	BP1830	BP1830	hypothetical protein	c.597G>C	p.Pro199Pro	0	0	0	0	0	0	0	0	0	0	0	0	0	0	0	0	0	0	0	0	0	0	0	0	0	0	0	0	0	0	0	0	0	0	0	0	0	0	0	0
1931433	AGAATTTCCC.ATTTTTCACA	A	G	intergenic_region	BP1838-rpsP	BP1838-BP1839		n.1931433A>G		0	0	0	0	0	1	0	1	0	1	0	0	1	0	0	1	0	0	0	1	1	0	0	0	0	0	0	0	0	0	0	1	1	1	0	0	0	0	1	1
1932067	GCGGCCCGGG.ACGTTGTCGC	A	G	missense_variant	rimM	BP1840	16S rRNA processing protein	c.179A>G	p.Asp60Gly	0	1	1	1	1	1	1	1	1	1	1	1	1	1	1	1	1	1	1	1	1	0	1	1	1	1	1	1	1	1	1	1	1	1	1	1	1	1	1	1
1938436	GCGACCTGGG.CCTGACGGTG	C	T	synonymous_variant	tmk	BP1847	thymidylate kinase	c.99C>T	p.Gly33Gly	0	0	0	0	0	0	0	0	0	0	0	0	0	0	0	0	0	0	0	0	0	0	0	0	0	0	0	0	0	0	0	0	0	0	0	0	0	0	0	0
1939909	ACTGGCCGAG.ACCGCGCGCT	A	G	missense_variant	holB	BP1848	DNA polymerase III, delta subunit	c.949A>G	p.Thr317Ala	0	0	0	0	0	0	0	0	0	0	0	0	0	0	0	1	0	0	0	0	0	0	0	0	0	0	0	0	0	0	0	0	0	0	0	0	0	0	0	0
1940472	GACACGGTGC.GCCTGCTGCG	G	T	missense_variant	BP1849	BP1849	conserved hypothetical protein	c.410G>T	p.Arg137Leu	0	1	1	1	1	0	1	0	1	0	1	1	0	1	1	0	1	1	1	0	0	0	1	1	1	1	1	1	1	1	1	0	0	0	1	1	1	1	0	0
1941864	GAATTCTGAA.AAAATGGGAA	A	G	intergenic_region	BP1850-BP1851	BP1850-BP1851		n.1941864A>G		0	0	0	0	0	0	0	0	0	0	1	0	0	0	1	0	0	0	0	0	0	0	0	0	0	0	0	0	0	0	0	0	0	0	0	0	1	0	0	0
1945405	TTCGGGCACG.CCGTTCGACC	C	T	intragenic_variant	BP1856	BP1856	probable arginase (Pseudogene)	n.1945405C>T		0	0	0	0	0	0	0	0	0	0	0	0	0	0	0	0	0	0	0	0	0	0	0	0	0	0	0	0	0	0	0	0	0	0	0	0	0	0	0	0
1946001	GGCCGCAGCT.GGTTTCGTGG	G	A	intergenic_region	BP1856-gdhA	BP1856-BP1857		n.1946001G>A		0	0	0	0	0	0	0	0	0	0	0	0	0	0	0	0	0	0	0	0	0	0	0	0	1	0	0	0	0	0	1	0	0	0	0	0	0	0	0	0
1946957	GATTTCCTGA.TCCCCGCCGC	T	C	missense_variant	gdhA	BP1857	glutamate dehydrogenase	c.911T>C	p.Ile304Thr	0	0	0	0	0	0	0	0	0	0	0	0	0	0	0	0	0	0	0	0	0	0	0	0	0	0	0	0	0	0	0	0	0	0	0	0	0	0	0	0
1948744	CCGCAGGCGG.CGACATCGGC	C	A	intragenic_variant	aldH	BP1858	probable aldehyde dehydrogenase (Pseudogene)	n.1948744C>A		0	0	0	0	0	0	0	0	0	0	0	0	0	0	0	0	0	0	0	0	0	0	0	0	0	0	0	0	0	0	0	0	0	0	0	0	0	0	0	0
1951096	GACCAGGTCC.GCGCCGGCGA	G	T	missense_variant	ilvG	BP1860	acetolactate synthase large subunit	c.818C>A	p.Ala273Glu	0	0	0	0	0	0	0	0	0	0	0	0	0	0	0	0	0	0	0	0	0	0	0	0	0	0	0	0	0	0	0	0	0	0	0	0	0	0	0	0
1954265	CAGGGTCTGG.TCCATGGTCA	T	C	missense_variant	BP1863	BP1863	putative membrane protein	c.350A>G	p.Asp117Gly	0	0	0	0	0	0	0	0	0	0	0	0	0	0	0	0	0	0	0	0	0	0	0	0	0	0	0	0	0	0	0	0	0	0	0	0	0	0	0	0
1954336	TCAATGCCTG.ATTGACGCGG	A	G	synonymous_variant	BP1863	BP1863	putative membrane protein	c.279T>C	p.Asn93Asn	0	1	1	1	1	1	1	1	1	1	1	1	1	1	1	1	1	1	1	1	1	0	1	1	1	1	1	1	1	1	1	1	1	1	1	1	1	1	1	1
1956198	CAGGTCGAAC.GGACCGATGT	G	A	missense_variant	BP1865	BP1865	GntR-family transcriptional regulator	c.296C>T	p.Pro99Leu	0	0	0	0	0	0	0	0	0	0	0	0	0	0	0	0	0	0	0	0	0	0	0	0	0	0	0	0	0	0	0	0	0	0	0	0	0	0	0	0
1958107	TTTTCATGAG.GCGGTTTCCT	G	A	intragenic_variant	BP1868	BP1868	putative cytochrome (Pseudogene)	n.1958107G>A		0	0	0	0	0	0	0	0	0	0	0	0	0	0	0	0	0	0	0	0	0	0	0	0	0	0	0	0	0	0	0	0	0	0	0	0	0	0	0	0
1960848	CGATCCGGCC.GGGGAGGGCG	G	A	missense_variant	BP1874	BP1874	putative amidase	c.103G>A	p.Gly35Arg	0	0	0	0	0	0	0	0	0	0	0	0	0	0	0	0	0	0	0	0	0	0	0	0	0	0	0	0	0	0	0	0	0	0	0	0	0	0	0	0
1960935	CGCCGCCGGC.GTCACGCGCT	G	A	missense_variant	BP1874	BP1874	putative amidase	c.190G>A	p.Val64Ile	0	0	0	0	0	0	0	0	0	0	0	0	0	0	0	0	0	0	0	0	0	0	0	0	1	0	0	0	0	0	1	0	0	0	0	0	0	0	0	0
1962273	CCTGGCCATC.CTGCCGCAGG	C	T	synonymous_variant	BP1875	BP1875	conserved hypothetical protein	c.121C>T	p.Leu41Leu	0	0	0	0	0	0	0	0	0	0	0	0	0	0	0	0	0	0	0	0	0	0	0	0	0	0	0	1	0	0	0	0	0	0	0	0	0	0	0	0
1964978	TGATGGACAG.GCCCAGGCCG	G	A	synonymous_variant	bvgS	BP1877	virulence sensor protein	c.2739C>T	p.Gly913Gly	0	0	0	0	0	0	0	0	0	0	0	0	0	0	0	0	0	0	0	0	0	0	0	0	0	0	0	0	0	0	0	0	0	0	0	0	0	0	0	0
1965604	TCGTGCAGCT.TGCGCAGCAG	T	C	missense_variant	bvgS	BP1877	virulence sensor protein	c.2113A>G	p.Lys705Glu	0	1	1	1	1	1	1	1	1	1	1	1	1	1	1	1	1	1	1	1	1	0	1	1	1	1	1	1	1	1	1	1	1	1	1	1	1	1	1	1
1965658	ATGATGCCCT.TGAGTTCGCC	T	C	missense_variant	bvgS	BP1877	virulence sensor protein	c.2059A>G	p.Lys687Glu	0	0	0	0	0	0	0	0	0	0	0	0	0	0	0	0	0	1	0	0	0	0	0	0	0	0	0	0	0	0	0	0	0	0	0	0	0	0	0	0
1968524	AAATAGGAAA.AGTCTGAATT	A	T	intergenic_region	bvgA-fhaB	BP1878-BP1879		n.1968524A>T		0	0	0	0	0	0	0	0	0	0	0	0	0	0	0	0	0	0	0	0	0	0	0	0	0	0	0	0	0	0	0	0	0	0	0	0	0	0	0	0
1968631	AATTTCCTAC.AAGTCTTGTA	A	C	intergenic_region	bvgA-fhaB	BP1878-BP1879		n.1968631A>C		0	0	0	0	0	0	0	0	0	0	0	0	0	0	0	0	0	0	0	0	0	0	0	0	0	0	0	0	0	0	0	0	0	0	0	0	0	0	0	0
1968699	GGTTTATCCA.GACTATGGCA	G	A	intergenic_region	bvgA-fhaB	BP1878-BP1879		n.1968699G>A		0	0	0	0	0	0	0	0	0	0	0	0	0	0	0	0	0	0	0	0	0	0	0	0	0	0	0	0	0	0	0	0	0	0	0	0	0	0	0	0
1968705	TCCAGACTAT.GGCACTGGAT	G	A	intergenic_region	bvgA-fhaB	BP1878-BP1879		n.1968705G>A		0	0	0	0	0	0	0	0	0	0	0	0	0	0	0	0	0	0	0	0	0	0	0	0	0	0	0	0	0	0	0	0	0	0	0	0	0	0	0	0
1968773	CACTTCGCTG.GTCGGAATAT	G	A	intergenic_region	bvgA-fhaB	BP1878-BP1879		n.1968773G>A		0	0	0	0	0	0	0	0	0	0	0	0	0	0	0	0	0	0	0	0	0	0	0	0	0	0	0	0	0	0	0	0	0	0	0	0	0	0	0	0
1976060	GTGCGCGGTG.TCGCGTTGGT	T	A	missense_variant	fhaB	BP1879	filamentous hemagglutinin/adhesin	c.7280T>A	p.Val2427Asp	0	1	1	0	0	1	1	1	0	1	1	1	0	1	1	0	0	1	0	0	1	1	1	1	0	0	1	1	0	1	0	1	0	1	1	1	1	0	1	1
1976075	TTGGTGGCCA.AGCTGATGGA	A	G	missense_variant	fhaB	BP1879	filamentous hemagglutinin/adhesin	c.7295A>G	p.Lys2432Arg	0	1	1	0	0	1	1	1	0	1	1	1	0	1	1	0	0	1	0	0	1	1	1	1	0	0	1	1	0	1	0	1	0	1	1	1	1	0	1	1
1976085	AGCTGATGGA.TTCGGCCGGG	T	G	missense_variant	fhaB	BP1879	filamentous hemagglutinin/adhesin	c.7305T>G	p.Asp2435Glu	0	1	1	0	0	1	1	1	0	1	1	1	0	1	1	0	0	1	0	0	1	1	1	1	0	0	1	1	0	1	0	1	0	1	1	1	1	0	1	1
1976156	CAGCTCAAGC.AGGCCGACCG	A	T	missense_variant	fhaB	BP1879	filamentous hemagglutinin/adhesin	c.7376A>T	p.Gln2459Leu	0	1	0	0	0	1	1	0	0	1	0	1	1	0	1	1	1	1	0	1	1	1	1	1	1	0	1	1	0	1	1	0	1	1	0	0	1	0	1	1
1976160	TCAAGCAGGC.CGACCGCGAT	C	G	synonymous_variant	fhaB	BP1879	filamentous hemagglutinin/adhesin	c.7380C>G	p.Ala2460Ala	0	1	0	0	0	1	1	0	0	1	0	1	1	0	1	1	1	1	0	1	1	1	1	1	1	0	1	1	0	1	1	0	1	1	0	0	1	0	1	1
1976211	GCCAGAAGGT.TCTCGCTCCC	T	C	synonymous_variant	fhaB	BP1879	filamentous hemagglutinin/adhesin	c.7431T>C	p.Val2477Val	0	1	0	0	0	1	1	0	0	1	0	1	1	0	1	1	1	1	0	1	1	1	1	1	1	0	1	1	0	1	1	0	1	1	0	0	1	0	1	1
1976550	CCTCGATGCG.TTACGACGAC	T	G	synonymous_variant	fhaB	BP1879	filamentous hemagglutinin/adhesin	c.7770T>G	p.Arg2590Arg	0	1	0	0	0	1	0	1	0	1	1	0	0	1	1	0	1	1	0	1	1	1	1	0	0	1	0	0	1	1	0	0	0	1	0	0	0	0	0	0
1976558	CGTTACGACG.ACAAGGGCAG	A	G	missense_variant	fhaB	BP1879	filamentous hemagglutinin/adhesin	c.7778A>G	p.Asp2593Gly	0	1	0	0	0	1	0	1	0	1	1	0	0	1	1	0	1	1	0	1	1	1	1	0	0	1	0	0	1	1	0	0	0	1	0	0	0	0	0	0
1976583	CGGCGCGCGG.CGACGGCGCC	C	T	synonymous_variant	fhaB	BP1879	filamentous hemagglutinin/adhesin	c.7803C>T	p.Gly2601Gly	0	1	0	0	0	1	0	1	0	1	1	0	0	1	1	0	1	1	0	1	1	1	1	0	0	1	0	0	1	1	0	0	0	1	0	0	0	0	0	0
1976795	ACGGAAACCA.ACCAGTCGGC	A	G	missense_variant	fhaB	BP1879	filamentous hemagglutinin/adhesin	c.8015A>G	p.Asn2672Ser	0	0	0	0	0	1	0	0	1	0	0	0	0	0	0	0	0	0	0	1	0	0	0	0	0	0	0	0	0	0	0	0	0	0	0	0	0	0	0	0
1976805	ACCAGTCGGC.ACACGCGAAC	A	G	synonymous_variant	fhaB	BP1879	filamentous hemagglutinin/adhesin	c.8025A>G	p.Ala2675Ala	0	0	0	0	0	1	0	0	1	0	0	0	0	0	0	0	0	0	0	1	0	0	0	0	0	0	0	0	0	0	0	0	0	0	0	0	0	0	0	0
1976807	CAGTCGGCAC.ACGCGAACCA	A	G	missense_variant	fhaB	BP1879	filamentous hemagglutinin/adhesin	c.8027A>G	p.His2676Arg	0	0	0	0	0	1	0	0	1	0	0	0	0	0	0	0	0	0	0	1	0	0	0	0	0	0	0	0	0	0	0	0	0	0	0	0	0	0	0	0
1976841	TCGAAGCCGG.TACGCTGGAA	T	C	synonymous_variant	fhaB	BP1879	filamentous hemagglutinin/adhesin	c.8061T>C	p.Gly2687Gly	0	0	0	0	0	1	0	0	1	0	0	0	0	0	0	0	0	0	0	1	0	0	0	0	0	0	0	0	0	0	0	0	0	0	0	0	0	0	0	0
1976905	CGCGCATACG.GACCTGTCCG	G	A	missense_variant	fhaB	BP1879	filamentous hemagglutinin/adhesin	c.8125G>A	p.Asp2709Asn	0	0	0	0	0	0	0	0	0	0	0	0	0	0	0	0	0	0	0	0	0	0	0	0	0	0	0	0	0	0	0	0	0	0	0	0	0	0	0	0
1983008	ACGCGTTGAA.CGGCTCCTGG	C	T	synonymous_variant	fimC	BP1882	outer membrane usher protein precursor	c.1896C>T	p.Asn632Asn	0	0	0	0	0	0	0	0	0	0	1	0	0	0	0	0	0	0	0	0	0	0	0	0	0	0	0	0	0	0	0	0	0	0	0	0	0	0	0	0
1984103	GACTTGCCGT.TCGGCTCCAC	T	C	missense_variant	fimD	BP1883	fimbrial adhesin	c.356T>C	p.Phe119Ser	0	1	1	1	1	1	1	1	1	1	1	1	1	1	1	1	1	1	1	1	1	0	1	1	1	1	1	1	1	1	1	1	1	1	1	1	1	1	1	1
1986771	CGAACAGGTT.GAAGCCGACG	G	A	intragenic_variant	BP1885	BP1885	conserved hypothetical protein (Pseudogene)	n.1986771G>A		0	0	0	0	0	0	0	0	0	0	0	0	0	0	0	0	0	0	0	0	0	0	0	0	0	0	0	0	0	0	0	0	0	0	0	0	0	0	0	0
1989738	AGCAGGAAGA.ACGGAAAGGC	A	G	intragenic_variant	BP1888	BP1888	putative membrane protein (Pseudogene)	n.1989738A>G		0	0	0	0	0	0	0	0	0	0	0	0	1	0	0	0	0	0	0	0	0	0	0	0	0	0	0	0	0	0	0	0	0	1	0	0	0	0	0	0
1992736	CGCTGCCCAG.GCGCAGCAGG	G	A	synonymous_variant	BP1892	BP1892	conserved hypothetical protein	c.381C>T	p.Arg127Arg	0	0	0	0	0	0	0	0	0	0	0	0	0	0	0	0	0	0	0	0	0	0	0	0	0	0	0	0	0	0	0	0	0	0	0	0	0	0	0	0
1993246	CGCCGCCGCC.GGCGTGGCGG	G	T	intergenic_region	BP1892-BP1893	BP1892-BP1893		n.1993246G>T		0	0	0	0	0	0	0	0	0	0	0	0	0	0	0	0	0	0	0	0	0	0	0	0	0	0	0	0	0	0	0	0	0	0	0	0	0	0	0	0
1996279	AGCATGCCTG.CCTGGTGGCC	C	T	synonymous_variant	oplaH	BP1895	5-oxoprolinase	c.1374C>T	p.Cys458Cys	0	0	0	0	0	0	0	0	0	0	0	0	0	0	0	0	0	0	0	0	0	0	0	1	0	0	0	0	0	0	0	0	0	0	0	0	0	0	0	0
2002235	GGCGCGCGAT.GTCGGTGACG	G	T	missense_variant	BP1899	BP1899	putative transcriptional regulator	c.105C>A	p.Asp35Glu	0	0	0	0	0	0	0	0	0	0	0	0	0	0	0	0	0	0	0	0	0	0	0	0	0	0	0	0	0	0	0	0	0	0	0	0	0	0	0	0
2003417	ACGCCGGCCG.AGTTCGGCGC	A	G	missense_variant	BP1900	BP1900	putative exported protein	c.917A>G	p.Glu306Gly	0	0	0	0	0	0	0	0	0	0	0	0	0	0	0	0	0	0	0	0	0	0	0	0	0	0	0	1	0	0	0	0	0	0	0	0	0	0	0	0
2003687	GGACAGGCAC.CCCGCCGGCG	C	T	intergenic_region	BP1900-BP1901	BP1900-BP1901		n.2003687C>T		0	0	0	0	0	0	0	0	0	0	0	0	0	0	0	0	0	0	0	0	0	0	0	0	0	0	0	0	0	0	0	0	0	0	0	0	0	0	0	0
2006784	AACTGCCCGA.CATCGTCGCC	C	T	synonymous_variant	BP1903	BP1903	putative membrane protein	c.1281C>T	p.Asp427Asp	0	0	0	0	0	0	0	0	0	0	0	0	0	0	0	0	0	0	0	0	0	0	0	0	0	0	0	0	0	0	0	0	0	0	0	0	0	0	0	0
2013618	TGTCGTACGG.ACGCTTCCAG	A	G	synonymous_variant	accA	BP1910	acetyl-coenzyme A carboxylase carboxyl transferase subunit alpha	c.942A>G	p.Gly314Gly	0	0	0	0	0	0	0	0	0	0	0	0	0	0	0	0	0	0	0	0	0	0	0	0	0	0	0	0	0	0	0	0	0	0	0	0	0	0	0	0
2015506	GAGATCGTGG.CCGAGGTGGC	C	A	missense_variant	BP1912	BP1912	conserved hypothetical protein	c.686C>A	p.Ala229Asp	0	0	0	0	0	0	0	0	0	0	0	0	0	0	0	0	0	0	0	0	0	0	0	0	0	0	0	0	0	0	0	0	0	0	0	0	0	0	0	0
2017480	GGGGACAGGC.ACCCCCGACC	A	C	intergenic_region	BPt23-BP1914	BPt23-BP1914		n.2017480A>C		0	0	0	1	0	1	1	1	0	0	1	0	1	0	0	0	0	0	0	1	0	0	1	0	0	1	0	1	0	0	0	0	0	0	1	0	0	0	0	0
2018809	ATAACTGCCT.GTCCTGACAT	G	A	intergenic_region	BP1914-BP1915	BP1914-BP1915		n.2018809G>A		0	1	0	0	0	0	0	0	0	0	1	0	0	0	1	0	0	0	0	0	0	0	0	0	0	0	0	0	0	0	0	0	0	0	1	0	1	1	0	0
2020251	CGACCCGCAG.GCCCTGGCCG	G	A	missense_variant	BP1917	BP1917	putative 3-hydroxyacyl-CoA dehydrogenase	c.481G>A	p.Ala161Thr	0	0	0	0	0	0	0	0	0	0	0	0	0	0	0	0	0	0	0	0	0	0	0	0	0	0	0	0	0	0	0	0	0	0	0	0	0	0	0	0
2025071	TGGTGGCGCA.TAGCGTGCTG	T	A	missense_variant	BP1922	BP1922	putative exported protein	c.753T>A	p.His251Gln	0	1	1	1	1	1	1	1	1	1	1	1	1	1	1	1	1	1	1	1	1	1	1	1	1	1	1	1	1	1	1	1	1	1	1	1	1	1	1	1
2034280	GGGCGTGCAG.GCCCGGCTCG	G	A	synonymous_variant	BP1931	BP1931	probable NADH-dependent flavin oxidoreductase	c.333C>T	p.Gly111Gly	0	0	0	0	0	0	0	0	0	0	0	0	0	0	0	0	0	0	0	0	0	0	0	0	0	0	0	0	0	0	0	0	0	0	0	0	0	0	0	0
2034998	TGCAGATAGC.TCTCCAGTTG	T	C	intragenic_variant	BP1932	BP1932	probable transcriptional regulator (pseudogene)	n.2034998T>C		0	0	0	0	0	0	0	0	0	0	0	0	0	0	0	0	0	0	0	0	0	0	0	0	0	0	0	0	0	0	0	0	0	0	0	0	0	0	0	0
2046159	TAGACCCCGC.CGGTGGCGTA	C	T	missense_variant	hmsH	BP1944	putative hemin storage protein	c.1804G>A	p.Gly602Ser	0	0	0	0	0	0	0	0	0	0	0	0	0	0	0	0	0	0	0	0	0	0	0	0	0	0	0	0	0	0	0	0	0	0	0	0	0	0	0	0
2046845	GATGTCTCCG.CCGAAATCCA	C	T	missense_variant	hmsH	BP1944	putative hemin storage protein	c.1118G>A	p.Gly373Asp	0	0	0	0	0	0	0	0	0	0	0	0	0	0	0	0	0	0	0	0	0	0	1	0	0	0	0	0	0	0	0	0	0	0	0	0	0	0	0	0
2075661	GCGGGGACGG.CAAAACACGG	C	A	intergenic_region	BP1969-pgm	BP1969-BP1970		n.2075661C>A		0	0	0	0	0	0	0	0	0	0	0	0	0	0	0	0	0	0	0	0	0	0	0	0	0	0	0	0	0	0	0	0	0	0	0	0	0	0	0	0
2076510	CGACGGCGAC.CGCCTGGCGG	C	A	missense_variant	pgm	BP1970	phosphoglucomutase	c.775C>A	p.Arg259Ser	0	0	0	0	0	0	0	0	0	0	0	0	0	0	0	0	0	0	0	0	0	0	0	0	0	0	0	0	0	0	0	0	0	0	0	0	0	0	0	0
2079906	GCTTGCCCGG.CCCCGGCGGC	C	T	intergenic_region	srpH-BP1973	BP1972-BP1973		n.2079906C>T		0	0	0	0	0	0	0	0	0	0	0	0	0	0	0	1	0	0	0	0	0	0	0	0	0	0	0	0	0	0	0	0	0	0	0	0	0	0	0	0
2080049	ACAGTGTCGG.TCTGTACCAG	T	C	synonymous_variant	BP1973	BP1973	putative membrane protein	c.108T>C	p.Gly36Gly	0	1	1	1	1	1	1	1	1	1	1	1	1	1	1	1	1	1	1	1	1	0	1	1	1	1	1	1	1	1	1	1	1	1	1	1	1	1	1	1
2085876	CGCCGCGCGG.GGTGGCCAGC	G	A	synonymous_variant	goaG	BP1977	4-aminobutyrate aminotransferase	c.42C>T	p.Thr14Thr	0	0	0	0	0	0	0	0	0	0	0	0	0	0	0	0	0	0	0	0	0	0	0	0	0	0	0	0	0	0	0	0	0	0	0	0	0	0	0	0
2090647	GCGCGCGACG.GTATCATAGG	G	A	intergenic_region	BP1980-BP1981	BP1980-BP1981		n.2090647G>A		0	0	0	0	0	0	0	0	0	0	0	0	0	0	0	0	0	0	0	0	0	0	0	0	0	0	0	0	0	0	0	0	0	0	0	0	0	0	0	1
2091794	CGCCGGGCGG.CCAGCGCCGC	C	A	synonymous_variant	BP1982	BP1982	putative nuclease	c.249C>A	p.Gly83Gly	0	0	0	0	0	0	0	0	0	0	0	0	0	0	0	0	0	0	0	0	0	0	0	0	0	0	0	0	0	0	0	0	0	0	0	0	0	0	0	0
2092700	CCTTTGCCCG.GCGCGCCGAC	G	A	synonymous_variant	BP1983	BP1983	putative extracellular solute-binding protein	c.420G>A	p.Arg140Arg	0	0	0	0	0	0	0	0	0	0	0	0	0	0	0	0	0	0	0	0	0	0	0	0	1	0	0	0	0	0	1	0	0	0	0	0	0	0	0	0
2094663	GGGCAGCGGG.TCAGCCAGGA	T	G	missense_variant	BP1984	BP1984	putative oligopeptide transport system permease protein	c.137T>G	p.Val46Gly	0	0	0	0	0	0	0	0	0	0	0	0	0	0	0	0	0	0	0	0	0	0	0	0	0	0	1	0	0	0	0	0	0	0	0	0	0	0	0	0
2097507	CGCCGACGAG.CCCACCACGG	C	T	missense_variant	BP1986	BP1986	putative ABC transporter, ATP-binding protein	c.550C>T	p.Pro184Ser	0	0	0	0	0	0	0	0	0	0	0	0	0	0	0	0	0	0	0	0	0	0	0	0	0	0	0	0	0	0	0	0	0	0	0	0	0	0	0	0
2097736	CTGTTCGAGG.CCATTCCCAC	C	T	missense_variant	BP1986	BP1986	putative ABC transporter, ATP-binding protein	c.779C>T	p.Ala260Val	0	0	0	0	0	0	0	0	0	0	0	0	0	0	0	0	0	0	0	0	0	0	0	0	0	0	0	0	0	0	0	0	0	0	0	0	0	0	0	0
2098930	GCGCTGAACA.TAGCCTGCGG	T	C	missense_variant	BP1987	BP1987	probable MarR-family transcriptional regulator	c.305A>G	p.Tyr102Cys	0	0	0	0	0	0	0	0	0	0	0	0	0	0	0	0	0	0	0	0	0	0	0	0	0	0	0	0	0	0	0	0	0	0	0	0	0	0	0	0
2102498	GCGCCACGGT.AATTTCCTTG	A	G	synonymous_variant	BP1989	BP1989	putative exported protein	c.309T>C	p.Ile103Ile	0	1	1	1	1	1	1	1	1	1	1	1	1	1	1	1	1	1	1	1	1	0	1	1	1	1	1	1	1	1	1	1	1	1	1	1	1	1	1	1
2102671	GCGGGCGCGG.TCGGGCGTTC	T	G	missense_variant	BP1989	BP1989	putative exported protein	c.136A>C	p.Thr46Pro	0	0	0	0	0	0	0	0	0	0	0	0	0	0	0	0	0	0	0	0	0	0	0	0	0	0	0	0	0	0	0	0	0	0	0	0	0	0	0	0
2104868	ATCTGGCCCT.GGCCGCCATC	G	A	synonymous_variant	BP1992	BP1992	putative membrane protein	c.444G>A	p.Leu148Leu	0	0	0	0	0	0	0	0	0	0	0	0	0	0	0	0	0	0	0	1	0	0	0	0	0	0	0	0	0	0	0	0	0	0	0	0	0	0	0	0
2105395	CGCGCCCAGC.GTGGCGCGGC	G	A	missense_variant	BP1994	BP1994	putative exported protein	c.41G>A	p.Arg14His	0	0	0	0	0	0	0	0	0	0	0	0	0	0	0	0	0	0	0	0	0	0	0	0	0	0	0	0	0	0	0	0	0	0	0	0	0	0	0	0
2107779	GCTGGACTAC.GCCAACGGCA	G	A	missense_variant	BP1996	BP1996	putative type II secretion system protein	c.955G>A	p.Ala319Thr	0	0	0	0	0	0	0	0	0	0	0	0	0	0	0	0	0	0	0	0	0	0	0	0	0	0	0	0	0	0	0	0	0	0	0	0	0	0	0	0
2108812	ACCGCGTCGG.CGTGCTGGAC	C	T	synonymous_variant	BP1997	BP1997	conserved hypothetical protein	c.642C>T	p.Gly214Gly	0	0	0	0	0	0	0	0	0	0	0	0	0	0	0	0	0	0	0	0	0	0	0	0	0	0	0	0	0	0	0	0	0	0	0	0	0	0	0	0
2112115	CCTGCGGGTT.CCGCAATCCG	C	G	intragenic_variant	BP2000	BP2000	putative membrane protein (Pseudogene)	n.2112115C>G		0	0	0	0	0	0	0	0	0	0	0	0	0	0	0	0	0	0	0	0	0	0	0	0	0	0	0	0	0	0	0	0	0	0	0	0	0	0	0	0
2114194	TATGAAGCGC.GAGCTGCAGA	G	A	missense_variant	BP2003	BP2003	putative exported protein	c.136G>A	p.Glu46Lys	0	0	0	0	0	0	0	0	0	0	0	0	0	0	0	0	0	0	0	0	0	0	0	0	0	0	0	0	0	0	0	0	0	0	0	0	0	0	0	0
2117510	CCCGCCACCC.CCGGCGATGC	C	T	missense_variant	BP2004	BP2004	putative response regulator	c.1187C>T	p.Pro396Leu	0	0	0	0	0	0	0	0	0	0	0	0	0	0	0	0	0	0	0	0	0	0	0	0	0	0	0	0	0	0	0	0	0	0	0	0	0	0	0	0
2124225	GATTGAAAAT.TCCGACAATA	T	C	intergenic_region	BP2012-BP2013	BP2012-BP2013		n.2124225T>C		0	0	0	0	0	0	0	0	0	0	0	0	0	0	0	0	0	0	0	0	0	0	0	0	0	0	0	0	0	0	0	0	0	0	0	0	0	0	0	0
2125365	AGCGACTGCG.CGCTGTCGCT	C	T	missense_variant	acnA	BP2014	putative aconitate hydratase	c.2488G>A	p.Ala830Thr	0	0	0	0	0	0	0	0	0	0	0	0	0	0	0	0	0	0	0	0	0	0	0	0	0	0	0	0	0	0	0	0	0	0	0	0	0	0	0	0
2125641	CGGCTGCCGT.CCGGACGGGC	C	T	missense_variant	acnA	BP2014	putative aconitate hydratase	c.2212G>A	p.Asp738Asn	0	0	0	0	0	0	0	0	0	0	0	0	0	0	0	0	0	0	0	1	0	0	0	0	0	0	0	0	0	0	0	0	0	0	0	0	0	0	0	0
2130042	TCGACAACGC.CCGCGAGGAT	C	T	synonymous_variant	brfB	BP2016	putative ferric siderophore receptor	c.1074C>T	p.Ala358Ala	0	0	0	0	0	0	0	0	0	0	0	0	0	0	0	0	0	0	0	0	0	0	0	0	0	0	0	0	0	0	0	0	0	0	0	0	0	0	0	0
2141172	TCTGCCGCGC.TGGTTGGTCC	T	A	missense_variant	BP2028	BP2028	putative exported protein	c.47T>A	p.Leu16Gln	0	1	1	1	1	1	1	1	1	1	1	1	1	1	1	1	1	1	1	1	1	0	1	1	1	1	1	1	1	1	1	1	1	1	1	1	1	1	1	1
2147377	TGAAAGCCCT.CGCGGTGCAG	C	A	stop_gained	BP2034	BP2034	putative LysR-family transcriptional regulator	c.427G>T	p.Glu143*	0	0	0	0	0	0	0	0	0	0	0	0	0	0	0	0	0	0	0	0	0	0	0	0	0	0	0	0	0	0	0	0	0	0	0	0	0	0	0	0
2154119	ACACACGCAA.CCCGCGTCGC	C	T	intergenic_region	BPr02-BPr03	BPr02-BPr03		n.2154119C>T		0	0	0	0	0	0	0	0	1	0	0	0	0	0	1	0	0	0	0	0	0	0	0	0	0	0	0	0	0	0	0	0	0	0	0	0	0	0	0	0
2165315	CGGTGACGAT.GGCGCCGGCC	G	A	synonymous_variant	BP2045	BP2045	putative transmembrane transport protein	c.150C>T	p.Ala50Ala	0	0	0	0	0	0	0	0	0	0	0	0	0	0	0	0	0	0	0	0	0	0	0	0	0	0	0	0	0	0	0	0	0	0	0	0	0	0	0	0
2166250	CTTGAACAGG.CCGGGCAGGG	C	T	missense_variant	bph2	BP2047	DNA-binding protein Bph2	c.284G>A	p.Gly95Asp	0	0	0	0	0	0	0	0	0	0	0	0	0	0	0	0	0	0	0	0	0	0	0	0	0	0	0	0	0	0	0	0	0	0	0	0	0	0	0	0
2170190	CGGGCACGCA.GGTCGGCCAG	G	A	synonymous_variant	rpmB	BP2051	50S ribosomal protein L28	c.211C>T	p.Leu71Leu	0	0	0	0	0	0	0	0	0	0	0	0	0	0	0	0	0	0	0	0	0	0	0	0	0	0	0	0	0	0	0	0	0	0	0	0	0	0	0	0
2171089	CTCAGGCTGG.CCACCGCCAG	C	T	missense_variant	BP2052	BP2052	putative transmembrane transport protein	c.880G>A	p.Ala294Thr	0	0	0	0	0	0	0	0	0	0	0	0	0	0	0	0	0	0	0	0	0	0	0	0	0	0	0	0	0	0	0	0	0	0	0	0	0	0	0	0
2172857	GATCGCCTCG.GTGGGCATGT	G	A	intragenic_variant	BP2053	BP2053	putative cyclopropane-fatty-acyl-phospholipid synthase (pseudogene)	n.2172857G>A		0	0	0	0	0	0	0	0	0	0	0	0	0	0	0	0	0	0	0	0	0	0	0	0	0	0	0	0	0	0	0	0	0	0	0	0	0	0	0	0
2181392	TGGCGCTGCC.GGGGCGCATC	G	T	synonymous_variant	BP2061	BP2061	putative gntR-family transcriptional regulator	c.513G>T	p.Pro171Pro	0	0	0	0	0	0	0	0	0	0	0	0	0	0	0	0	0	0	0	0	0	0	0	0	0	0	0	0	0	0	0	0	0	0	0	0	0	0	0	0
2181563	CCATCGATTC.ACCCGCCGTT	A	C	synonymous_variant	BP2061	BP2061	putative gntR-family transcriptional regulator	c.684A>C	p.Ser228Ser	0	0	0	0	0	0	0	0	0	0	0	0	1	0	0	0	0	0	0	0	0	0	0	0	0	0	0	0	0	0	0	0	0	0	0	0	0	0	0	0
2182840	CGGCAACCTG.GCCCGCCTGA	G	A	missense_variant	BP2062	BP2062	putative malonyl-CoA decarboxylase	c.1246G>A	p.Ala416Thr	0	0	0	0	0	0	0	0	0	0	0	0	0	0	0	0	0	0	0	0	0	0	0	0	0	0	0	0	0	0	0	0	0	0	0	0	0	0	0	1
2185065	GAGGCCGTGG.TGGCGGTGGT	T	C	intragenic_variant	BP2064	BP2064	putative malonyl-CoA synthetase (pseudogene)	n.2185065T>C		0	0	0	0	0	1	0	1	0	1	0	0	1	0	0	1	0	0	0	1	1	0	0	0	0	0	0	0	0	0	0	1	1	1	0	0	0	0	1	1
2189734	CCTGCTGCTG.GACGAGCATA	G	A	missense_variant	BP2070	BP2070	putative ABC-transporter ATP-binding component	c.517G>A	p.Asp173Asn	0	0	0	0	0	0	0	0	0	0	0	0	0	0	0	0	0	0	0	0	0	0	0	0	0	0	0	0	0	0	0	0	0	0	0	0	0	0	0	0
2190360	AATGACGGCC.GCGATGCGCT	G	A	missense_variant	BP2071	BP2071	putative molybdenum-binding protein	c.485C>T	p.Ala162Val	0	0	0	0	0	0	0	0	0	0	0	0	0	0	0	0	0	0	0	0	0	0	0	0	0	0	0	0	0	0	0	0	0	0	0	0	0	0	0	0
2190608	GGCGCGTGCC.GCCGCCGCCG	G	C	synonymous_variant	BP2071	BP2071	putative molybdenum-binding protein	c.237C>G	p.Gly79Gly	0	0	0	0	0	0	0	0	0	0	0	0	0	0	0	0	0	0	0	0	0	1	0	0	0	0	0	0	0	0	0	0	0	0	0	0	0	0	0	0
2191814	GCCCACCGGA.TTCGCCGGGC	T	C	missense_variant	BP2073	BP2073	conserved hypothetical protein	c.259T>C	p.Phe87Leu	0	0	0	0	0	0	0	0	0	0	0	0	0	0	0	0	0	0	0	0	0	0	0	0	0	0	0	0	0	0	0	0	0	0	0	0	0	0	0	0
2193750	ATCGACCCGG.CGCCCTACCA	C	T	missense_variant	BP2075	BP2075	putative efflux system inner membrane protein	c.287C>T	p.Ala96Val	0	0	0	0	0	0	0	0	0	0	0	0	0	0	0	0	0	0	0	0	0	0	0	0	0	0	0	0	0	0	0	0	0	1	0	0	0	0	0	0
2197418	GGTGGCCCGC.TTGCCGCAGG	T	A	missense_variant	BP2076	BP2076	putative efflux system transmembrane protein	c.2542T>A	p.Leu848Met	0	0	0	0	0	0	0	0	0	0	0	0	0	0	0	0	0	0	0	0	0	0	0	0	0	0	0	0	0	0	0	0	0	0	0	0	0	0	0	0
2198097	GGTCAGGAGA.ACAAGGAATG	A	G	missense_variant	BP2076	BP2076	putative efflux system transmembrane protein	c.3221A>G	p.Asn1074Ser	0	1	1	1	1	1	1	1	1	1	1	1	1	1	1	1	1	1	1	1	1	0	1	1	1	1	1	1	1	1	1	1	1	1	1	1	1	1	1	1
2199732	TGCATCTGCG.CGAAGACCGC	C	T	synonymous_variant	pdxJ	BP2078	pyridoxal phosphate biosynthetic protein	c.135C>T	p.Arg45Arg	0	0	0	0	0	0	0	0	0	0	0	0	0	0	0	0	0	0	0	0	0	0	0	0	0	0	0	0	0	0	0	0	0	0	0	0	0	0	0	0
2205156	TGCTGGGCGG.CGCCGCGCCG	C	T	intragenic_variant	BP2083	BP2083	putative transmembrane transport protein (pseudogene)	n.2205156C>T		0	0	0	0	0	0	0	0	0	0	0	0	0	0	0	0	0	0	0	0	0	0	0	1	0	0	0	0	0	0	0	0	0	0	0	0	0	0	0	0
2208379	CCGCCGGGCC.GCCCCAAGGC	G	A	intergenic_region	aceA-BP2086	BP2085-BP2086		n.2208379G>A		0	0	0	0	0	0	0	0	0	0	0	0	0	0	0	0	0	0	0	1	0	0	0	0	0	0	0	0	0	0	0	0	0	0	0	0	0	0	0	0
2209000	GGCTTTCTGG.CGCTGGCTGC	C	T	missense_variant	BP2086	BP2086	putative membrane protein	c.364C>T	p.Arg122Cys	0	0	0	0	0	0	0	0	0	0	0	0	0	0	0	0	0	0	0	0	0	0	0	0	0	0	0	0	0	0	0	0	0	0	0	0	0	0	0	0
2213448	ATTTATAAAT.CGAACGATCA	C	A	intergenic_region	BP2090-BP2091	BP2090-BP2091		n.2213448C>A		0	0	0	0	0	0	0	0	0	0	0	0	0	0	0	0	0	0	0	0	0	0	0	0	0	0	0	0	0	0	0	0	0	0	0	0	0	0	0	0
2213479	AAATAATTCA.CAAACCATCG	C	T	intergenic_region	BP2090-BP2091	BP2090-BP2091		n.2213479C>T		0	0	0	0	0	0	0	0	0	0	0	0	0	0	0	0	0	0	0	0	0	0	0	0	0	0	0	0	0	0	0	0	0	0	0	0	0	0	0	0
2214359	CGCCGAGCGG.GCGCGCCAGA	G	A	missense_variant	BP2091	BP2091	putative dioxygenase hydroxylase component	c.859G>A	p.Ala287Thr	0	0	0	0	0	0	0	0	0	0	0	0	1	0	0	0	0	0	0	0	0	0	0	0	0	0	0	0	0	0	0	0	0	0	0	0	0	0	0	0
2217644	ACCGTCCGCC.GTCGGTGCCG	G	A	synonymous_variant	BP2096	BP2096	putative fatty-acyl-CoA racemase	c.456G>A	p.Pro152Pro	0	0	0	0	0	0	0	0	0	0	0	0	0	0	0	0	0	0	0	0	0	0	0	0	0	0	0	0	0	0	0	0	0	0	0	0	0	0	0	0
2218828	GCCGATGATG.GCCGCTGGCG	G	A	missense_variant	BP2097	BP2097	putative esterase	c.416C>T	p.Ala139Val	0	0	0	0	0	0	0	0	0	0	0	0	0	0	0	0	0	0	0	0	0	0	0	0	0	0	0	0	0	0	0	0	0	0	0	0	0	0	0	0
2220073	GCCGCCAGGT.CGCCGCGGCC	C	T	missense_variant	BP2098	BP2098	putative acyl-CoA ligase	c.487G>A	p.Asp163Asn	0	0	0	0	0	0	0	0	0	0	0	0	0	0	0	0	0	0	0	0	0	0	0	0	0	0	0	0	0	0	0	0	0	0	0	0	0	0	0	0
2220086	CGCGGCCCGG.GCCCAGCGGG	G	A	synonymous_variant	BP2098	BP2098	putative acyl-CoA ligase	c.474C>T	p.Gly158Gly	0	0	0	0	0	0	0	0	0	0	0	0	0	0	0	0	0	0	0	0	0	0	0	0	0	0	0	0	0	0	0	0	0	0	0	0	0	0	0	0
2221410	GCTGTGCGTG.AGCAGGTACA	A	G	missense_variant	BP2099	BP2099	putative thiolase	c.419T>C	p.Leu140Pro	0	1	1	1	1	1	1	1	1	1	1	1	1	1	1	1	1	1	1	1	1	0	1	1	1	1	1	1	1	1	1	1	1	1	1	1	1	1	1	1
2223766	GAAGACCAGC.GGCTCCAGGC	G	A	intragenic_variant	BP2101	BP2101	hypothetical protein (pseudogene)	n.2223766G>A		0	0	0	0	0	0	0	0	0	0	0	0	0	0	0	0	0	0	0	0	0	0	0	0	0	0	0	0	0	0	0	0	0	0	0	0	0	0	0	0
2225924	ATGATGGATG.CTATCGAAAC	C	T	synonymous_variant	BP2102	BP2102	putative lysR-family transcriptional regulator	c.4C>T	p.Leu2Leu	0	0	0	0	0	0	0	0	0	0	0	0	0	0	0	0	1	0	0	0	0	0	0	0	0	0	0	0	0	0	0	0	0	0	0	0	0	0	0	0
2226133	TGGCCGATAT.CGCGCGCCGG	C	T	synonymous_variant	BP2102	BP2102	putative lysR-family transcriptional regulator	c.213C>T	p.Ile71Ile	0	0	0	0	0	0	0	0	0	0	0	0	0	0	0	0	0	0	0	0	0	0	0	0	0	0	0	0	0	0	0	0	0	0	0	0	0	0	0	0
2227886	GACAAATGGG.TGCCCATCGT	T	C	missense_variant	BP2103	BP2103	putative exported protein	c.986T>C	p.Val329Ala	0	0	0	0	0	0	0	0	0	0	0	0	0	0	0	0	0	0	0	0	0	0	0	0	0	0	0	0	0	0	0	0	0	0	0	0	0	0	0	0
2230289	GATGCGGAAC.ACCCCGCCGG	A	C	missense_variant	BP2106	BP2106	conserved hypothetical protein	c.155T>G	p.Val52Gly	0	0	1	0	0	0	0	0	0	0	0	0	0	0	0	0	0	0	0	0	0	0	0	0	0	0	0	0	0	0	0	0	0	0	0	0	0	0	0	0
2233729	TTCCTGAACG.CGGCCCTGGC	C	T	missense_variant	BP2111	BP2111	conserved hypothetical protein	c.167C>T	p.Ala56Val	0	0	0	1	0	0	0	0	0	0	0	0	0	0	0	0	0	0	0	0	0	0	0	0	0	0	0	0	0	0	0	0	0	0	0	0	0	0	0	0
2235309	CCCGGCGGGG.ACAGGCACGC	A	G	intergenic_region	BPt28-BP2112	BPt28-BP2112		n.2235309A>G		0	0	0	0	0	0	0	0	0	0	0	0	0	0	0	0	0	0	0	0	0	0	0	0	0	0	0	0	1	0	0	0	0	1	0	0	0	0	0	0
2236432	CGCGTCAGGG.TGGGCGACAG	T	G	intragenic_variant	BP2113	BP2113	putative amidase (pseudogene)	n.2236432T>G		0	0	0	0	0	0	0	0	0	0	0	0	0	0	0	0	0	0	0	0	0	0	0	0	0	0	0	0	0	0	0	0	0	0	0	0	0	0	0	0
2238234	TGTCCGCCGG.CGGCACGTCG	C	A	synonymous_variant	BP2114	BP2114	putative hydrolase	c.213G>T	p.Pro71Pro	0	0	0	0	0	0	0	0	0	0	0	0	0	0	0	0	0	0	0	0	0	0	0	0	0	0	0	0	0	0	0	0	0	0	0	0	0	0	0	0
2240988	CGTGGCGCAG.ACCCAGGACG	A	G	intragenic_variant	BP2117	BP2117	putative transcriptional regulator (pseudogene)	n.2240988A>G		0	1	1	1	1	0	1	0	1	0	1	1	0	1	1	0	1	1	1	0	0	0	1	1	1	1	1	1	1	1	1	0	0	0	1	1	1	1	0	0
2244171	CATCCCCACC.GCCGTCTTCA	G	A	missense_variant	gor	BP2120	glutathione reductase	c.1021G>A	p.Ala341Thr	0	1	1	1	1	1	1	1	1	1	1	1	1	1	1	1	1	1	1	1	1	0	1	1	1	1	1	1	1	1	1	1	1	1	1	1	1	1	1	1
2248585	GGCCAGGCCA.GGGAGATCGG	G	T	missense_variant	BP2124	BP2124	conserved hypothetical protein	c.71C>A	p.Pro24His	0	0	0	0	0	0	0	0	0	0	0	0	0	0	0	0	0	0	0	0	0	0	0	0	0	0	0	0	0	0	0	0	0	0	0	0	0	0	0	0
2250613	TGCCAGTCGG.GCCAGATCAT	G	A	missense_variant	BP2126	BP2126	putative oxidoreductase subunit	c.308G>A	p.Gly103Asp	0	0	0	0	0	0	0	0	0	0	0	0	0	0	0	0	0	0	0	0	0	0	0	0	0	0	0	0	0	0	0	0	0	0	0	0	0	0	0	1
2250950	GACGGCCGGG.TCACCGTCCT	T	C	missense_variant	BP2127	BP2127	putative exported oxidoreductase subunit	c.173T>C	p.Val58Ala	0	0	0	0	0	0	0	0	0	0	0	0	0	0	0	0	0	0	0	0	0	0	0	0	0	0	0	0	0	0	0	0	0	0	0	0	0	0	0	0
2251054	GGTGCGCGTC.GAGGGCGCCC	G	A	missense_variant	BP2127	BP2127	putative exported oxidoreductase subunit	c.277G>A	p.Glu93Lys	0	0	1	0	0	0	0	0	0	0	0	0	0	0	0	0	0	0	0	0	0	0	0	0	0	0	0	0	0	0	0	0	0	0	0	0	0	0	0	0
2255674	GCGGTTGTGG.CCGTCGACCA	C	G	missense_variant	BP2130	BP2130	conserved hypothetical protein	c.152G>C	p.Gly51Ala	0	0	0	0	0	0	0	0	0	0	0	0	0	0	0	0	0	0	0	0	0	0	0	0	0	0	0	0	0	0	0	0	0	0	0	0	0	0	0	0
2257336	CAGGGGCAGG.CCATGCTGGT	C	T	missense_variant	BP2133	BP2133	putative transmembrane efflux protein	c.302C>T	p.Ala101Val	0	0	0	0	0	0	0	0	0	0	0	0	0	0	0	0	0	0	0	0	0	0	0	0	0	0	0	0	0	0	0	0	0	0	0	0	0	0	0	0
2264185	AAGATCATCG.CCCCGGCGGC	C	T	missense_variant	BP2140	BP2140	putative membrane protein	c.802G>A	p.Ala268Thr	0	0	0	0	0	0	0	0	0	0	0	0	0	0	0	0	0	0	0	0	0	0	0	0	0	0	0	0	0	0	0	0	0	0	0	0	0	0	0	0
2265313	GAGGCGCGCG.TGGCCGGCGC	T	C	missense_variant	BP2141	BP2141	putative exported protein	c.158T>C	p.Val53Ala	0	1	1	1	1	1	1	1	1	1	1	1	1	1	1	1	1	1	1	1	1	0	1	1	1	1	1	1	1	1	1	1	1	1	1	1	1	1	1	1
2266655	AAGCGCGCCG.GCCTGCTGCG	G	A	missense_variant	BP2143	BP2143	putative sulfate transporter	c.65G>A	p.Gly22Asp	0	0	0	0	0	0	0	0	0	0	0	0	0	0	0	0	0	0	0	0	0	0	0	0	0	0	0	0	0	0	0	0	0	0	0	0	0	0	0	0
2268932	TCCAGCCTGG.CATTCCAGAA	C	T	missense_variant	BP2145	BP2145	putative ArsR-family transcriptional regulator	c.286G>A	p.Ala96Thr	0	0	0	0	0	0	0	0	0	0	0	0	0	0	0	0	0	0	0	0	0	0	0	0	0	1	1	0	1	1	0	0	0	0	0	0	0	0	0	0
2286627	CCGGCTTGTC.GGACAGGGCC	G	A	intergenic_region	BP2164-bioA	BP2164-BP2165		n.2286627G>A		0	0	0	0	0	0	0	0	0	0	0	0	0	0	0	0	0	0	0	0	0	0	0	0	0	0	0	0	0	0	0	0	0	0	0	0	0	0	0	0
2287272	CGAGGCCGCG.CTGGCGGCCC	C	T	synonymous_variant	bioA	BP2165	adenosylmethionine-8-amino-7-oxononanoate aminotransferase	c.562C>T	p.Leu188Leu	0	0	0	0	0	0	0	0	0	0	0	0	0	0	0	0	0	0	0	0	0	0	0	0	0	0	0	0	0	0	0	0	0	0	0	0	1	0	0	0
2292109	CGCTACGGCC.CGTATTCGGT	C	T	missense_variant	BP2170	BP2170	probable cytochrome C oxidase subunit	c.275C>T	p.Pro92Leu	0	0	0	0	0	0	0	0	0	0	0	0	0	0	0	0	0	1	0	0	0	0	0	0	0	0	0	0	0	0	0	0	0	0	0	0	0	0	0	0
2293145	AAGGGCAGCA.CCAGCTTCCC	C	T	missense_variant	BP2172	BP2172	putative cytochrome C oxidase subunit	c.473C>T	p.Thr158Ile	0	0	0	0	0	0	0	0	0	0	0	0	0	0	0	0	0	0	0	0	0	0	0	0	0	0	0	0	0	0	0	0	0	0	0	0	0	0	0	0
2293897	TGGTCCTGAC.CCAGTTGATC	C	A	synonymous_variant	BP2173	BP2173	putative ferredoxin	c.195C>A	p.Thr65Thr	0	0	0	0	0	0	0	0	0	0	0	0	0	0	0	0	0	0	0	0	0	0	0	0	0	0	0	0	0	0	0	0	0	0	0	0	0	0	0	0
2297520	TGCGCGACCT.CTCGCTGTGG	C	A	synonymous_variant	BP2178	BP2178	putative ABC transporter, ATP-binding subunit	c.366C>A	p.Leu122Leu	0	0	0	0	0	0	0	0	0	0	0	0	0	0	0	0	0	0	0	0	0	0	0	0	0	0	0	0	0	0	0	0	0	0	0	0	0	0	0	0
2305412	AACCCTCGAT.CTTACCGCAA	C	T	intergenic_region	rpoD-dnaG	BP2184-BP2185		n.2305412C>T		0	0	0	0	0	0	0	0	0	0	0	0	0	0	0	0	0	0	0	0	0	0	0	0	0	0	0	0	0	0	0	0	0	0	0	0	0	0	0	0
2308009	TGCGGACGCA.GGCTGTCGTA	G	A	synonymous_variant	BP2187	BP2187	putative transferase	c.493C>T	p.Leu165Leu	0	0	0	0	0	0	0	0	0	0	0	0	0	0	0	0	0	0	0	0	0	0	0	0	0	0	0	0	0	0	0	0	0	0	0	0	0	0	0	0
2317672	CCGTCGCTAC.GCGACAGGAA	G	T	missense_variant	BP2196	BP2196	putative quinoprotein	c.1030C>A	p.Arg344Ser	0	0	0	0	0	0	0	0	0	0	0	0	0	0	0	0	0	0	0	0	0	0	0	0	0	0	0	0	0	0	0	0	0	0	0	0	0	0	0	0
2318532	GCTGCCGACC.GAGGCCGTCC	G	A	missense_variant	BP2196	BP2196	putative quinoprotein	c.170C>T	p.Ser57Leu	0	0	0	0	0	0	0	0	0	0	0	0	0	0	0	0	0	0	0	0	0	0	0	0	0	0	0	0	0	0	0	0	0	0	0	0	0	0	0	0
2320136	TCAGCTCCAG.GCGCACGTCC	G	A	synonymous_variant	hisS	BP2198	histidyl-tRNA synthetase	c.513C>T	p.Arg171Arg	0	0	0	0	0	0	0	0	0	0	0	0	0	0	0	0	0	0	0	0	0	0	0	0	0	0	0	0	0	0	0	0	0	0	0	0	0	0	0	0
2329147	CCAGCGAGCT.GCGCATGAGC	G	A	synonymous_variant	BP2206	BP2206	putative two component sensor kinase	c.234G>A	p.Leu78Leu	0	0	0	0	0	0	0	0	0	0	0	0	0	0	0	0	0	0	0	0	0	0	0	0	0	0	0	0	0	0	0	0	0	0	0	0	0	0	0	0
2336322	ATCGGCGTCA.GCCCCACCCC	G	C	missense_variant	fhp	BP2212	flavohemoprotein	c.829C>G	p.Leu277Val	0	0	0	0	0	0	0	0	0	0	0	0	0	0	0	0	0	0	0	0	0	0	0	0	0	0	0	0	0	0	0	0	0	1	0	0	0	0	0	0
2336327	CGTCAGCCCC.ACCCCGCCGC	A	C	missense_variant	fhp	BP2212	flavohemoprotein	c.824T>G	p.Val275Gly	0	0	0	0	0	0	0	0	0	0	1	0	0	0	0	0	0	0	0	0	0	0	0	0	0	0	0	0	0	0	0	0	0	1	0	0	0	0	0	0
2339311	TGCGGCGGGG.TGGGCGCAGG	T	G	synonymous_variant	ectA	BP2215	L-2,4-diaminobutyric acid acetyltransferase	c.84A>C	p.Pro28Pro	0	0	0	0	0	0	0	0	0	0	0	0	0	0	0	0	0	0	0	0	0	0	0	0	0	0	0	0	0	0	0	0	0	0	0	0	0	0	0	0
2339315	GCGGGGTGGG.CGCAGGTGGT	C	G	missense_variant	ectA	BP2215	L-2,4-diaminobutyric acid acetyltransferase	c.80G>C	p.Arg27Pro	0	0	0	0	0	0	0	0	0	0	0	0	0	0	0	0	0	0	0	0	0	0	0	0	0	0	0	0	0	0	0	0	0	0	0	0	0	0	0	0
2339321	TGGGCGCAGG.TGGTAGCGCA	T	G	missense_variant	ectA	BP2215	L-2,4-diaminobutyric acid acetyltransferase	c.74A>C	p.His25Pro	0	0	0	0	0	0	0	0	0	0	0	0	0	0	0	0	0	0	0	0	0	0	0	0	0	0	0	0	0	0	0	0	0	0	0	0	0	0	0	0
2343203	TTCTCGCTGG.CCTCCGAACT	C	T	missense_variant	BP2219	BP2219	putative cell surface protein	c.554C>T	p.Ala185Val	0	0	0	0	0	0	0	0	0	0	0	0	0	0	0	0	0	0	0	0	0	0	0	0	0	0	0	0	0	0	0	0	0	0	0	0	0	0	0	0
2348006	GCATCGGCGT.CCACCTGGCC	C	T	missense_variant	bapA	BP2224	putative autotransporter	c.2644G>A	p.Asp882Asn	0	0	0	0	0	0	0	0	0	0	0	0	0	0	0	0	0	0	0	0	0	0	0	0	1	0	0	0	0	0	1	0	0	0	0	0	0	0	0	0
2353874	GGCTGGGCGT.GGGCGTCGAT	G	A	synonymous_variant	alr	BP2228	alanine racemase, catabolic	c.111G>A	p.Val37Val	0	1	1	1	1	1	1	1	1	1	1	1	1	1	1	1	1	1	1	1	1	0	1	1	1	1	1	1	1	1	1	1	1	1	1	1	1	1	1	1
2355443	CGCCCACCTG.GGCTATCGAA	G	A	synonymous_variant	BP2229	BP2229	putative inner membrane transport protein	c.1968C>T	p.Ala656Ala	0	1	1	0	1	0	1	0	1	0	1	1	0	1	1	0	1	1	1	0	0	0	1	1	0	1	1	0	1	1	0	0	0	0	1	1	1	1	0	0
2355983	TCTCCAGGGA.GATCGGCAAG	G	A	synonymous_variant	BP2229	BP2229	putative inner membrane transport protein	c.1428C>T	p.Ile476Ile	0	0	0	0	0	0	0	0	0	0	0	0	0	0	0	0	0	0	0	0	0	0	0	0	0	0	0	0	0	0	0	0	0	0	0	0	0	0	0	0
2356411	CCGCGCGCGT.TCACTTTCTG	T	C	missense_variant	BP2229	BP2229	putative inner membrane transport protein	c.1000A>G	p.Asn334Asp	0	1	1	1	1	1	1	1	1	1	1	1	1	1	1	1	1	1	1	1	1	1	1	1	1	1	1	1	1	1	1	1	1	1	1	1	1	1	1	1
2356417	GCGTTCACTT.TCTGCAGCAC	T	C	missense_variant	BP2229	BP2229	putative inner membrane transport protein	c.994A>G	p.Lys332Glu	0	1	1	1	1	1	1	1	1	1	1	1	1	1	1	1	1	1	1	1	1	1	1	1	1	1	1	1	1	1	1	1	1	1	1	1	1	1	1	1
2357290	GCCACGCACG.CCAGCGTCAC	C	T	missense_variant	BP2229	BP2229	putative inner membrane transport protein	c.121G>A	p.Ala41Thr	0	0	0	0	0	0	0	0	0	0	0	0	0	0	0	0	0	0	0	0	0	0	0	0	0	0	0	0	0	0	0	0	0	0	0	0	0	0	0	0
2358870	GTCGGTGGGG.ATTTCTACGA	A	G	missense_variant	BP2230	BP2230	putative regulator	c.1421A>G	p.Asp474Gly	0	0	0	0	0	0	0	0	0	0	0	0	0	0	0	0	0	0	0	0	0	0	0	0	0	0	0	0	0	0	0	0	0	0	0	0	0	0	0	0
2359892	GCACGCCTGC.ATGGCGCCAA	A	G	missense_variant	BP2231	BP2231	putative exported protein	c.425A>G	p.His142Arg	0	1	1	1	1	1	1	1	1	1	1	1	1	1	1	1	1	1	1	1	1	0	1	1	1	1	1	1	1	1	1	1	1	1	1	1	1	1	1	1
2363238	AGATTCATCG.CCAAGCACAT	C	T	missense_variant	brpL	BP2234	putative RNA polymerase sigma factor	c.146C>T	p.Ala49Val	0	0	0	0	0	0	0	0	0	0	0	0	0	0	0	0	0	0	0	0	0	0	0	1	0	0	0	0	0	0	0	0	0	0	0	0	0	0	0	0
2363729	GGGCGACGCC.TCCCCCGCCT	T	C	missense_variant	bscC	BP2235	putative type III secretion protein	c.1790A>G	p.Glu597Gly	0	0	0	0	0	0	0	0	0	0	0	0	0	0	0	0	0	0	0	0	0	0	0	0	0	0	0	0	0	0	0	0	0	0	0	0	0	0	0	0
2363842	GTGCAATGCT.CAGGCTGCTG	C	T	synonymous_variant	bscC	BP2235	putative type III secretion protein	c.1677G>A	p.Leu559Leu	0	1	1	1	1	0	1	0	1	0	1	1	0	1	1	0	1	1	1	0	0	0	1	1	1	1	1	1	1	1	1	0	0	0	1	1	1	1	0	0
2365693	GGCCAGCAGG.CCCGCCCGGC	C	T	missense_variant	bscW	BP2236	hypothetical protein	c.215G>A	p.Gly72Asp	0	0	0	0	0	0	0	0	0	0	0	0	0	0	0	0	0	0	0	0	0	0	0	0	0	0	0	0	0	0	0	0	0	0	0	0	0	0	0	0
2366697	CGGAGCGAGC.ACGCGGACGG	A	G	missense_variant	bscU	BP2237	putative type III secretion protein	c.257T>C	p.Val86Ala	0	0	0	0	0	0	0	0	0	0	0	0	0	0	0	0	0	0	0	0	0	0	0	0	0	0	0	0	0	0	0	0	0	0	0	0	0	0	0	0
2368809	ACCATGACCG.GCCCGTCGGC	G	A	missense_variant	bscQ	BP2241	putative type III secretion protein	c.973C>T	p.Pro325Ser	0	0	0	0	0	0	0	0	0	0	0	0	0	0	0	0	0	0	0	0	0	0	0	1	0	0	0	0	0	0	0	0	0	0	0	0	0	0	0	0
2374322	CACCAACTCG.TACTCCACGG	T	C	missense_variant	bscI	BP2249	putative type III secretion protein	c.341A>G	p.Tyr114Cys	0	0	0	0	0	0	0	0	0	1	0	0	1	0	0	0	0	0	0	0	0	0	0	0	0	0	0	0	0	0	0	1	0	1	0	0	0	0	1	1
2375421	GGACGGTCGG.TCTTCTGCAG	T	C	missense_variant	bcrH2	BP2251	putative regulatory protein	c.226A>G	p.Thr76Ala	0	0	0	0	0	0	0	0	0	0	0	0	0	0	0	0	0	0	0	0	0	0	0	0	0	0	0	0	0	0	0	0	0	0	1	0	0	0	0	0
2377988	CATGTCGAGC.GTATCCAGGG	G	A	missense_variant	bcrH1	BP2254	putative regulatory protein	c.389C>T	p.Thr130Met	0	0	0	0	0	0	0	0	0	0	0	0	0	0	0	0	0	0	0	0	0	0	0	0	0	0	0	0	0	0	0	0	0	0	0	0	0	0	0	0
2380423	ATGCCCTCTC.CGAGCGCATC	C	T	synonymous_variant	bopN	BP2257	putative outer protein N	c.954C>T	p.Ser318Ser	0	0	0	0	0	0	0	0	0	0	0	0	0	0	0	0	0	0	0	0	0	0	0	0	0	0	0	0	0	0	0	0	0	0	0	0	0	0	0	0
2382124	CAGTTCGTGG.TCATCACCAA	T	C	missense_variant	bcrD	BP2261	putative type III secretion pore protein	c.407T>C	p.Val136Ala	0	0	0	0	0	0	0	0	0	0	0	0	0	0	0	0	0	0	0	0	0	0	0	0	0	0	0	0	0	0	0	0	0	0	0	0	0	0	0	0
2382944	GCATCCAGTT.GCGCTTCACC	G	T	missense_variant	bcrD	BP2261	putative type III secretion pore protein	c.1227G>T	p.Leu409Phe	0	0	0	0	0	0	0	0	0	0	0	0	0	0	0	0	0	0	0	0	0	0	0	0	1	0	0	0	0	0	1	0	0	0	0	0	0	0	0	0
2385853	TGCGGGCGTG.GCGCGCGACA	G	A	missense_variant	BP2265	BP2265	hypothetical protein	c.329C>T	p.Ala110Val	0	0	0	0	0	0	0	0	0	0	0	0	0	0	0	0	0	0	0	0	0	0	0	0	0	0	0	0	0	0	0	0	0	0	0	0	0	0	0	0
2388021	GTCGAGCGCC.GTTGGATCGA	G	A	missense_variant	greA	BP2267	transcription elongation factor	c.233C>T	p.Thr78Met	0	0	0	0	0	0	0	0	0	0	0	0	0	0	0	0	0	0	0	0	0	0	0	0	0	0	0	0	0	0	0	0	0	0	0	0	0	0	0	0
2390341	GGGCGGCGCC.TTCATCGACG	T	A	missense_variant	BP2268	BP2268	methyl-accepting chemotaxis protein	c.1465T>A	p.Phe489Ile	0	1	1	1	1	1	1	1	1	1	1	1	1	1	1	1	1	1	1	1	1	1	1	1	1	1	1	1	1	1	1	1	1	1	1	1	1	1	1	1
2390854	CGCCGACGGC.GCCGGAAACC	G	A	synonymous_variant	BP2269	BP2269	putative xanthine/uracil family permease	c.909C>T	p.Gly303Gly	0	0	0	0	0	0	0	0	0	0	0	0	0	0	0	0	0	0	0	0	0	0	0	0	0	0	0	0	0	0	0	0	0	0	0	0	0	0	0	0
2391743	CCGCCAGCGC.GGGAAATAGG	G	A	missense_variant	BP2269	BP2269	putative xanthine/uracil family permease	c.20C>T	p.Pro7Leu	0	0	0	0	0	0	0	0	0	0	0	0	0	0	0	0	0	0	0	0	0	0	0	0	0	0	0	0	0	0	0	0	0	0	0	0	0	0	0	0
2392797	CGGCCACGTC.GGCATCACCG	G	A	missense_variant	BP2271	BP2271	putative regulatory lipoprotein	c.484G>A	p.Gly162Ser	0	0	0	0	0	1	0	1	0	1	0	0	1	0	0	1	0	0	0	1	1	0	0	0	0	0	0	0	0	0	0	1	1	1	0	0	0	0	1	1
2394968	CCGCCACCGA.CAGGCCGCGC	C	T	intragenic_variant	BP2273	BP2273	putative exported oxidoreductase (Pseudogene)	n.2394968C>T		0	0	0	0	0	0	0	0	0	0	0	0	0	0	0	0	0	0	0	0	0	0	0	0	0	0	0	0	0	0	0	0	0	0	0	0	0	0	0	0
2395350	GGGCCGCCTC.GAGATGCTTG	G	A	synonymous_variant	BP2274	BP2274	putative periplasmic protein	c.786C>T	p.Leu262Leu	0	0	0	0	0	0	0	0	0	0	0	0	0	0	0	0	0	0	0	0	0	0	0	0	0	0	0	0	0	0	0	0	0	0	0	0	0	0	0	0
2395540	CGTGTACGAG.CCCATGTTCT	C	T	missense_variant	BP2274	BP2274	putative periplasmic protein	c.596G>A	p.Gly199Asp	0	0	0	0	0	0	0	0	0	0	1	0	0	0	0	0	0	0	0	0	0	0	0	0	0	0	0	0	0	0	0	0	0	0	0	0	1	0	0	0
2398173	GCCCATGGCG.CGCGCCGCGT	C	A	missense_variant	BP2276	BP2276	putative ABC transport permease	c.536G>T	p.Arg179Leu	0	1	1	1	1	1	1	1	1	1	1	1	1	1	1	1	1	1	1	1	1	0	1	1	1	1	1	1	1	1	1	1	1	1	1	1	1	1	1	1
2398468	CAGGGCACCA.CCAGCGCCAC	C	T	missense_variant	BP2276	BP2276	putative ABC transport permease	c.241G>A	p.Val81Met	0	0	0	0	0	0	0	0	0	0	0	0	0	0	0	0	0	0	0	0	0	0	0	0	0	0	0	0	0	0	0	0	0	0	0	0	0	0	0	0
2400263	TGCGCGACGC.CAGCGACCTG	C	T	synonymous_variant	BP2278	BP2278	putative transcriptional regulator	c.255C>T	p.Ala85Ala	0	0	0	0	0	0	0	0	0	0	0	0	0	0	0	0	0	0	0	0	0	0	0	0	0	0	0	0	0	0	0	0	0	0	0	0	0	0	0	0
2405983	CACCACCAGC.GACGGCGACA	G	A	missense_variant	BP2284	BP2284	conserved hypothetical integral membrane protein	c.374C>T	p.Ser125Leu	0	0	0	0	0	0	0	0	0	0	0	0	0	0	0	0	0	0	0	0	0	0	0	0	0	0	0	0	0	0	0	0	0	0	0	0	0	0	0	0
2406385	TCGCGCGGCC.ACCGCGCACC	A	C	intergenic_region	BP2284-BP2285	BP2284-BP2285		n.2406385A>C		0	0	0	0	0	0	0	0	0	1	1	0	0	0	0	1	0	0	0	0	0	1	0	0	0	0	0	0	1	0	0	1	0	0	0	0	0	1	0	0
2406392	GCCACCGCGC.ACCCGCCCCT	A	C	intergenic_region	BP2284-BP2285	BP2284-BP2285		n.2406392A>C		0	0	0	0	0	0	0	0	0	0	0	0	0	0	0	0	0	0	1	0	0	0	0	0	0	0	0	0	0	0	0	0	0	0	0	0	0	0	0	0
2408377	TGGGGCAAGA.ACCGCGCCCG	A	C	intragenic_variant	BP2287	BP2287	putative outer membrane protein (pseudogene)	n.2408377A>C		0	0	0	0	0	0	0	0	0	0	0	0	0	0	0	0	0	0	0	0	0	0	0	0	0	0	0	0	0	0	0	0	0	0	0	0	0	0	0	0
2419331	GCGACGTGTA.CCCATTCCGC	C	T	synonymous_variant	BP2296	BP2296	putative ABC transport ATP-binding subunit	c.468C>T	p.Tyr156Tyr	0	0	0	0	0	0	0	0	0	0	0	0	0	0	0	0	0	0	0	0	0	0	0	0	0	0	0	0	0	0	0	0	0	0	0	0	0	0	0	0
2423915	GTACTACCCG.TTCTACACTG	T	C	missense_variant	BP2300	BP2300	putative acetylpolyamine aminohydrolase	c.679T>C	p.Phe227Leu	0	0	0	0	0	0	0	0	0	0	0	0	0	0	0	0	0	0	0	0	0	0	0	0	0	0	0	0	0	0	0	0	0	0	0	0	0	0	0	0
2426962	CGTGGTGGCC.GCCGTGGTGC	G	A	missense_variant	BP2303	BP2303	putative aldehyde dehydrogenase	c.487G>A	p.Ala163Thr	0	0	0	0	0	0	0	0	0	0	0	0	0	0	0	0	0	0	0	0	0	0	0	0	0	0	0	0	0	0	0	0	0	0	0	0	0	0	0	0
2428346	CCAGCACCCG.GGTGCGCGCC	G	A	synonymous_variant	BP2304	BP2304	putative 2-hydroxyacid dehydrogenase	c.567C>T	p.Thr189Thr	0	0	0	0	0	0	0	0	0	0	0	0	0	0	0	0	0	0	0	0	0	0	0	0	0	0	0	0	0	0	0	0	0	0	0	0	0	0	0	0
2429560	AAGGACTTCG.ACCTGCCGCT	A	C	missense_variant	BP2305	BP2305	putative aminotransferase	c.431A>C	p.Asp144Ala	0	0	0	0	0	0	0	0	0	0	0	0	0	0	0	0	0	0	0	0	0	0	0	0	0	0	0	0	0	0	1	0	0	0	0	0	0	0	0	0
2430127	CTGCACCAGG.AGTTGCAGGC	A	G	missense_variant	BP2305	BP2305	putative aminotransferase	c.998A>G	p.Glu333Gly	0	0	0	0	0	0	0	0	0	0	0	0	0	0	0	0	0	0	0	0	0	0	0	0	0	0	0	0	0	0	0	0	0	0	0	0	0	0	0	0
2430790	ACAGCGCGGC.ACCGCTTTCA	A	C	synonymous_variant	BP2306	BP2306	putative sodium:alanine symporter	c.1020T>G	p.Gly340Gly	0	0	0	1	0	0	0	0	0	0	0	0	0	0	0	0	1	0	0	0	0	0	0	0	0	0	0	0	0	0	0	1	0	0	0	0	0	0	0	0
2432314	CCAGGGCCTC.GCCCACGCCG	G	T	synonymous_variant	BP2307	BP2307	conserved ATP-binding protein	c.1155C>A	p.Gly385Gly	0	0	0	0	0	0	0	0	0	0	0	0	0	0	0	0	0	0	0	0	0	0	0	0	0	0	0	0	0	0	0	0	0	0	0	0	0	0	0	0
2433515	CTAAAATAGG.CATCTTTGCC	C	T	intergenic_region	BP2307-BP2308	BP2307-BP2308		n.2433515C>T		0	1	1	1	1	0	1	0	1	0	1	1	0	1	1	0	1	1	1	0	0	0	1	1	1	1	1	1	1	1	1	0	0	0	1	1	1	1	0	0
2436106	CTCGACCTCA.CCCCGTACTA	C	T	missense_variant	hemF	BP2310	coproporphyrinogen III oxidase	c.407C>T	p.Thr136Ile	0	0	0	0	0	0	0	0	0	0	0	0	0	0	0	0	0	0	0	0	0	0	0	0	0	0	0	0	0	0	0	0	0	0	0	0	0	0	0	0
2450635	CTGGCGGGGC.GCTCGTAGAT	G	A	missense_variant	BP2318	BP2318	putative dehydratase	c.766C>T	p.Arg256Cys	0	0	0	0	0	0	0	0	0	0	0	0	0	0	0	0	0	0	0	0	0	0	0	0	0	0	0	0	0	0	0	0	0	0	0	0	0	0	0	0
2450914	GCGGCCCCGC.CGCTGGCGGC	C	G	missense_variant	BP2318	BP2318	putative dehydratase	c.487G>C	p.Gly163Arg	0	0	0	0	0	0	0	0	0	0	0	0	0	0	0	0	0	0	0	0	0	0	0	0	0	0	0	0	0	0	0	0	0	0	0	0	0	0	0	0
2458273	CCAGCGCGAG.GTAGGTGGCC	G	A	synonymous_variant	BP2325	BP2325	putative transferase	c.378C>T	p.Tyr126Tyr	0	0	0	0	0	0	0	0	0	0	0	0	0	0	0	0	0	0	0	0	0	0	0	0	0	0	0	0	0	0	0	0	0	0	0	0	0	0	0	0
2461016	AGCGTGCTGG.GCACGTTCTA	G	A	missense_variant	BP2327	BP2327	putative outer membrane protein	c.1271G>A	p.Gly424Asp	0	0	0	0	0	0	0	0	0	0	0	0	0	0	0	0	0	0	0	0	0	0	0	0	0	0	0	0	0	0	0	0	0	0	0	0	0	0	0	0
2461126	ATACGACGCG.CCCTATTCCA	C	T	missense_variant	BP2327	BP2327	putative outer membrane protein	c.1381C>T	p.Pro461Ser	0	1	1	0	1	0	1	0	1	0	1	1	0	1	1	0	1	1	1	0	0	0	1	1	0	1	1	0	1	1	0	0	0	0	1	1	1	1	0	0
2467382	GTAGTCGATG.ACCCGTTCGC	A	G	missense_variant	dnaE	BP2332	DNA polymerase III alpha subunit	c.1256T>C	p.Val419Ala	0	0	0	0	0	0	0	0	0	0	0	0	0	0	0	0	0	0	0	0	0	0	0	0	0	0	0	0	0	0	0	0	0	0	0	0	0	0	0	0
2471200	GTGGTCACGC.CGGCCGCCTC	C	A	missense_variant	BP2334	BP2334	putative ATP-dependent helicase	c.2491G>T	p.Gly831Cys	0	1	1	1	1	1	1	1	1	1	1	1	1	1	1	1	1	1	1	1	1	0	1	1	1	1	1	1	1	1	1	1	1	1	1	1	1	1	1	1
2475146	CGTACGCGGC.GGCGTCGCCG	G	A	missense_variant	argA	BP2335	amino-acid acetyltransferase	c.1324G>A	p.Gly442Ser	0	0	0	0	0	0	0	0	0	0	0	0	0	1	0	0	0	0	0	0	0	0	0	0	0	0	0	0	0	0	0	0	0	0	0	0	0	0	0	0
2476215	GAAGGCTACG.CGTGGACGAC	C	A	missense_variant	BP2337	BP2337	putative phospholipase	c.590C>A	p.Ala197Glu	0	0	0	0	0	0	0	0	0	0	0	0	0	0	0	0	0	0	0	0	0	0	0	0	0	0	0	0	0	0	0	0	0	0	0	0	0	0	0	0
2477950	GGGAATGTGA.CGCTGGTCGT	C	T	missense_variant	BP2338	BP2338	putative transport protein	c.377G>A	p.Arg126His	0	0	0	0	0	0	0	0	0	0	0	0	0	0	0	0	0	0	0	0	0	0	0	0	0	0	0	0	0	0	0	0	0	0	0	0	0	0	0	0
2480916	TCCGCCCCCG.CGCCTGCTCC	C	T	intergenic_region	BP2340-BP2341	BP2340-BP2341		n.2480916C>T		0	1	1	0	1	0	1	0	1	0	1	1	0	1	1	0	1	1	1	0	0	0	1	1	0	1	1	0	1	1	0	0	0	0	1	1	1	1	0	0
2481589	CGGGCACCGG.CTTGACGTTG	C	T	synonymous_variant	BP2341	BP2341	conserved hypothetical lipoprotein	c.699G>A	p.Lys233Lys	0	0	0	0	0	0	0	0	0	0	0	0	0	0	0	0	0	0	0	0	0	0	0	0	0	0	0	0	0	0	0	0	0	0	0	0	0	0	0	0
2483292	CCCAGCCGGG.TGGTGCGGAC	T	G	missense_variant	BP2343	BP2343	putative methypurine-DNA glycosylase	c.559A>C	p.Thr187Pro	0	0	0	0	0	0	0	0	0	0	0	0	0	0	0	0	0	0	0	0	0	0	0	0	0	0	0	0	0	0	0	1	0	0	0	0	0	0	0	0
2488085	CGACCTTGTC.TTGCGCCACT	T	C	synonymous_variant	BP2348	BP2348	putative polyamine transport protein	c.78A>G	p.Gln26Gln	0	0	0	0	0	1	0	1	0	1	0	0	1	0	0	1	0	0	0	1	1	0	0	0	0	0	0	0	0	0	0	1	1	1	0	0	0	0	1	1
2490973	CCAGCAAGCA.GCCGACGGCC	G	A	synonymous_variant	BP2351	BP2351	putative inner membrane transport permease	c.1014C>T	p.Gly338Gly	0	0	0	0	0	0	0	0	0	0	0	0	0	0	0	0	0	0	0	0	0	0	0	0	0	0	0	0	0	0	0	0	0	0	0	0	0	0	0	0
2491284	ACGGCGTCGG.GCTGCCCGGC	G	A	missense_variant	BP2351	BP2351	putative inner membrane transport permease	c.703C>T	p.Pro235Ser	0	0	0	0	0	0	0	0	0	0	0	0	0	0	0	0	0	0	0	0	0	0	0	0	0	0	0	0	0	0	0	0	0	0	0	0	0	0	0	0
2492505	TCCCCGACCG.AGGCATCATC	A	G	synonymous_variant	BP2352	BP2352	putative periplasmic substrate-binding transport protein	c.405A>G	p.Arg135Arg	0	1	1	1	1	1	1	1	1	1	1	1	1	1	1	1	1	1	1	1	1	0	1	1	1	1	1	1	1	1	1	1	1	1	1	1	1	1	1	1
2497937	CGGGGTCGCG.CACATCATGC	C	A	missense_variant	gltA	BP2358	citrate synthase	c.620G>T	p.Cys207Phe	0	1	1	1	1	1	1	1	1	1	1	1	1	1	1	1	1	1	1	1	1	0	1	1	1	1	1	1	1	1	1	1	1	1	1	1	1	1	1	1
2505238	AAGGTGCCGG.TGCTGGCCAA	T	C	intragenic_variant	prpB	BP2366	probable methylisocitrate lyase (pseudogene)	n.2505238T>C		0	0	0	0	0	0	0	0	0	0	0	0	0	0	0	0	0	0	0	0	0	0	0	0	0	0	0	0	0	0	0	0	0	0	0	0	0	0	0	0
2533643	GATATCGTGC.CCGGCAGGAT	C	T	missense_variant	BP2394	BP2394	putative binding-protein-dependent transport permease	c.634G>A	p.Gly212Ser	0	0	0	0	0	0	0	0	0	0	0	0	0	0	0	0	0	0	0	0	0	0	0	0	0	0	0	0	0	0	0	0	0	0	0	0	0	0	0	0
2535231	CCGGCGGGGG.TCGCGCGCCC	T	G	intergenic_region	BP2395-BP2396	BP2395-BP2396		n.2535231T>G		0	1	0	0	0	0	0	0	0	0	0	0	1	0	0	0	0	0	0	0	0	0	0	0	0	0	0	0	0	0	0	0	0	0	1	0	0	0	0	0
2535243	GCGCGCCCCC.GCCGGATGTG	G	C	intergenic_region	BP2395-BP2396	BP2395-BP2396		n.2535243G>C		0	1	0	0	0	0	0	0	0	0	0	0	1	0	0	0	0	0	0	0	0	0	0	0	0	0	0	0	0	0	0	0	0	0	1	0	0	0	0	0
2537721	AGAGGTCGAA.GCTGACTTTC	G	A	synonymous_variant	BP2397	BP2397	putative ABC transporter ATP-binding subunit	c.1071C>T	p.Ser357Ser	0	0	0	0	0	0	0	0	0	0	0	0	0	0	0	0	0	0	0	0	0	0	0	0	0	0	0	1	0	0	0	0	0	0	0	0	0	0	0	0
2540999	GCGCCAGCTC.CAGCAGCTTC	C	T	synonymous_variant	BP2400	BP2400	putative coenzyme A transferase subunit	c.576G>A	p.Leu192Leu	0	0	0	0	0	0	0	0	0	0	0	0	0	0	0	0	0	0	0	0	0	0	0	0	0	0	0	0	0	0	0	0	0	0	0	0	0	0	0	0
2542652	GGATGACGCC.GAACTGGCCC	G	C	missense_variant	BP2402	BP2402	conserved hypothetical protein	c.186C>G	p.Phe62Leu	0	0	0	0	0	0	0	0	0	0	0	0	0	0	0	0	0	0	0	0	0	0	0	0	0	1	1	0	1	1	0	0	0	0	0	0	0	0	0	0
2548895	GCGCCCGCCA.GATAGCGCAC	G	A	synonymous_variant	BP2408	BP2408	putative integral membrane protein	c.130C>T	p.Leu44Leu	0	0	0	0	0	0	0	0	0	0	0	0	0	0	0	0	0	0	0	0	0	0	1	0	0	0	0	0	0	0	0	0	0	0	0	0	0	0	0	0
2554642	GCACCATGGG.CATGTACAGC	C	T	intragenic_variant	prpE	BP2412	propionate--CoA ligase (pseudogene)	n.2554642C>T		0	0	0	0	0	0	0	0	0	0	0	0	0	1	0	0	0	0	0	0	0	0	0	0	0	0	0	0	0	0	0	0	0	0	0	0	0	0	0	0
2556380	GATTCCCATT.GGATAGTCAA	G	A	intergenic_region	BP2414-BP2415	BP2414-BP2415		n.2556380G>A		0	0	0	0	0	0	0	0	0	0	0	0	0	0	0	0	0	0	0	0	0	0	0	0	0	0	0	0	0	0	0	0	0	0	0	0	0	0	0	0
2557754	CGGCAGGCCG.ACCAGGTTGG	A	G	missense_variant	BP2416	BP2416	putative LysR-family transcriptional regulator	c.785T>C	p.Val262Ala	0	0	0	0	0	0	0	0	0	0	0	0	0	0	0	0	0	0	0	0	0	0	0	0	0	0	0	0	0	0	0	0	0	0	0	0	0	0	0	0
2558019	GGGTGGTCGG.GGCGCACCAC	G	A	missense_variant	BP2416	BP2416	putative LysR-family transcriptional regulator	c.520C>T	p.Pro174Ser	0	0	0	0	0	0	0	0	0	0	0	0	0	0	0	0	0	0	0	0	0	0	0	0	0	0	0	0	0	0	0	0	0	0	0	0	0	0	0	0
2558163	CCCTCTGCCA.CCGACAGGTG	C	A	missense_variant	BP2416	BP2416	putative LysR-family transcriptional regulator	c.376G>T	p.Val126Leu	0	1	1	1	1	1	1	1	1	1	1	1	1	1	1	1	1	1	1	1	1	0	1	1	1	1	1	1	1	1	1	1	1	1	1	1	1	1	1	1
2563038	ATTGCTGGCG.GTCAGCACGC	G	C	missense_variant	BP2420	BP2420	putative integral membrane protein	c.566C>G	p.Thr189Ser	0	0	0	0	0	0	0	0	0	0	0	0	0	0	0	0	0	0	0	0	0	0	0	0	1	0	0	0	0	0	1	0	0	0	0	0	0	0	0	0
2567994	TACCGGCGGG.TAACGGTGCC	T	G	intergenic_region	BP2425-BP2426	BP2425-BP2426		n.2567994T>G		0	0	0	0	0	0	0	0	0	0	0	0	0	0	0	0	0	0	0	0	0	0	0	0	0	0	0	0	0	0	0	0	0	0	0	0	0	0	0	0
2576942	AGGGACAGAG.CAAACCGGCG	C	A	intergenic_region	lepA-mucD	BP2433-BP2434		n.2576942C>A		0	0	0	0	0	0	0	0	0	0	0	0	0	0	0	0	0	0	0	0	0	0	0	0	0	0	0	0	0	0	0	0	0	0	0	0	0	0	0	0
2581557	TGTCGCCCAG.TGGCGTGGAC	T	C	synonymous_variant	fabF	BP2439	3-oxoacyl-[acyl-carrier-protein] synthase II	c.918A>G	p.Pro306Pro	0	1	1	1	1	1	1	1	1	1	1	1	1	1	1	1	1	1	1	1	1	0	1	1	1	1	1	1	1	1	1	1	1	1	1	1	1	1	1	1
2584265	ACCGCGGCCT.TGTGGCCCGC	T	C	missense_variant	fabD	BP2442	malonyl CoA-acyl carrier protein transacylase	c.511A>G	p.Lys171Glu	0	0	0	0	0	0	0	0	0	0	0	0	0	0	0	0	0	0	0	0	0	0	0	0	0	0	0	0	0	0	0	0	0	0	0	0	0	0	0	0
2599789	GAGCCGCACC.ACCCCTCCTC	A	C	missense_variant	alcC	BP2458	alcaligin biosynthesis protein	c.13A>C	p.Thr5Pro	0	0	0	0	0	0	0	0	0	0	0	0	0	0	0	0	0	0	0	0	0	0	0	0	0	0	0	0	0	0	0	0	0	0	0	0	0	0	0	0
2602384	AAATTGCCCC.CCGCCGAGCG	C	T	missense_variant	alcD	BP2459	hypothetical protein	c.755C>T	p.Pro252Leu	0	0	0	0	0	0	0	0	0	0	0	0	0	0	0	0	0	0	0	0	0	0	0	0	0	0	0	0	0	0	0	0	0	0	0	0	0	0	0	0
2610630	CAGCCTTCCT.GGCTGATGAC	G	A	stop_gained	BP2466	BP2466	hypothetical protein	c.151C>T	p.Gln51*	0	0	0	0	0	0	0	0	0	0	0	0	0	0	0	0	0	0	0	0	0	0	0	0	0	0	0	0	0	0	0	0	0	0	0	0	0	0	0	0
2614375	GCGCGGCGTT.GTACGCGTTG	G	A	synonymous_variant	BP2471	BP2471	conserved hypothetical protein	c.1062C>T	p.Tyr354Tyr	0	0	0	0	0	0	0	0	0	0	0	0	0	0	0	0	0	0	0	0	0	0	0	0	1	0	0	0	0	0	1	0	0	0	0	0	0	0	0	0
2614871	CTGCTGCCCG.TCCTCCAGGC	T	C	missense_variant	BP2471	BP2471	conserved hypothetical protein	c.566A>G	p.Asp189Gly	0	0	0	0	0	0	0	0	0	0	0	0	0	0	0	0	0	0	0	0	0	0	0	0	0	0	0	0	0	0	0	0	0	0	0	0	0	0	0	0
2619694	CGCCGCTCAA.GCCCTCGGGC	G	A	synonymous_variant	BP2475	BP2475	hypothetical protein	c.177G>A	p.Lys59Lys	0	0	0	1	0	0	0	0	0	0	0	0	0	0	0	0	0	0	0	0	0	0	0	0	0	0	0	0	0	0	0	0	0	0	0	0	0	0	0	0
2626461	CTATGTGCCG.GCGCTGGCGC	G	A	missense_variant	kdpA	BP2480	potassium-transporting ATPase A chain	c.1744G>A	p.Ala582Thr	0	0	0	0	0	0	0	0	0	0	0	0	0	0	0	0	0	0	0	0	0	0	0	0	0	0	0	0	0	0	0	0	0	0	0	0	0	0	0	0
2628946	CCATCGGCCA.TCGCGCCCAT	T	C	missense_variant	kdpC	BP2482	potassium-transporting ATPase C chain	c.245T>C	p.Ile82Thr	0	1	1	1	1	1	1	1	1	1	1	1	1	1	1	1	1	1	1	1	1	0	1	1	1	1	1	1	1	1	1	1	1	1	1	1	1	1	1	1
2630754	GCGGCGGCCC.TGCGCCACGG	T	C	missense_variant	kdpD	BP2483	Two component sensor protein	c.1388T>C	p.Leu463Pro	0	0	0	1	0	0	0	0	0	0	0	0	0	0	0	0	0	0	0	0	0	0	0	0	0	0	0	0	0	0	0	0	0	0	0	0	0	0	0	0
2631882	GTGGCCGATG.ACGGGGCGGG	A	G	missense_variant	kdpD	BP2483	Two component sensor protein	c.2516A>G	p.Asp839Gly	0	0	0	0	0	0	0	0	0	0	0	0	0	0	0	0	0	0	0	0	0	0	0	0	0	0	0	0	0	0	0	0	0	0	0	0	0	0	0	0
2636270	CCGAGCCAAC.GTCTCCCGGA	G	A	intergenic_region	BP2487-icd	BP2487-BP2488		n.2636270G>A		0	0	0	0	0	0	0	0	0	0	0	0	0	0	0	0	0	0	0	0	0	0	0	0	0	0	0	0	0	0	0	0	0	0	0	0	0	0	0	0
2636646	CCGGGGTTCA.CGTAGTCCTT	C	T	missense_variant	icd	BP2488	isocitrate dehydrogenase [NADP]	c.1057G>A	p.Val353Met	0	0	0	0	0	0	0	0	0	0	0	0	0	0	0	0	0	0	0	0	0	0	0	0	0	0	0	0	0	0	0	0	0	0	0	0	0	0	0	0
2637079	CCAGGCGCTC.GGTGCCTTCG	G	A	synonymous_variant	icd	BP2488	isocitrate dehydrogenase [NADP]	c.624C>T	p.Thr208Thr	0	0	0	0	0	0	0	0	0	0	0	0	0	0	0	0	0	0	0	0	0	0	0	0	0	0	0	0	0	0	0	0	0	0	0	0	0	0	0	0
2637496	CGGCGTAGAC.TTCCATCCAG	T	C	synonymous_variant	icd	BP2488	isocitrate dehydrogenase [NADP]	c.207A>G	p.Glu69Glu	0	0	0	0	0	0	0	0	0	0	0	0	0	0	0	0	0	0	0	0	0	0	0	0	1	0	0	0	0	0	1	0	0	0	0	0	0	0	0	0
2637814	GGACAACCTT.CAATTCTATA	C	T	intergenic_region	icd-BP2489	BP2488-BP2489		n.2637814C>T		0	0	0	0	0	0	0	0	0	0	0	0	0	0	0	0	0	0	0	0	0	0	0	0	0	0	0	0	0	0	0	0	0	0	0	0	0	0	0	0
2642325	GCGACATCAT.GCAGGACCGC	G	A	missense_variant	BP2494	BP2494	conserved hypothetical protein	c.1107G>A	p.Met369Ile	0	0	0	0	0	0	0	0	0	0	0	0	0	0	0	0	0	0	0	0	0	0	0	0	1	0	0	0	0	0	1	0	0	0	0	0	0	0	0	0
2651935	GCGCAAGGCC.GTGATCGCCG	G	A	missense_variant	hemH	BP2503	ferrochelatase	c.452C>T	p.Thr151Met	0	0	0	0	0	0	0	0	0	0	0	0	0	0	0	0	0	0	0	0	0	0	0	0	0	1	1	0	1	1	0	0	0	0	0	0	0	0	0	0
2656169	CAGGCTTGCG.CCTGGAGGCA	C	A	intergenic_region	BP2506-fur	BP2506-BP2507		n.2656169C>A		0	0	0	0	0	0	0	0	0	0	0	0	0	0	0	0	0	0	0	0	0	0	0	0	0	0	0	0	0	0	0	0	0	0	0	0	0	0	0	0
2657330	GACGCAAGCC.ACCCCCCAGC	A	C	missense_variant	dapB	BP2509	dihydrodipicolinate reductase	c.13A>C	p.Thr5Pro	0	0	0	0	0	0	0	0	0	0	0	0	0	0	0	0	0	0	0	0	0	0	0	0	0	0	0	0	0	0	0	0	0	0	0	0	0	0	0	0
2659510	CGGTTTGGGC.CTTTTTGTTT	C	T	intergenic_region	BPt34-BP2511	BPt34-BP2511		n.2659510C>T		0	0	0	0	0	0	0	0	0	0	0	0	0	0	0	0	0	0	0	0	0	0	0	0	0	0	0	0	0	0	0	0	0	0	0	0	0	0	0	0
2662594	CTCTGCCCGA.TCCTGGAACT	T	G	missense_variant	BP2513	BP2513	putative exported protein	c.187A>C	p.Ile63Leu	0	1	1	1	1	1	1	1	1	1	1	1	1	1	1	1	1	1	1	1	1	0	1	1	1	1	1	1	1	1	1	1	1	1	1	1	1	1	1	1
2663311	ATGATTGGAG.ACCACCCCCG	A	C	missense_variant	purU	BP2514	putative formyltetrahydrofolate deformylase	c.356T>G	p.Val119Gly	0	0	0	0	0	0	0	0	0	0	0	0	0	0	0	0	0	0	0	0	0	0	0	0	0	0	0	0	0	0	0	0	0	0	0	0	0	0	0	0
2663314	ATTGGAGACC.ACCCCCGCCA	A	C	missense_variant	purU	BP2514	putative formyltetrahydrofolate deformylase	c.353T>G	p.Val118Gly	0	0	0	0	1	0	0	0	0	0	0	0	0	0	0	0	0	0	0	0	0	0	1	0	0	0	0	0	0	0	0	0	0	0	0	0	0	0	0	0
2664686	ACCGGCGGGG.TGCCCCTTCT	T	G	missense_variant	soxA	BP2516	sarcosine oxidase alpha subunit	c.2528A>C	p.His843Pro	0	0	0	0	0	0	0	0	0	0	0	0	0	0	0	0	0	0	0	0	0	0	0	0	0	0	0	0	0	1	0	0	0	0	0	0	0	0	0	0
2665941	TCGTAGCCGA.CCTTTCCGCC	C	G	missense_variant	soxA	BP2516	sarcosine oxidase alpha subunit	c.1273G>C	p.Val425Leu	0	0	0	0	0	0	0	0	0	0	0	0	0	0	0	0	0	0	0	0	0	0	0	0	0	0	0	0	0	0	0	0	0	0	0	0	0	0	0	1
2678626	CCAGCGCGGC.CGAACTGCCG	C	A	synonymous_variant	BP2526	BP2526	putative secretory apparatus	c.648G>T	p.Ser216Ser	0	0	0	0	0	0	0	0	0	0	0	0	0	0	0	0	0	0	0	0	0	0	0	0	0	0	0	0	0	0	0	0	0	0	0	0	0	0	0	0
2683228	ATCCAAACAC.CACGAAAGCC	C	T	synonymous_variant	ecnB	BP2531	entericidin B-like bacteriolytic toxin	c.33G>A	p.Val11Val	0	0	0	0	0	0	0	0	0	0	0	0	0	0	0	0	0	0	0	0	0	0	0	0	0	0	0	0	0	0	0	0	0	0	0	0	0	0	0	0
2689908	AGCAGCTTGA.CGCCGATCCA	C	T	missense_variant	BP2538	BP2538	integral membrane protein	c.259G>A	p.Val87Ile	0	0	0	0	0	0	0	0	0	0	0	0	0	0	0	0	0	0	0	1	0	0	0	0	0	0	0	0	0	0	0	0	0	0	0	0	0	0	0	0
2694104	GGCGCGGCGC.CGGGGGCCCG	C	G	intergenic_region	BP2542-metE	BP2542-BP2543		n.2694104C>G		0	0	0	0	0	0	0	0	0	0	0	0	0	0	0	0	0	0	0	0	0	0	0	0	0	0	0	0	0	0	0	0	0	0	0	0	0	0	0	0
2697688	ACATCATGGG.CGAAGCCACG	C	T	missense_variant	recX	BP2545	RecX-family regulatory protein	c.514G>A	p.Ala172Thr	0	0	0	0	0	0	0	0	0	0	0	0	0	0	0	0	0	0	0	0	0	0	0	0	0	0	0	0	0	0	0	0	0	0	0	0	0	0	0	0
2700703	CACCTGGATC.GACCTCGGCC	G	A	missense_variant	BP2548	BP2548	two-component system histidine kinase	c.364G>A	p.Asp122Asn	0	0	0	0	0	0	0	0	0	0	0	0	0	0	0	0	0	0	0	0	0	0	0	0	0	0	0	0	0	0	0	0	0	0	0	0	0	0	0	0
2700792	ACATCATCAA.GGGAGTCATC	G	T	missense_variant	BP2548	BP2548	two-component system histidine kinase	c.453G>T	p.Lys151Asn	0	0	0	0	0	0	0	0	0	0	0	0	0	0	0	0	0	0	0	0	0	0	0	0	0	0	0	0	0	0	0	0	0	0	0	0	0	0	0	0
2701173	CCACCCGGCT.GGTCAACCAG	G	A	synonymous_variant	BP2548	BP2548	two-component system histidine kinase	c.834G>A	p.Leu278Leu	0	0	0	0	0	0	0	0	0	0	0	0	0	0	0	0	0	0	0	0	0	0	0	0	1	0	0	0	0	0	1	0	0	0	0	0	0	0	0	0
2707024	AACCCGAGTT.GGGCGCCGCC	G	A	synonymous_variant	BP2552	BP2552	ABC transport protein, solute-binding protein	c.414C>T	p.Pro138Pro	0	0	0	0	0	0	0	0	0	0	0	0	0	0	0	0	0	0	0	0	0	0	0	0	0	0	0	0	0	0	0	0	0	0	0	0	0	0	0	0
2712843	AGAACAACCG.GGCCGGCGTC	G	A	synonymous_variant	BP2559	BP2559	hypothetical protein	c.309G>A	p.Arg103Arg	0	0	0	0	0	0	0	0	0	0	0	0	0	0	0	0	0	0	0	0	0	0	0	0	0	0	0	0	0	0	0	0	0	0	0	0	0	0	0	0
2713484	GCCGATGTGC.CATGCAGCCC	C	T	missense_variant	BP2559	BP2559	hypothetical protein	c.950C>T	p.Pro317Leu	0	0	0	0	0	0	0	0	0	0	0	0	0	0	0	0	0	0	0	0	0	0	0	0	0	0	0	0	0	0	0	0	0	0	0	0	0	0	1	0
2714782	GGCCGACGAG.GTCATCGGCC	G	A	missense_variant	rdgC	BP2561	conserved hypothetical protein	c.439G>A	p.Val147Ile	0	0	0	0	0	0	0	0	0	0	0	0	0	0	0	0	0	0	0	0	0	0	0	0	0	0	0	0	0	0	0	0	0	0	0	0	0	0	0	0
2714810	AAGACGATCG.ACCCGCTGCC	A	G	missense_variant	rdgC	BP2561	conserved hypothetical protein	c.467A>G	p.Asp156Gly	0	0	0	0	0	0	0	0	0	0	0	0	0	0	0	0	0	0	0	0	0	0	0	0	0	0	0	0	0	0	0	0	0	0	0	0	0	0	0	0
2716889	TGCCGAACAG.CATCGCGCCC	C	T	missense_variant	BP2563	BP2563	putative integral membrane protein	c.210G>A	p.Met70Ile	0	0	0	0	0	0	0	0	0	0	0	0	0	0	0	0	0	0	0	0	0	0	0	0	0	0	0	0	0	0	0	0	0	0	0	0	0	0	0	0
2719474	TCGTGCGCAA.CCGCGACGCC	C	T	intergenic_region	BPt35-BP2568	BPt35-BP2568		n.2719474C>T		0	0	0	0	0	0	0	0	0	0	0	1	0	0	0	0	0	0	0	0	0	0	0	0	0	0	0	0	0	0	0	0	0	0	0	0	0	0	0	0
2722234	CGACGTGCCG.GCCTCCATTG	G	A	missense_variant	BP2570	BP2570	putative exported protein	c.193G>A	p.Ala65Thr	0	0	0	0	0	0	0	0	0	0	0	0	0	0	0	0	0	0	0	0	0	0	0	0	0	0	0	1	0	0	0	0	0	0	0	0	0	0	0	0
2728196	GCGGTCGCGG.TAGGCGTATT	T	G	missense_variant	rplT	BP2575	50s ribosomal protein	c.140A>C	p.Tyr47Ser	0	0	0	0	0	0	0	0	0	0	0	0	0	0	0	0	0	0	0	0	0	0	0	0	0	0	0	0	0	0	0	0	0	0	0	0	0	0	0	0
2728200	TCGCGGTAGG.CGTATTGGCC	C	G	missense_variant	rplT	BP2575	50s ribosomal protein	c.136G>C	p.Ala46Pro	0	0	0	0	0	0	0	0	0	0	0	0	0	0	0	0	0	0	0	0	0	0	0	0	0	0	0	0	0	0	0	0	0	0	0	0	0	0	0	0
2732917	AGCTGCGGCG.TCCCCTACAC	T	C	missense_variant	BP2580	BP2580	putative GntR-family regulatory protein	c.1382T>C	p.Val461Ala	0	0	0	0	0	0	0	0	0	0	0	0	0	0	0	0	0	0	0	0	0	0	0	0	0	0	0	0	0	0	0	0	0	0	0	0	0	0	0	0
2734984	TCCAGGATGG.ACGTGAACAC	A	G	missense_variant	BP2583	BP2583	hypothetical protein	c.454T>C	p.Ser152Pro	0	0	0	0	0	0	0	0	0	0	0	0	0	0	0	0	0	0	0	0	0	0	0	0	0	0	0	0	0	0	0	0	0	0	0	0	0	0	0	0
2735128	TCATTGCCCA.TCAGGTTGGC	T	C	missense_variant	BP2583	BP2583	hypothetical protein	c.310A>G	p.Met104Val	0	0	0	0	0	0	0	0	0	0	1	0	0	0	0	0	0	0	0	0	0	0	0	0	0	0	0	0	0	0	0	0	0	0	0	0	0	0	0	0
2736088	GCATGACGGC.GACCAGCAGC	G	A	synonymous_variant	BP2585	BP2585	DedA-family integral membrane protein	c.588C>T	p.Val196Val	0	0	0	0	0	1	0	1	0	1	0	0	1	0	0	1	0	0	0	1	1	0	0	0	0	0	0	0	0	0	0	1	1	1	0	0	0	0	1	1
2749101	GCCGCGGCTC.GCCCGCTTCG	G	T	synonymous_variant	BP2598	BP2598	conserved hypothetical protein	c.411C>A	p.Gly137Gly	0	0	0	0	0	0	0	0	0	0	0	0	0	0	0	0	0	0	0	0	0	0	0	0	0	0	0	0	0	0	0	0	0	0	0	0	0	0	0	0
2751512	GTCAGCACCA.ACCCCGCCGT	A	C	missense_variant	BP2600	BP2600	putative membrane protein	c.889T>G	p.Leu297Val	0	0	0	0	0	0	0	0	0	0	0	0	0	0	0	0	0	0	0	0	0	0	0	0	0	0	0	0	0	0	0	0	0	0	0	0	0	0	0	0
2759501	TCGCCAGCCC.GGCCTGCAGG	G	A	synonymous_variant	BP2607	BP2607	putative membrane protein	c.96C>T	p.Ala32Ala	0	0	0	0	1	0	0	0	0	0	0	0	0	1	0	0	0	0	0	0	0	0	0	1	0	0	0	0	0	0	0	0	0	0	0	1	0	0	0	0
2763562	CGCCGTGGTC.GCATTCGGCG	G	A	missense_variant	BP2610	BP2610	putative solute transport protein	c.1213G>A	p.Ala405Thr	0	0	0	0	0	0	0	0	0	0	0	0	0	0	0	0	1	0	0	0	0	0	0	0	0	0	0	0	0	0	0	0	0	0	0	0	0	0	0	0
2769907	TGGATCCAGC.GCAAGGGATC	G	A	missense_variant	BP2617	BP2617	conserved hypothetical protein	c.1312C>T	p.Arg438Cys	0	0	0	0	0	0	0	0	0	0	0	0	0	0	0	0	0	0	0	0	0	0	0	0	0	0	0	0	0	0	0	1	0	0	0	0	0	0	0	0
2772456	CGGCGCCCCG.GGGCGGCGCT	G	A	intergenic_region	BP2618-BP2619	BP2618-BP2619		n.2772456G>A		0	0	0	0	0	0	0	0	0	0	0	0	0	0	0	0	0	0	0	0	0	0	0	0	0	0	0	0	0	0	0	0	0	0	0	0	0	0	0	0
2787657	TCGCGCTCCA.GCGCGGCCGA	G	A	synonymous_variant	BP2632	BP2632	putative GTP-binding protein	c.2032C>T	p.Leu678Leu	0	0	0	0	0	0	0	0	0	0	0	0	0	0	0	0	0	0	0	0	0	0	0	0	0	0	0	0	0	0	0	0	0	1	0	0	0	0	0	0
2789464	TGAAATCCAC.CGTCACCGAG	C	T	synonymous_variant	BP2632	BP2632	putative GTP-binding protein	c.225G>A	p.Thr75Thr	0	0	0	0	0	0	0	0	0	0	0	0	0	0	0	0	0	0	0	0	0	0	0	0	0	0	0	0	0	0	0	0	0	0	0	0	0	0	0	0
2790710	CGGGCCACGG.GCTCCAGCCG	G	C	missense_variant	BP2633	BP2633	possible exonuclease	c.100C>G	p.Pro34Ala	0	1	1	1	1	1	1	1	1	1	1	1	1	1	1	1	1	1	1	1	1	1	1	1	1	1	1	1	1	1	1	1	1	1	1	1	1	1	1	1
2791416	CAGAAAGCCA.CGCGTATAGC	C	T	intragenic_variant	dadA	BP2634	D-amino acid dehydrogenase small subunit (pseudogene)	n.2791416C>T		0	1	1	1	1	0	1	0	1	0	1	1	0	1	1	0	1	1	1	0	0	0	1	1	0	1	1	1	1	1	0	0	0	0	1	1	1	1	0	0
2797831	AAGAACGGCG.CTCAGCCATG	C	T	synonymous_variant	BP2640	BP2640	putative ABC transport protein, inner membrane component	c.9G>A	p.Glu3Glu	0	0	0	0	0	0	0	0	0	0	0	0	0	0	0	0	1	0	0	0	0	0	0	0	0	0	0	0	0	0	0	0	0	0	0	0	0	0	0	0
2806556	GCCGTCACCC.GCCCCAGGTC	G	A	missense_variant	BP2648	BP2648	conserved hypothetical protein	c.982C>T	p.Arg328Trp	0	0	0	0	0	0	0	0	0	0	0	0	0	0	0	0	0	0	0	0	0	0	0	0	0	0	0	0	0	0	0	0	0	0	0	0	0	0	0	0
2808197	CGGCAAACAG.GGTTGCCAGC	G	A	synonymous_variant	BP2649	BP2649	conserved hypothetical protein	c.234C>T	p.Thr78Thr	0	0	0	0	0	0	0	0	0	0	0	0	0	0	0	0	0	0	0	0	0	0	0	0	0	0	0	0	0	0	0	0	0	0	0	0	0	0	0	0
2809293	GCCAGAACCC.CGTCTTGCGG	C	T	intragenic_variant	BP2650	BP2650	conserved hypothetical protein (pseudogene)	n.2809293C>T		0	0	0	0	0	0	0	0	0	0	0	0	0	0	1	0	0	0	0	0	0	0	0	0	0	0	0	0	0	0	0	0	0	0	0	0	0	0	0	0
2810225	AACGGCGCTT.CCGTCCCGAC	C	T	synonymous_variant	BP2651	BP2651	conserved hypothetical protein	c.714C>T	p.Phe238Phe	0	0	0	0	0	0	0	0	0	0	0	0	0	0	0	0	0	0	0	0	0	0	0	0	0	0	0	0	0	0	0	0	0	0	0	0	0	0	0	0
2813146	TGGTCGCGTG.GGATCCCGCG	G	A	stop_gained	BP2655	BP2655	putative IclR-family regulatory protein	c.195G>A	p.Trp65*	0	0	0	0	0	0	0	0	0	0	0	0	0	0	0	0	0	0	0	0	0	0	0	0	0	0	0	0	0	0	0	0	0	0	0	0	0	0	0	0
2815489	AAATAGTGGG.TCGATTCACA	T	C	intergenic_region	BP2658-BP2659	BP2658-BP2659		n.2815489T>C		0	0	0	0	0	0	0	0	0	0	0	0	0	0	0	0	0	0	0	0	0	0	0	0	0	0	0	0	0	0	0	0	0	0	0	0	0	0	0	0
2817932	CCGCCTTGAC.CGGCCCGATG	C	A	synonymous_variant	BP2662	BP2662	putative aldolase	c.672G>T	p.Pro224Pro	0	1	1	0	1	0	1	0	1	0	1	1	0	1	1	0	1	1	1	0	0	0	1	1	0	1	1	0	1	1	0	0	0	0	1	1	1	1	0	0
2819399	CGGGCGCCTG.TCCCCGCCAC	T	C	intergenic_region	BP2663-BP2664	BP2663-BP2664		n.2819399T>C		0	0	0	0	0	0	0	0	0	0	0	0	0	0	0	0	1	0	0	0	0	0	0	0	0	0	0	0	0	0	1	0	0	0	0	0	0	0	0	0
2826237	TCGCCGGCGT.GCCGTACATG	G	A	missense_variant	fhaS	BP2667	adhesin	c.3484C>T	p.His1162Tyr	0	0	0	0	0	0	0	0	0	0	0	0	0	0	0	0	0	0	0	0	0	0	0	0	0	0	0	0	0	0	0	0	0	0	0	0	0	0	0	0
2826885	GCCGCCACGC.CATGGTTGTC	C	T	missense_variant	fhaS	BP2667	adhesin	c.2836G>A	p.Gly946Ser	0	0	0	0	0	0	0	0	0	0	0	0	0	0	0	0	0	0	0	0	0	0	0	0	0	0	0	0	0	0	0	0	0	0	0	0	0	0	0	0
2832361	GCGACATGCC.CGACTCTTCC	C	T	synonymous_variant	purL	BP2668	phosphoribosylformylglycinamidine synthase	c.1647G>A	p.Ser549Ser	0	0	0	0	1	0	0	0	0	0	0	0	0	1	0	0	0	0	0	0	0	0	0	1	0	0	0	0	0	0	0	0	0	0	0	0	0	0	0	0
2835069	CCTGGCCAAG.TACCCGCTGC	T	C	missense_variant	BP2670	BP2670	putative membrane permease	c.172T>C	p.Tyr58His	0	0	0	0	0	0	0	0	0	0	0	0	0	0	0	0	0	0	0	0	0	0	0	0	0	0	0	0	0	0	0	0	0	0	0	0	0	0	0	0
2837155	GGAAATCGCC.GGCCACGGCG	G	T	missense_variant	BP2671	BP2671	putative exported protein	c.880G>T	p.Gly294Cys	0	0	0	0	0	0	0	0	0	0	0	0	0	0	0	0	0	0	0	0	0	0	0	0	0	0	0	0	0	0	0	0	0	0	0	0	0	0	0	0
2840222	GCGAGACCGA.GCCCAACCAG	G	A	synonymous_variant	fimX	BP2674	fimbrial protein	c.444G>A	p.Glu148Glu	0	0	0	0	0	0	0	0	0	0	0	0	0	0	0	0	0	0	0	0	0	0	0	0	0	0	0	0	0	0	0	0	0	0	0	0	0	0	0	0
2842648	GAAAGTCCCG.CCGGTGTCGG	C	T	missense_variant	paaG	BP2677	probable enoyl-CoA hydratase	c.437G>A	p.Gly146Asp	0	0	0	0	0	0	0	0	0	0	0	0	0	0	0	0	1	0	0	0	0	0	0	0	0	0	0	0	0	0	0	0	0	0	0	0	0	0	0	0
2843504	TTGCGGGTGC.GCCAGCGCCT	G	A	missense_variant	BP2678	BP2678	putative oxidoreductase	c.1244C>T	p.Ala415Val	0	0	0	0	0	0	0	0	0	0	0	0	0	0	0	0	0	0	0	0	0	0	0	0	0	0	0	0	0	0	0	0	0	0	0	0	0	0	0	0
2849677	ACCTATTTCT.ATATCATATT	A	G	intergenic_region	paaA-paaX	BP2684-BP2685		n.2849677A>G		0	1	1	1	1	1	1	1	1	1	1	1	1	1	1	1	1	1	1	1	1	0	1	1	1	1	1	1	1	1	1	1	1	1	1	1	1	1	1	1
2851067	AGGCCCGGCG.CGCATCGTCA	C	T	synonymous_variant	BP2686	BP2686	hypothetical protein	c.261G>A	p.Ala87Ala	0	0	0	0	0	0	0	0	0	0	0	0	0	0	0	0	0	0	0	0	0	0	0	0	0	0	0	0	0	0	0	0	0	0	0	0	0	0	0	0
2852032	GTGGCTGGCC.ACCCGCCAGA	A	C	missense_variant	BP2688	BP2688	putative integral membrane zinc-metalloprotease	c.82A>C	p.Thr28Pro	0	0	0	1	0	0	0	0	0	0	0	0	0	0	0	0	0	0	0	0	0	0	0	0	0	0	0	0	0	0	0	0	0	0	0	0	0	0	0	0
2863857	CGGCGCCGCG.GCTATCGGCC	G	A	missense_variant	BP2698	BP2698	endonuclease	c.233G>A	p.Gly78Asp	0	0	0	0	0	0	0	0	0	0	0	0	0	0	0	0	0	0	0	0	0	0	0	0	0	0	0	0	0	0	0	0	0	0	0	0	0	0	1	0
2868745	CGTCGCCCAC.GCGGTGCGCG	G	A	missense_variant	argH	BP2702	argininosuccinate lyase	c.1213G>A	p.Ala405Thr	0	0	0	0	0	0	0	0	0	0	0	0	0	0	0	0	0	0	0	0	0	0	0	0	0	0	0	0	0	0	0	0	0	0	0	0	0	0	0	0
2871463	ATAGGCGGGG.TGGCGGACCT	T	G	missense_variant	BP2705	BP2705	putative molybdenum-binding protein	c.668T>G	p.Val223Gly	0	0	0	0	0	0	0	0	0	0	0	0	0	0	0	0	0	0	0	0	0	0	0	0	0	0	0	0	0	0	0	0	0	0	0	0	0	0	0	0
2875256	GGCGCGAAGT.CGCGCACGTA	C	A	missense_variant	moaE	BP2709	molybdopterin converting factor	c.121G>T	p.Asp41Tyr	0	0	0	0	0	0	0	0	0	0	0	0	0	0	0	0	0	0	0	0	0	0	0	0	0	0	0	0	0	0	0	0	0	0	0	0	0	0	0	0
2881290	ACCATCAAAG.CCGGCGATCG	C	T	missense_variant	BP2715	BP2715	AhpC/TSA-family protein	c.14C>T	p.Ala5Val	0	1	1	1	1	1	1	1	1	1	1	1	1	1	1	1	1	1	1	1	1	1	1	1	1	1	1	1	1	1	1	1	1	1	1	1	1	1	1	1
2881734	GAGGCGCCTG.GCAAGTTCGA	G	A	missense_variant	BP2715	BP2715	AhpC/TSA-family protein	c.458G>A	p.Gly153Asp	0	0	0	0	0	0	0	0	0	0	0	0	0	0	0	0	0	0	0	0	0	0	0	0	0	0	0	0	0	0	0	0	0	0	0	0	0	0	0	0
2884401	CAGGCGCACC.TTGGCCAGCG	T	C	missense_variant	BP2718	BP2718	biotin synthase	c.827A>G	p.Lys276Arg	0	0	0	0	0	0	0	0	0	0	0	0	0	0	0	0	0	0	0	0	0	0	0	0	0	0	0	0	0	0	0	0	0	0	0	0	0	0	0	0
2892196	CGCCTGCAAG.GCCTGCGCGG	G	A	missense_variant	BP2725	BP2725	conserved hypothetical protein	c.563C>T	p.Ala188Val	0	0	0	0	0	0	0	0	0	0	0	0	0	0	0	0	0	0	0	0	0	0	0	0	0	0	0	0	0	0	0	0	0	0	0	0	0	0	0	0
2893548	CGGCGCCCGG.GCGCAAACGC	G	A	intergenic_region	BP2726-BP2727	BP2726-BP2727		n.2893548G>A		0	0	0	0	0	0	0	0	0	0	0	0	0	0	0	0	0	0	0	0	0	0	0	0	0	0	0	0	0	0	0	0	0	0	0	0	0	0	0	0
2893972	GAAGCCGCGG.TTGACCAGCA	T	C	missense_variant	BP2727	BP2727	exported SurF1-family protein	c.398A>G	p.Asn133Ser	0	0	0	0	0	0	0	0	0	0	0	0	0	0	0	0	0	0	0	0	0	0	0	0	0	0	0	0	0	0	0	0	0	0	0	0	0	0	0	0
2902230	GTCGGGCAGC.GCCGCCGTTT	G	A	missense_variant	BP2734	BP2734	putative chelatase (Pseudogene)	c.314C>T	p.Ala105Val	0	0	0	0	0	0	0	0	1	0	0	0	0	0	0	0	0	0	0	0	0	0	0	0	0	0	0	0	0	0	0	0	0	0	0	0	0	0	0	0
2903727	GAGGTGAAGG.GCTTCGGACG	G	A	missense_variant	BP2736	BP2736	nitrogen regulatory protein P-II	c.104G>A	p.Gly35Asp	0	0	0	0	0	0	0	0	0	0	0	0	0	1	0	0	0	0	0	0	0	0	0	0	0	0	0	0	0	0	0	0	0	0	0	0	0	0	0	0
2906916	AAGCGCAGCG.TCATGGGCAA	T	C	missense_variant	bapC	BP2738	autotransporter (pseudogene)	c.1357A>G	p.Thr453Ala	0	0	0	0	0	0	0	0	0	0	0	0	0	0	0	0	0	0	0	0	0	0	0	0	0	0	0	0	0	0	0	0	0	0	0	0	0	0	0	0
2916584	TGCAGGCCCC.GTGTCGGATT	G	A	intergenic_region	BP2748-putA	BP2748-BP2749		n.2916584G>A		0	0	0	0	0	0	0	0	0	0	0	0	0	0	0	0	0	0	0	0	0	0	0	0	0	0	0	0	0	0	0	0	0	0	0	0	0	0	0	0
2916858	GGGACGTTGG.GCGATGCGCA	G	A	missense_variant	putA	BP2749	bifunctional proline oxidoreductase/transcriptional repressor	c.3665C>T	p.Ala1222Val	0	1	1	0	1	0	1	0	1	0	1	1	0	1	1	0	1	1	1	0	0	0	1	1	0	1	1	0	1	1	0	0	0	0	1	1	1	1	0	0
2921561	CGAGCCTGGC.TCAGCACCGC	T	G	missense_variant	BP2751	BP2751	putative membrane protein	c.1465A>C	p.Ser489Arg	0	1	1	1	1	1	1	1	1	1	1	1	1	1	1	1	1	1	1	1	1	0	1	1	1	1	1	1	1	1	1	1	1	1	1	1	1	1	1	1
2921784	CCGGCGGCGC.CTCCGGGAAG	C	T	synonymous_variant	BP2751	BP2751	putative membrane protein	c.1242G>A	p.Glu414Glu	0	0	0	0	0	0	0	0	0	0	0	0	0	0	0	0	0	0	0	0	0	0	0	0	0	0	0	0	0	0	0	0	0	0	0	0	0	0	0	0
2928063	CAGGGTGGAT.CGGACCACGC	C	T	missense_variant	pbp	BP2754	penicillin-binding protein	c.845G>A	p.Arg282Gln	0	0	0	0	0	0	0	0	0	0	0	0	0	0	0	0	0	0	0	0	0	0	0	0	0	0	0	0	0	0	0	0	0	0	0	0	0	0	0	0
2929218	ATCTCGAAGC.CGGCCGGCAC	C	T	missense_variant	BP2755	BP2755	putative exported protein	c.4876G>A	p.Gly1626Ser	0	0	0	0	0	0	0	0	0	0	0	0	0	0	0	0	0	0	0	0	0	0	0	0	0	0	0	0	0	0	0	0	0	0	0	0	0	0	0	0
2934473	ACCACGTCGT.GCTGCGTATC	G	A	missense_variant	clpS	BP2756	hypothetical protein	c.25C>T	p.His9Tyr	0	0	0	0	0	0	0	0	0	0	0	0	0	0	0	0	0	0	0	0	0	0	0	0	0	0	0	0	0	0	0	0	0	0	0	0	0	0	0	0
2936536	CATGCTCTCG.ACCCCGCCCG	A	C	missense_variant	BP2759	BP2759	putative thiolase	c.353T>G	p.Val118Gly	0	0	0	0	0	0	0	0	0	0	0	0	0	0	0	0	0	0	0	0	0	0	0	0	0	0	0	0	0	1	0	0	0	0	0	0	0	0	0	0
2948702	CCGACCAGGC.ACCGCCCGCC	A	C	synonymous_variant	BP2772	BP2772	putative membrane protein	c.231A>C	p.Ala77Ala	0	0	0	0	0	0	0	0	0	0	0	0	0	0	0	0	0	0	0	0	0	0	0	0	0	0	0	0	0	0	0	0	0	0	0	0	0	0	0	0
2950150	CCTGCACCTC.AGGATGCCCG	A	C	synonymous_variant	BP2774	BP2774	putative aldolase	c.585T>G	p.Pro195Pro	0	0	0	0	0	0	0	0	0	0	0	0	0	0	0	0	0	0	0	0	0	0	0	0	0	0	0	0	0	0	0	0	0	0	0	1	0	0	0	0
2957189	AAAAGCCAGC.GTCATGGTTT	G	A	missense_variant	BP2782	BP2782	lipoprotein	c.20C>T	p.Thr7Met	0	0	0	0	0	0	0	0	0	0	0	0	0	0	0	0	0	0	0	0	0	0	0	0	0	0	0	0	0	0	0	0	0	0	0	0	0	0	0	0
2959859	ATGGCTTCGA.GCACCAGCTC	G	A	missense_variant	BP2784	BP2784	homoserine dehydrogenase	c.271C>T	p.Leu91Phe	0	0	0	0	0	0	0	0	0	0	0	0	0	0	0	0	0	0	0	0	0	0	0	0	0	0	0	0	0	0	0	0	0	0	0	0	0	0	0	0
2963939	CATGCGCGGC.CGCACCTTCC	C	T	missense_variant	BP2788	BP2788	hypothetical protein	c.1420C>T	p.Arg474Cys	0	1	1	1	1	1	1	1	1	1	1	1	1	1	1	1	1	1	1	1	1	0	1	1	1	1	1	1	1	1	1	1	1	1	1	1	1	1	1	1
2965317	GCCTGATCCC.GCGCACCCTA	G	A	intergenic_region	BP2789-BP2790	BP2789-BP2790		n.2965317G>A		0	0	0	0	0	0	0	0	0	0	0	0	0	0	0	0	0	0	0	0	0	0	0	0	0	0	0	0	0	0	0	0	0	0	0	0	0	0	0	0
2972536	GGGCACCAGG.GCGTCGAGGT	G	T	missense_variant	dxs	BP2798	1-deoxy-D-xylulose 5-phosphate synthase	c.770C>A	p.Ala257Asp	0	0	0	0	0	0	0	0	0	0	0	0	0	0	0	0	0	0	0	0	0	0	0	0	1	0	0	0	0	0	1	0	0	0	0	0	0	0	0	0
2973877	CGAAGGCCAG.AGGCTGCAGG	A	C	synonymous_variant	BP2799	BP2799	probable geranyltranstransferase	c.390T>G	p.Pro130Pro	0	1	1	1	1	1	1	1	1	1	1	1	1	1	1	1	1	1	1	1	1	0	1	1	1	1	1	1	1	1	1	1	1	1	1	1	1	1	1	1
2980592	TGCCGCCGAT.ACCCGCCACG	A	C	synonymous_variant	BP2806	BP2806	putative cation transport protein	c.1098T>G	p.Gly366Gly	0	0	0	0	0	0	0	0	0	0	0	0	0	0	0	0	0	0	0	0	0	0	0	0	0	0	0	0	0	0	0	0	0	0	0	0	0	0	0	0
2986996	GCGGTCAAGG.TATTCGTCGT	T	G	missense_variant	fadD	BP2811	long-chain-fatty-acid--CoA ligase	c.1520T>G	p.Val507Gly	0	1	1	0	0	0	0	0	0	1	0	1	0	0	0	0	0	0	0	0	0	0	0	0	0	0	0	0	1	0	0	0	1	0	0	0	0	0	0	0
2990363	GGACCGCGAC.CAGGCGGGGG	C	T	intragenic_variant	BP2814	BP2814	conserved hypothetical protein (pseudogene)	n.2990363C>T		0	0	0	0	0	0	0	0	0	0	0	0	0	0	0	0	0	0	0	0	0	0	0	0	0	0	0	0	0	0	0	0	0	0	0	0	0	0	0	0
2990556	GGACGGCAGG.TGGCGCAGGC	T	G	intragenic_variant	BP2814	BP2814	conserved hypothetical protein (pseudogene)	n.2990556T>G		0	0	0	0	0	0	0	0	0	0	0	0	0	0	0	0	0	0	0	0	0	0	0	0	0	0	0	0	0	0	0	0	0	0	0	0	0	0	0	0
2998921	ACGCGGCTGG.CGCAGGTCGG	C	T	missense_variant	BP2820	BP2820	putative alcohol dehydrogenase	c.1022C>T	p.Ala341Val	0	1	1	1	1	1	1	1	1	1	1	1	1	1	1	1	1	1	1	1	1	0	1	1	1	1	1	1	1	1	1	1	1	1	1	1	1	1	1	1
3003911	ATTACCAATT.GCGCATTTTC	G	T	intergenic_region	BP2826-BP2827	BP2826-BP2827		n.3003911G>T		0	0	0	0	0	0	0	0	0	0	0	0	0	0	0	0	0	0	0	0	0	0	0	0	0	0	0	0	0	0	0	0	0	0	0	0	0	0	0	0
3004017	CGAGGCGGGG.TCATGAACAG	T	G	intergenic_region	BP2826-BP2827	BP2826-BP2827		n.3004017T>G		0	0	0	0	0	0	0	0	0	0	0	0	0	0	0	0	0	0	0	0	0	0	0	0	0	0	0	0	0	0	0	0	0	0	0	0	0	0	0	0
3008968	GGTCGTGCAT.AGCCTGTTCG	A	G	intragenic_variant	BP2833	BP2833	putative membrane protein (pseudogene)	n.3008968A>G		0	1	1	1	1	1	1	1	1	1	1	1	1	1	1	1	1	1	1	1	1	0	1	1	1	1	1	1	1	1	1	1	1	1	1	1	1	1	1	1
3012271	GCGATCTGAT.CAGTTCCGGC	C	T	synonymous_variant	BP2835	BP2835	ABC transport protein, Solute-binding component	c.1155C>T	p.Ile385Ile	0	0	0	0	0	0	0	0	0	0	0	0	0	0	0	0	0	0	0	0	0	0	0	0	0	0	0	0	0	0	0	0	0	0	0	0	0	0	0	0
3015073	TCAACGAGCA.GGCGAGCGCC	G	A	synonymous_variant	BP2839	BP2839	exported protein, conserved	c.123G>A	p.Gln41Gln	0	0	0	0	0	0	0	0	0	0	0	0	0	0	0	0	0	0	0	0	0	0	0	0	0	1	1	0	1	1	0	0	0	0	0	0	0	0	0	0
3015828	CTGGACCTGC.GCCTGAAGCT	G	T	missense_variant	BP2839	BP2839	exported protein, conserved	c.878G>T	p.Arg293Leu	0	0	0	0	0	0	0	0	0	0	0	0	0	0	0	0	0	0	0	0	0	0	0	0	0	0	0	0	0	0	0	0	0	0	0	0	0	0	0	0
3023386	GATCAGTCCC.GCGCTGATTT	G	A	intragenic_variant	BP2846	BP2846	putative exported protein (pseudogene)	n.3023386G>A		0	1	1	1	1	1	1	1	1	1	1	1	1	1	1	1	1	1	1	1	1	0	1	1	1	1	1	1	1	1	1	1	1	1	1	1	1	1	1	1
3025357	GACAGGCGGG.TACGCGGCCG	T	G	missense_variant	BP2849	BP2849	putative LysR-family transcriptional regulator	c.853A>C	p.Thr285Pro	0	0	0	0	0	0	0	0	0	0	0	0	0	0	0	0	0	0	0	0	0	0	0	0	0	0	0	0	0	0	0	0	0	1	0	0	0	0	0	0
3025368	ACGCGGCCGG.TACAGGCGCA	T	G	missense_variant	BP2849	BP2849	putative LysR-family transcriptional regulator	c.842A>C	p.Tyr281Ser	0	0	0	0	0	0	0	0	0	0	0	0	0	0	0	0	0	0	0	0	0	0	0	0	0	0	0	0	0	0	0	0	0	0	0	0	0	0	0	0
3027133	CGCCGGAACA.CTGCACCGGC	C	A	missense_variant	panB	BP2850	probable 3-methyl-2-oxobutanoate hydroxymethyltransferase	c.798C>A	p.His266Gln	0	0	0	0	0	0	0	0	0	0	0	0	0	0	0	0	0	0	0	0	0	0	0	0	0	0	0	0	0	0	0	0	0	0	0	0	0	0	0	0
3027750	AAGCCGCCGC.TACCAGCGTC	T	C	synonymous_variant	BP2851	BP2851	outer membrane porin protein precursor	c.66T>C	p.Ala22Ala	0	1	1	1	1	1	1	1	1	1	1	1	1	1	1	1	1	1	1	1	1	0	1	1	1	1	1	1	1	1	1	1	1	1	1	1	1	1	1	1
3030524	CGTAGAGCGG.TGCGCCGGCC	T	C	synonymous_variant	BP2853	BP2853	probable short chain dehydrogenase	c.258A>G	p.Ala86Ala	0	1	1	1	1	1	1	1	1	1	1	1	1	1	1	1	1	1	1	1	1	0	1	1	1	1	1	1	1	1	1	1	1	1	1	1	1	1	1	1
3034945	CGATGGCGTC.AGCGGCCACC	A	G	synonymous_variant	tyrB	BP2858	aromatic-amino-acid aminotransferase	c.1167T>C	p.Ala389Ala	0	1	1	1	1	1	1	1	1	1	1	1	1	1	1	1	1	1	1	1	1	1	1	1	1	1	1	1	1	1	1	1	1	1	1	1	1	1	1	1
3037253	GTCGGCCTCG.GCCAGCGCCG	G	A	missense_variant	BP2860	BP2860	probable cation-transporting ATPase	c.2099C>T	p.Ala700Val	0	0	0	0	0	0	0	0	0	0	0	0	0	0	0	0	0	0	0	0	1	0	0	0	0	0	0	0	0	0	0	0	0	0	0	0	0	0	0	0
3044074	CCTCGACGGC.CGCAAGGTCG	C	T	intragenic_variant	BP2866	BP2866	putative exported protein (pseudogene)	n.3044074C>T		0	0	0	0	0	0	0	0	0	0	0	0	0	0	0	0	0	0	0	0	0	0	0	0	0	0	0	0	0	0	0	0	0	0	0	0	0	0	0	0
3045316	GAGCTGCAGC.GCATCTGGAG	G	A	missense_variant	BP2867	BP2867	putative ABC transport proteins, ATP-binding component	c.563G>A	p.Arg188His	0	0	0	0	0	0	0	0	0	0	0	0	0	0	0	0	0	0	0	0	0	0	0	0	0	0	0	1	0	0	0	0	0	0	0	0	0	0	0	0
3050041	GCGCCGGATC.ACCCCGCTTT	A	C	missense_variant	BP2872	BP2872	putative AsnC-family transcriptional regulator	c.137T>G	p.Val46Gly	0	0	0	0	0	0	0	0	0	0	0	0	0	0	0	0	0	0	0	0	0	0	0	0	0	0	0	0	0	0	0	0	0	0	0	0	0	0	0	0
3052273	AGTAAGGCAA.GCCGCCCGGC	G	T	intergenic_region	ribE-BP2875	BP2874-BP2875		n.3052273G>T		0	0	0	0	0	0	0	0	0	1	0	0	0	0	0	0	0	0	0	0	0	0	0	0	0	0	0	0	0	0	0	0	0	0	0	0	0	0	0	0
3053138	AAAGCTGGCC.GGCCGCAGCA	G	A	missense_variant	BP2875	BP2875	amidase	c.542C>T	p.Pro181Leu	0	0	0	0	0	0	0	0	0	0	0	0	0	0	0	0	0	0	0	0	0	0	0	0	0	0	0	0	0	0	0	0	0	0	0	0	0	0	0	0
3057562	GCGGCCATGC.GGCCGGGGAA	G	T	missense_variant	BP2879	BP2879	putative membrane transport protein	c.400C>A	p.Arg134Ser	0	0	0	0	0	0	0	0	0	0	0	0	0	0	0	0	0	0	0	0	0	0	0	0	0	0	0	0	0	0	0	0	0	0	0	0	0	0	0	0
3060324	CGCACTTGCT.TGGCCAGGCC	T	C	intragenic_variant	BP2883	BP2883	putative NADH:flavin oxidoreductase (pseudogene)	n.3060324T>C		0	1	1	1	1	1	1	1	1	1	1	1	1	1	1	1	1	1	1	1	1	0	1	1	1	1	1	1	1	1	1	1	1	1	1	1	1	1	1	1
3067273	CGCGCGGCCG.TCAAGTGCTG	T	C	missense_variant	BP2891	BP2891	conserved hypothetical protein	c.269T>C	p.Val90Ala	0	0	0	0	0	0	0	0	0	0	0	0	0	0	0	0	0	0	0	0	0	0	0	0	1	0	0	0	0	0	1	0	0	0	0	0	0	0	0	0
3068041	ACGGCACCGA.CAGGAAGCCC	C	A	synonymous_variant	BP2892	BP2892	putative integral membrane protein	c.492G>T	p.Leu164Leu	0	0	0	0	0	0	0	0	0	0	0	0	0	0	0	0	0	0	0	0	0	0	0	0	0	0	0	0	0	0	0	0	0	0	0	0	0	0	0	0
3068888	GATGGTCGTG.CCCCTGCACG	C	T	synonymous_variant	mnmA	BP2893	tRNA (5-methylaminomethyl-2-thiouridylate)-methyltransferase	c.861G>A	p.Gly287Gly	0	0	0	0	0	0	0	0	0	0	0	0	0	0	0	0	0	0	0	0	0	0	0	0	0	0	0	0	0	0	0	0	0	0	0	0	0	0	0	0
3068981	GCCCCTTGAC.CCCGCCCACG	C	T	synonymous_variant	mnmA	BP2893	tRNA (5-methylaminomethyl-2-thiouridylate)-methyltransferase	c.768G>A	p.Gly256Gly	0	0	0	0	0	0	0	0	0	0	0	0	0	0	0	0	0	0	0	0	0	0	0	0	0	0	0	0	0	0	0	0	0	0	0	0	0	0	0	0
3070796	ACGCAGTCTG.TGCCAAGAAC	T	C	intergenic_region	BP2894-BP2895	BP2894-BP2895		n.3070796T>C		0	1	1	1	1	1	1	1	1	1	1	1	1	1	1	1	1	1	1	1	1	0	1	1	1	1	1	1	1	1	1	1	1	1	1	1	1	1	1	1
3074197	CTTCGTGCTG.GCCATCTATG	G	A	intragenic_variant	pntAB	BP2898	NAD(P) transhydrogenase, subunit alpha part 2 (pseudogene)	n.3074197G>A		0	0	0	0	0	0	0	0	0	0	0	0	0	0	0	0	0	0	0	0	0	0	0	0	0	0	0	0	0	0	0	0	0	0	0	0	0	0	0	0
3078363	ATACCGGCGG.CGCCATCGGC	C	A	synonymous_variant	bfeA	BP2901	ferric enterobactin receptor	c.1236C>A	p.Gly412Gly	0	0	0	0	0	0	0	0	0	0	0	0	0	0	0	0	0	0	0	0	0	0	0	0	0	0	0	0	0	0	0	0	0	0	0	0	0	0	0	0
3082038	CCGAACCAGC.GCAGAGCCTC	G	T	missense_variant	glcE	BP2904	glycolate oxidase subunit	c.580C>A	p.Arg194Ser	0	0	0	0	0	0	0	0	0	0	0	0	0	0	0	0	0	0	0	0	0	0	0	0	0	0	0	0	0	0	0	0	0	0	0	0	0	0	1	0
3089483	CCTGCGCCGG.CCGCTGGCCG	C	T	missense_variant	fhaL	BP2907	adhesin	c.3619C>T	p.Pro1207Ser	0	0	0	0	0	0	0	0	0	0	0	0	0	0	0	0	0	0	0	0	0	0	0	0	0	0	0	0	0	0	0	0	0	0	0	0	0	0	0	0
3091004	CGCGCTCATG.GCGTCGGCGG	G	A	missense_variant	fhaL	BP2907	adhesin	c.5140G>A	p.Ala1714Thr	0	0	0	0	0	0	0	0	0	0	0	0	0	0	0	0	0	0	0	0	0	0	0	0	0	0	0	0	0	0	0	0	0	0	0	0	0	0	0	0
3096194	ACAAGTGCGG.GCCCCCGCCG	G	C	missense_variant	fhaL	BP2907	adhesin	c.10330G>C	p.Ala3444Pro	0	0	0	0	0	0	0	0	0	0	0	0	0	0	0	0	0	0	0	0	0	0	0	0	1	0	0	0	0	0	0	0	0	0	0	0	0	0	0	0
3101432	CCAGGTGCGC.CGTCCGGTCG	C	T	missense_variant	BP2910	BP2910	putative hydrolase	c.677G>A	p.Arg226Gln	0	0	0	0	0	0	0	0	0	0	0	0	0	0	0	0	0	0	0	0	0	0	0	1	0	0	0	0	0	0	0	0	0	0	0	0	0	0	0	0
3104460	CGGCCCGGCG.TGCATCGCCC	T	C	synonymous_variant	BP2913	BP2913	conserved hypothetical protein	c.96A>G	p.Ala32Ala	0	0	0	0	0	0	0	0	0	0	0	0	0	0	0	0	0	0	0	0	0	0	0	0	0	0	0	0	0	0	0	0	0	0	0	0	0	0	0	0
3106699	GGCGCCGATA.CGGGGCTGGG	C	G	missense_variant	BP2917	BP2917	putative exported protein	c.388C>G	p.Arg130Gly	0	0	0	0	0	0	0	0	0	0	0	0	0	0	0	0	0	0	0	0	0	0	0	0	0	0	0	0	0	0	0	0	0	0	0	0	0	0	0	0
3113203	GCGGACGGGC.ACGGCTGGCC	A	G	intergenic_region	bfrG-BP2923	BP2922-BP2923		n.3113203A>G		0	0	0	0	0	0	0	0	0	0	0	0	1	0	0	0	0	0	0	0	0	0	0	0	0	0	0	0	0	0	0	0	0	1	0	0	0	0	0	0
3114312	TTGAACGTCC.CGGCCATGCC	C	A	missense_variant	BP2925	BP2925	conserved hypothetical protein	c.11C>A	p.Pro4Gln	0	0	0	0	0	0	0	0	0	0	0	0	0	0	0	0	0	0	0	0	0	0	0	0	0	0	0	0	0	0	0	0	0	0	0	0	0	0	0	0
3114324	GCCATGCCCG.CGCGCGCGTC	C	T	missense_variant	BP2925	BP2925	conserved hypothetical protein	c.23C>T	p.Ala8Val	0	0	0	0	0	0	0	0	0	0	0	0	0	0	0	0	0	0	0	0	0	0	0	0	0	0	0	0	0	0	0	0	0	0	0	0	0	0	0	0
3118076	CAACCACCCT.GAACGCGGGC	G	A	missense_variant	BP2929	BP2929	putative regulatory protein	c.19G>A	p.Glu7Lys	0	0	0	0	0	0	0	0	0	0	0	0	0	0	0	0	0	0	0	0	0	0	0	0	0	0	0	0	0	0	0	0	0	0	0	0	0	0	0	0
3118615	ATCAGGATGG.TGAACACGAA	T	C	missense_variant	cyoD	BP2930	cytochrome 0 ubiquinol oxidase	c.259A>G	p.Thr87Ala	0	0	0	0	0	0	0	0	0	0	0	0	0	0	0	0	0	0	0	0	0	0	0	0	0	0	0	0	0	0	0	0	0	0	0	0	0	0	0	0
3121793	GGCTTCGCGC.GCGATCAGGT	G	A	missense_variant	cyoA	BP2933	putative ubiquinol oxidase polypeptide II	c.593C>T	p.Ala198Val	0	0	0	0	0	0	0	0	0	0	0	0	0	0	0	0	0	0	0	0	0	0	0	0	0	0	0	0	0	0	0	0	0	1	0	0	0	0	0	0
3122367	GCGATGGTCG.TAAGGTGGGG	T	C	missense_variant	cyoA	BP2933	putative ubiquinol oxidase polypeptide II	c.19A>G	p.Thr7Ala	0	1	1	1	1	1	1	1	1	1	1	1	1	1	1	1	1	1	1	1	1	0	1	1	1	1	1	1	1	1	1	1	1	1	1	1	1	1	1	1
3123720	GTCATGGTCG.CCAGCGGCGT	C	A	missense_variant	BP2935	BP2935	putative two component system, histidine kinase	c.637G>T	p.Ala213Ser	0	0	0	0	0	1	0	1	0	1	0	0	1	0	0	1	0	0	0	1	1	0	0	0	0	0	0	0	0	0	0	1	1	1	0	0	0	0	1	1
3123977	CGTGTAGCCC.GCCAGGCTGG	G	A	missense_variant	BP2935	BP2935	putative two component system, histidine kinase	c.380C>T	p.Ala127Val	0	0	0	0	0	0	0	0	0	0	0	0	0	0	0	0	0	0	0	0	0	0	0	0	0	0	0	0	0	0	0	0	0	0	0	0	0	0	0	0
3124230	AGCCACAGCG.GCCGCAGCGG	G	A	missense_variant	BP2935	BP2935	putative two component system, histidine kinase	c.127C>T	p.Pro43Ser	0	0	0	0	0	0	0	0	0	1	0	0	0	0	0	0	0	0	0	0	0	0	0	0	0	0	0	0	0	0	0	0	0	0	0	0	0	0	0	0
3124757	TCCCACGGAG.AGTCGGGCGA	A	G	missense_variant	BP2936	BP2936	putative exported protein	c.802T>C	p.Ser268Pro	0	0	0	0	0	0	0	0	0	0	0	0	0	0	0	0	0	0	0	0	0	0	0	0	0	0	0	0	0	0	0	0	0	0	0	0	0	0	0	0
3125545	GATGGCCACG.CCAGCGTCAG	C	T	missense_variant	BP2936	BP2936	putative exported protein	c.14G>A	p.Gly5Asp	0	0	0	0	0	0	1	0	0	0	0	0	0	0	0	0	0	0	0	0	0	0	0	0	0	0	0	0	0	0	0	0	0	0	0	0	0	0	0	0
3125911	CAGCACTTGC.GCGCCGTTGA	G	A	missense_variant	BP2937	BP2937	conserved hypothetical protein	c.653C>T	p.Ala218Val	0	0	0	0	0	0	0	0	0	0	0	0	0	0	0	0	0	0	0	0	0	0	0	0	0	0	0	0	0	0	0	0	0	0	0	0	0	0	0	0
3130473	TCAAGTCGGC.GGCGACCAGG	G	A	synonymous_variant	BP2941	BP2941	putative racemase	c.255C>T	p.Ala85Ala	0	0	0	0	0	0	0	0	0	0	0	0	0	0	0	0	0	0	0	0	0	0	0	0	0	0	0	0	0	0	0	0	0	0	0	0	0	0	0	0
3131431	GAGGCCGGCG.TCACGCCCAA	T	C	missense_variant	BP2942	BP2942	putative LysR-family transcriptional regulator	c.647T>C	p.Val216Ala	0	0	0	0	0	0	0	0	0	0	0	0	0	0	0	0	0	0	0	0	0	0	0	0	0	0	0	0	0	0	0	0	0	0	0	0	0	0	0	0
3132096	CATGAAGTGC.ACCCGCCCGC	A	C	missense_variant	BP2943	BP2943	putative exported protein	c.614T>G	p.Val205Gly	0	0	0	0	0	0	0	0	0	0	0	1	0	0	0	1	0	0	0	0	0	0	0	0	0	0	0	0	0	0	0	0	0	0	0	0	0	0	0	0
3137310	GCCGCCAACG.ACCCCGCCTC	A	C	missense_variant	BP2949	BP2949	hypothetical protein	c.251A>C	p.Asp84Ala	0	0	0	0	0	0	0	0	0	1	0	0	0	0	0	0	0	0	0	0	0	0	0	0	0	0	0	0	0	0	0	0	0	0	0	0	0	0	0	0
3142431	GGCGGGCGGG.TCGAATTGCG	T	G	missense_variant	tyrS	BP2954	tyrosyl-tRNA synthetase	c.298A>C	p.Thr100Pro	0	0	0	0	0	0	0	0	0	0	0	0	0	0	0	0	0	0	0	0	0	0	0	0	0	0	0	0	0	0	0	0	0	0	0	0	0	0	0	0
3144863	CAACGCCGTC.TGGTTCAGCC	T	C	missense_variant	BP2956	BP2956	hypothetical protein	c.826T>C	p.Trp276Arg	0	0	0	0	0	0	0	0	0	0	0	0	0	0	0	0	0	0	0	0	0	0	0	0	0	0	0	0	0	0	0	0	0	0	0	0	0	0	0	0
3146551	CACGGTCACC.GGCGCGCGCG	G	A	missense_variant	anmK	BP2957	conserved hypothetical protein	c.1093G>A	p.Gly365Ser	0	0	0	0	0	0	0	0	0	0	0	0	0	0	0	0	0	0	0	0	0	0	0	0	0	0	0	0	0	0	0	0	0	0	0	0	0	0	0	0
3150203	CAAATAGTGG.GCAAGCGCGC	G	A	intergenic_region	rplM-BP2963	BP2962-BP2963		n.3150203G>A		0	0	0	0	0	0	0	0	0	0	0	0	0	0	0	0	0	0	0	0	0	0	0	0	0	0	0	0	0	0	0	0	0	0	0	0	0	0	0	0
3153442	CCAGCTCGAT.ACCTGGCGCA	A	G	missense_variant	BP2965	BP2965	conserved hypothetical protein	c.361A>G	p.Thr121Ala	0	0	0	0	0	0	0	0	0	0	0	0	0	0	0	0	0	0	0	0	0	0	0	0	0	0	0	0	0	0	0	0	0	0	0	0	0	0	0	0
3154217	CATCTTCCTG.GCCCATGGCC	G	A	missense_variant	BP2966	BP2966	probable carboxylesterase	c.505G>A	p.Ala169Thr	0	0	0	0	0	0	0	0	0	0	0	0	0	0	0	0	0	0	0	0	0	0	0	0	0	0	0	0	0	0	0	0	0	0	0	0	0	0	0	0
3158897	GCCGCGGCCG.CTGCGGCCGA	C	A	missense_variant	dbpA	BP2973	probable ATP-dependent RNA helicase	c.998G>T	p.Ser333Ile	0	0	0	0	0	0	0	0	0	0	0	0	0	0	0	0	0	0	0	0	0	0	0	0	0	0	0	0	0	0	0	0	0	0	0	0	0	0	0	0
3161156	AGCGAGATGA.GATAGGTGGC	G	A	missense_variant	BP2974	BP2974	putative integral membrane protein	c.352C>T	p.Leu118Phe	0	0	0	0	0	0	0	0	0	0	0	0	0	0	0	0	0	0	0	0	0	0	0	0	0	0	0	0	0	0	0	0	0	0	0	0	0	0	0	0
3161709	CGACAATCAG.GATTTCCCTT	G	A	intergenic_region	BP2974-BP2975	BP2974-BP2975		n.3161709G>A		0	0	0	1	0	0	0	0	0	0	0	0	0	0	0	0	0	0	0	0	0	0	0	0	0	0	0	0	0	0	0	0	0	0	0	0	0	0	0	0
3161710	GACAATCAGG.ATTTCCCTTG	A	G	intergenic_region	BP2974-BP2975	BP2974-BP2975		n.3161710A>G		0	0	0	0	0	0	0	0	0	0	0	0	0	0	0	0	0	0	0	0	0	0	0	0	0	0	0	0	0	0	0	0	0	0	0	0	0	0	0	0
3161770	CCATCGCAGG.CTTGGATAAT	C	T	intergenic_region	BP2974-BP2975	BP2974-BP2975		n.3161770C>T		0	1	1	1	1	1	1	1	1	1	1	1	1	1	1	1	1	1	1	1	1	0	1	1	1	1	1	1	1	1	1	1	1	1	1	1	1	1	1	1
3178769	CTGCGCCCAA.GAAGCCCGCG	G	A	synonymous_variant	bpH1	BP2985	histone protein	c.429G>A	p.Lys143Lys	0	0	0	0	0	0	0	0	0	0	0	0	0	0	0	0	0	0	0	0	0	0	0	0	0	0	0	0	0	0	0	0	0	0	0	0	0	0	0	0
3181172	ACGCCTGCAG.CGCGGGTCGC	C	A	synonymous_variant	BP2988	BP2988	putative protein involved in the transfer of D-alanine into teichoic acids	c.1020G>T	p.Ala340Ala	0	1	1	1	1	1	1	1	1	1	1	1	1	1	1	1	1	1	1	1	1	0	1	1	1	1	1	1	1	1	1	1	1	1	1	1	1	1	1	1
3182943	GGCGTTGTCG.GCGATCCAGT	G	A	missense_variant	BP2990	BP2990	putative protein involved in the transfer of D-alanine into teichoic acids	c.506C>T	p.Ala169Val	0	0	0	0	0	0	0	0	0	0	0	0	0	0	0	0	0	0	0	0	0	0	0	0	0	0	0	0	0	0	0	0	0	0	0	0	0	0	0	0
3183919	GGGGACTGGC.ACCCGCCGAC	A	C	intergenic_region	BP2991-pcp	BP2991-BP2992		n.3183919A>C		0	0	0	0	0	0	0	0	0	0	0	0	0	0	0	0	0	0	0	0	0	0	0	0	0	0	0	0	0	0	0	0	0	0	0	0	0	0	0	0
3185380	GCCAGGTATT.CGCCGGCATC	C	T	missense_variant	BP2993	BP2993	putative carbohydrate kinase	c.232G>A	p.Glu78Lys	0	0	0	0	0	0	0	0	0	0	0	0	0	0	0	0	0	0	0	0	0	0	0	0	0	0	0	0	0	0	0	0	0	0	0	0	0	0	0	0
3185732	CCCGGCCTGC.GAGGGCAGGT	G	A	missense_variant	BP2994	BP2994	possible membrane protein	c.989C>T	p.Ser330Leu	0	0	0	0	0	0	0	0	0	0	0	0	0	0	0	0	0	0	0	0	0	0	0	0	0	0	0	0	0	0	0	0	0	0	0	0	0	0	0	0
3185951	GATGCGGCGC.GCATGGCCCA	G	A	missense_variant	BP2994	BP2994	possible membrane protein	c.770C>T	p.Ala257Val	0	0	0	0	0	0	0	0	0	0	0	0	0	0	0	0	0	0	0	0	0	0	0	0	0	0	0	0	0	0	0	0	0	0	0	0	0	0	0	0
3193746	GCCGGTGCCG.ACCGTGTCGC	A	G	missense_variant	BP3002	BP3002	conserved hypothetical protein	c.976A>G	p.Thr326Ala	0	1	1	1	1	1	1	1	1	1	1	1	1	1	1	1	1	1	1	1	1	0	1	1	1	1	1	1	1	1	1	1	1	1	1	1	1	1	1	1
3194135	TCTGGGGCGG.CCTGCTGAAC	C	T	synonymous_variant	BP3002	BP3002	conserved hypothetical protein	c.1365C>T	p.Gly455Gly	0	0	0	0	1	0	0	0	0	0	0	0	0	0	0	0	0	0	0	0	0	0	0	0	0	0	0	0	0	0	0	0	0	0	0	0	0	0	0	0
3194245	CCGCAATATG.CCTGGAGCAC	C	T	missense_variant	BP3002	BP3002	conserved hypothetical protein	c.1475C>T	p.Ala492Val	0	0	0	0	0	0	0	0	0	0	0	0	0	0	0	0	0	0	0	0	0	0	0	0	0	0	0	0	0	0	0	0	0	0	0	0	0	0	0	0
3204908	TCGCCCTCGG.GCAGCTTGAG	G	A	missense_variant	secA	BP3014	preprotein translocase secA subunit	c.1858C>T	p.Pro620Ser	0	0	0	0	0	0	0	0	0	0	0	0	0	0	0	0	0	0	0	0	0	0	0	0	0	0	0	0	0	0	0	0	0	0	0	0	0	0	0	0
3213116	CACGGCCAGC.GTGTTGGCGA	G	T	missense_variant	ftsQ	BP3020	putative cell division protein FtsQ	c.41C>A	p.Thr14Lys	0	0	0	0	0	0	0	0	0	0	0	0	0	0	0	0	0	0	0	0	0	0	0	0	0	0	0	0	0	0	0	0	0	0	0	0	0	0	0	0
3215441	GTATAGCCCA.GGTTGAGCAA	G	A	synonymous_variant	murC	BP3022	UDP-N-acetylmuramate--alanine ligase	c.82C>T	p.Leu28Leu	0	0	0	0	0	0	0	0	0	0	0	0	0	0	0	0	0	0	0	0	0	0	0	0	0	0	0	0	0	0	0	0	0	0	0	0	0	0	0	0
3239465	AATTTTGCAG.TTTCATTAAT	T	C	intergenic_region	BPr09-lrp	BPr09-BP3039		n.3239465T>C		0	0	0	0	0	1	0	1	0	1	0	0	1	0	0	1	0	0	0	1	1	0	0	0	0	0	0	0	0	0	0	1	1	1	0	0	0	0	1	1
3241138	ACCGCCGCCT.TCCCGACCAT	T	G	synonymous_variant	bllY	BP3040	putative hemolysin	c.879T>G	p.Leu293Leu	0	1	1	1	1	1	1	1	1	1	1	1	1	1	1	1	1	1	1	1	1	0	1	1	1	1	1	1	1	1	1	1	1	1	1	1	1	1	1	1
3241531	CGGATGCAGG.GCGTAATAGT	G	A	missense_variant	BP3041	BP3041	putative methionine sulfoxide reductase	c.470C>T	p.Ala157Val	0	0	0	0	0	0	0	0	0	0	0	0	0	0	0	0	0	0	0	0	0	0	0	0	0	0	0	0	0	0	0	0	0	0	0	0	0	0	0	0
3250080	TGGCCGCGCC.GGCGCCGCCC	G	A	missense_variant	BP3051	BP3051	putative membrane protein	c.319G>A	p.Gly107Ser	0	0	0	0	0	0	0	0	0	0	0	0	0	0	0	0	0	0	0	0	0	0	0	0	0	0	0	0	0	0	0	0	0	0	0	0	0	0	0	0
3251445	TTTCAAACTG.CAACCAATCA	C	A	intergenic_region	BP3051-BP3052	BP3051-BP3052		n.3251445C>A		0	0	0	0	0	0	0	0	0	0	0	0	0	0	0	0	0	0	0	0	0	0	0	0	0	0	0	0	0	0	0	0	0	0	0	0	0	0	0	0
3260282	GGCCCAGACG.CAGGATGCGC	C	T	synonymous_variant	cca	BP3059	tRNA nucleotidyltransferase	c.441G>A	p.Leu147Leu	0	0	0	0	0	1	0	1	0	1	0	0	1	0	0	1	0	0	0	1	1	0	0	0	0	0	0	0	0	0	0	1	1	1	0	0	0	0	1	1
3263199	TGCGCACCGG.CGCGTATGGC	C	A	synonymous_variant	BP3061	BP3061	5-formyltetrahydrofolate cyclo-ligase family protein	c.342C>A	p.Gly114Gly	0	0	0	0	0	0	0	0	0	0	0	0	0	0	0	0	0	0	0	0	0	0	0	0	0	0	0	0	0	0	0	0	0	0	0	0	0	0	0	0
3263622	CCGCGGCCGG.AGTCGGGGCC	A	C	intergenic_region	BP3061-BP3062	BP3061-BP3062		n.3263622A>C		0	0	0	0	0	1	0	1	0	1	0	0	1	0	0	1	0	0	0	0	1	0	0	0	0	0	0	0	0	0	0	1	1	1	0	0	0	0	1	1
3270020	TTGCACACGA.TGGCCTGGTC	T	C	missense_variant	acyH	BP3068	adenosylhomocysteinase	c.1006A>G	p.Ile336Val	0	0	0	1	0	0	0	0	0	0	0	0	0	0	0	0	0	0	0	0	0	0	0	0	0	0	0	0	0	0	0	0	0	0	0	0	0	0	0	0
3271170	ATGTGCGGCG.CGTGAACAAG	C	A	intergenic_region	acyH-BP3069	BP3068-BP3069		n.3271170C>A		0	0	0	0	0	0	0	0	0	0	0	0	0	0	0	0	0	0	0	0	0	0	0	0	0	0	0	0	0	0	0	0	0	0	0	0	0	0	0	0
3271408	ACGCGTCAGC.GCATGCGCCC	G	T	missense_variant	BP3069	BP3069	putative glycosyl transferase	c.938C>A	p.Ala313Glu	0	0	0	0	0	0	0	0	0	0	0	0	0	0	0	0	0	0	0	0	0	0	0	0	0	0	0	0	0	0	0	0	0	0	0	0	0	0	0	0
3272902	GCGCAGCAGG.TCCAGCATGT	T	C	missense_variant	metK	BP3071	S-adenosylmethionine synthetase	c.1049A>G	p.Asp350Gly	0	0	0	0	0	0	0	0	0	0	0	0	0	0	0	0	0	0	0	0	0	0	0	0	0	0	0	0	0	0	0	0	0	0	0	0	0	0	0	0
3273265	GGTCGGGTTG.ACCAGGAACT	A	G	missense_variant	metK	BP3071	S-adenosylmethionine synthetase	c.686T>C	p.Val229Ala	0	0	0	0	0	0	1	0	0	0	0	0	0	0	0	0	0	0	1	0	0	0	0	0	0	0	0	0	0	0	0	0	0	0	0	0	0	0	0	0
3279175	AGGCGCTGAC.GCTGAAGGTG	G	A	synonymous_variant	BP3077	BP3077	putative outer membrane protein	c.1623C>T	p.Ser541Ser	0	0	0	0	0	0	0	0	0	0	0	0	0	0	0	0	0	0	0	0	0	0	0	0	0	0	0	0	0	0	0	0	0	0	0	0	0	0	0	0
3284264	CAATGTCATG.CCGCCTCCCG	C	T	missense_variant	BP3082	BP3082	putative transport protein ATP-binding	c.718G>A	p.Ala240Thr	0	0	0	0	0	0	0	0	0	0	0	0	0	0	0	0	0	0	0	0	0	0	0	0	0	0	0	0	0	0	0	0	0	0	0	0	0	0	0	0
3287908	GACCGGGCCG.GCTTGAAATC	G	A	intergenic_region	dksA-hslV	BP3085-BP3086		n.3287908G>A		0	0	0	0	0	0	0	0	0	0	0	0	0	0	0	0	0	0	0	0	0	0	0	0	0	0	0	0	0	0	0	0	0	0	0	0	0	0	0	0
3292459	CGGGCCGCCC.GCGCGCGGGC	G	A	missense_variant	BP3092	BP3092	putative phospholipase D protein	c.35G>A	p.Arg12His	0	0	0	0	0	0	0	0	0	0	0	0	0	0	0	0	0	0	0	0	0	0	0	0	0	0	0	0	0	0	0	0	0	0	0	0	0	0	0	0
3292800	CGGCGTGCGG.GTGCGGCTGC	G	A	missense_variant	BP3092	BP3092	putative phospholipase D protein	c.376G>A	p.Val126Met	0	1	1	1	1	1	1	1	1	1	1	1	1	1	1	1	1	1	1	1	1	0	1	1	1	1	1	1	1	1	1	1	1	1	1	1	1	1	1	1
3297373	TAGGCGTCCC.GTGCCGGCGA	G	A	missense_variant	BP3096	BP3096	putative hydrolase	c.232C>T	p.Arg78Trp	0	0	0	0	0	0	0	0	0	0	0	0	0	0	0	0	0	0	0	1	0	0	0	0	0	0	0	0	0	0	0	0	0	0	0	0	0	0	0	0
3298769	CTCGCCGGAG.CCGGCAAAGG	C	T	missense_variant	BP3099	BP3099	putative exported protein	c.65G>A	p.Gly22Asp	0	0	0	0	1	0	0	0	0	0	0	0	0	0	0	0	0	0	0	0	0	0	0	0	0	0	0	0	0	0	0	0	0	0	0	0	0	0	0	0
3298819	GGGCGGCGGA.CGTGAAGGTT	C	T	synonymous_variant	BP3099	BP3099	putative exported protein	c.15G>A	p.Thr5Thr	0	0	0	0	1	0	0	0	0	0	0	0	0	1	0	0	0	0	0	0	0	0	0	1	0	0	0	0	0	0	0	0	0	0	0	0	0	0	0	0
3298876	GATGTCGAGG.GAAATAAAAA	G	T	intergenic_region	BP3099-BP3100	BP3099-BP3100		n.3298876G>T		0	0	0	0	0	0	0	0	0	0	0	0	0	0	0	0	0	0	0	0	0	0	1	0	0	0	0	0	0	0	0	0	0	0	0	0	0	0	0	0
3312605	CGAGAAGCCG.GTCGGCCTGC	G	A	intragenic_variant	BP3113	BP3113	putative DNA helicase (Pseudogene)	n.3312605G>A		0	1	1	1	1	1	1	1	1	1	1	1	1	1	1	1	1	1	1	1	1	0	1	1	1	1	1	1	1	1	1	1	1	1	1	1	1	1	1	1
3313138	ATTTCATCAC.GGCTGGCGAA	G	A	intragenic_variant	BP3113	BP3113	putative DNA helicase (Pseudogene)	n.3313138G>A		0	1	1	1	1	1	1	1	1	1	1	1	1	1	1	1	1	1	1	1	1	0	1	1	1	1	1	1	1	1	1	1	1	1	1	1	1	1	1	1
3316475	TTTGGGTTGA.GGTTATAGAA	G	A	missense_variant	BP3115	BP3115	conserved hypothetical protein	c.526C>T	p.Leu176Phe	0	1	1	0	1	0	1	0	1	0	1	1	0	1	1	0	1	1	1	0	0	0	1	1	0	1	1	0	1	1	0	0	0	0	1	1	1	1	0	0
3317559	TGGCCGGTGC.GTCGTAGTTG	G	A	synonymous_variant	BP3116	BP3116	putative modification methylase	c.2409C>T	p.Asp803Asp	0	0	0	0	0	0	0	0	0	0	0	0	0	0	0	0	0	0	0	0	0	0	0	0	0	0	0	0	0	0	0	0	0	0	0	0	0	0	0	0
3326160	CGTAGGCGAT.GGTCTGGGCG	G	A	synonymous_variant	ychF	BP3121	conserved hypothetical protein	c.963C>T	p.Thr321Thr	0	0	0	0	0	0	0	0	0	0	0	0	0	0	0	0	0	0	0	0	0	0	0	0	0	0	0	0	0	0	0	0	0	0	0	0	0	0	0	0
3330805	GCAAACCGTG.CTCGAAAAGC	C	T	synonymous_variant	ipk	BP3126	4-diphosphocytidyl-2-C-methyl-D-erythritol kinase	c.690G>A	p.Glu230Glu	0	0	0	0	0	0	0	0	0	0	0	0	0	0	0	0	0	0	0	0	0	0	0	0	0	0	0	0	0	0	0	0	0	0	0	0	0	0	0	0
3331311	TCGGACTCGG.CCACGCCAGG	C	A	missense_variant	ipk	BP3126	4-diphosphocytidyl-2-C-methyl-D-erythritol kinase	c.184G>T	p.Ala62Ser	0	0	0	0	0	0	0	0	0	0	0	0	0	0	0	0	0	0	0	0	0	0	0	0	0	0	0	0	0	0	0	0	0	0	0	0	0	0	0	0
3333242	TGCGCGGCGG.CCTCGGACTT	C	T	missense_variant	BP3128	BP3128	conserved hypothetical protein	c.784G>A	p.Ala262Thr	0	1	1	1	1	0	1	0	1	0	1	1	0	1	1	0	1	1	1	0	0	0	1	1	1	1	1	1	1	1	1	0	0	0	1	1	1	1	0	0
3336232	GAGATCTGGG.ACCGCCTGGG	A	G	missense_variant	BP3131	BP3131	putative oxygenase	c.236A>G	p.Asp79Gly	0	0	0	0	0	0	0	0	0	0	0	0	0	0	0	0	1	0	0	0	0	0	0	0	0	0	0	0	0	0	0	0	0	0	0	0	0	0	0	0
3339727	CGCCAAGTTC.ACCGGCGGCT	A	G	missense_variant	hmgA	BP3134	homogentisate 1,2-dioxygenase	c.730A>G	p.Thr244Ala	0	0	0	0	0	0	0	0	0	0	0	0	0	0	0	0	0	0	0	0	0	0	0	0	0	0	0	0	0	0	0	0	0	0	0	0	0	0	0	0
3340108	GGACGCCGAT.ACCTTCGAGA	A	C	missense_variant	hmgA	BP3134	homogentisate 1,2-dioxygenase	c.1111A>C	p.Thr371Pro	0	0	0	0	0	0	0	0	0	0	0	0	0	0	0	0	0	0	0	0	0	0	0	0	0	0	0	1	0	0	0	0	0	0	0	0	0	0	0	0
3340897	CAACTACAAG.TGGGTGCCCA	T	G	missense_variant	fahA	BP3135	fumarylacetoacetase	c.493T>G	p.Trp165Gly	0	0	0	0	0	0	0	0	0	0	0	0	0	0	0	0	0	0	0	0	0	0	0	0	0	0	0	0	0	0	0	0	0	0	0	0	0	0	0	0
3342177	GGCTCACGAT.GCGATCGTCG	G	A	synonymous_variant	BP3136	BP3136	putative sulfatase	c.1629C>T	p.Arg543Arg	0	0	0	0	0	0	0	0	0	0	0	0	0	0	0	0	0	0	0	0	0	0	0	0	0	0	0	0	0	0	0	0	0	0	0	0	0	0	0	0
3343433	TTGGGCCGGG.TGTCGTATTC	T	G	missense_variant	BP3136	BP3136	putative sulfatase	c.373A>C	p.Thr125Pro	0	0	0	0	0	0	0	0	0	0	0	0	0	0	0	0	0	0	1	0	0	0	0	0	0	0	0	0	0	0	0	0	0	0	0	0	0	0	0	0
3343899	GTAAAGCGCA.GCACGAACCG	G	T	missense_variant	BP3137	BP3137	putative two-component system sensor protein	c.1309C>A	p.Leu437Met	0	0	0	1	0	0	0	0	0	0	0	0	0	0	0	0	0	0	0	0	0	0	0	0	0	0	0	0	0	0	0	0	0	0	0	0	0	0	0	0
3347377	GGCGGGCCCC.GCCGGGCCCG	G	C	intergenic_region	BP3139-BP3140	BP3139-BP3140		n.3347377G>C		0	0	0	0	0	0	0	0	0	0	0	0	0	0	0	0	0	0	0	0	1	0	0	0	0	0	0	0	0	0	0	0	0	0	0	0	0	0	0	0
3347952	TGCCCGCGTG.CACGGGGATA	C	T	synonymous_variant	BP3140	BP3140	hypothetical protein	c.60G>A	p.Val20Val	0	1	1	1	1	1	1	1	1	1	1	1	1	1	1	1	1	1	1	1	1	0	1	1	1	1	1	1	1	1	1	1	1	1	1	1	1	1	1	1
3349830	GGGCTGCGGG.TGGACCTGAC	T	G	missense_variant	pgi	BP3142	glucose-6-phosphate isomerase	c.113T>G	p.Val38Gly	0	0	0	0	0	0	0	0	0	0	0	0	0	0	0	0	0	0	0	0	0	0	0	0	0	0	0	0	0	0	0	0	0	0	1	0	0	0	1	0
3356562	TTTCGGCCAG.CACATTGGCC	C	T	synonymous_variant	BP3146	BP3146	putative asparagine synthase	c.51G>A	p.Val17Val	0	0	0	0	0	0	0	0	0	0	0	0	0	0	0	0	0	0	0	0	0	0	0	0	0	0	0	0	0	0	0	0	0	0	0	0	0	0	0	0
3363089	TGCTGGCCTT.GGGCCGGCGG	G	A	intergenic_region	BP3151-BP3152	BP3151-BP3152		n.3363089G>A		0	0	0	0	0	0	0	0	0	0	0	0	0	0	0	0	0	0	0	0	0	0	0	0	0	0	0	0	0	0	0	0	0	0	0	0	0	0	0	0
3374085	CGCCACCTGG.TGCCCAGCAC	T	C	missense_variant	BP3161	BP3161	putative peptide ABC transporter permease protein	c.626T>C	p.Val209Ala	0	0	0	0	0	0	0	0	0	0	0	0	0	0	0	0	0	0	0	0	0	0	0	0	0	0	0	0	0	0	0	0	0	0	0	0	0	0	0	0
3383016	TGGCGAGCAT.GAAACCCGCC	G	A	synonymous_variant	ureJ	BP3170	urease accessory protein	c.468C>T	p.Phe156Phe	0	0	0	0	0	0	0	0	0	0	0	0	0	0	0	0	0	0	0	0	0	0	0	0	0	0	0	0	0	0	0	0	0	0	0	0	0	0	0	0
3383019	CGAGCATGAA.ACCCGCCACG	A	C	synonymous_variant	ureJ	BP3170	urease accessory protein	c.465T>G	p.Gly155Gly	0	0	0	0	0	0	0	0	0	0	0	0	0	0	0	0	0	0	0	0	0	0	0	0	0	0	0	0	0	0	0	0	0	0	0	0	0	0	0	0
3385207	CCTGGGTCAT.GCCACCCTGG	G	A	intergenic_region	ureD-hmrR	BP3172-BP3173		n.3385207G>A		0	0	0	0	0	0	0	0	0	0	0	0	0	0	0	0	0	0	0	0	0	0	0	0	0	0	0	0	0	0	0	0	0	0	0	0	0	0	0	0
3390521	CGCTGGCTGG.GCGACGTCCA	G	A	missense_variant	BP3179	BP3179	conserved hypothetical protein	c.452G>A	p.Gly151Asp	0	0	0	0	0	0	0	0	0	0	0	0	0	0	0	0	0	0	0	0	0	0	0	0	0	0	0	0	0	0	0	0	0	0	0	0	0	0	0	0
3390533	GACGTCCACT.ACCGCCATGG	A	C	missense_variant	BP3179	BP3179	conserved hypothetical protein	c.464A>C	p.Tyr155Ser	0	0	0	0	0	0	0	0	0	0	0	0	0	0	0	0	0	0	0	0	0	0	0	0	0	0	0	0	0	0	0	0	0	0	0	0	0	0	0	0
3401518	CGCCGCGCAC.GATCAGCATG	G	C	missense_variant	BP3189	BP3189	putative coenzyme A ligase	c.1041C>G	p.Ile347Met	0	0	0	0	0	0	0	0	0	0	0	0	0	0	0	0	0	0	0	0	0	0	0	0	0	0	0	0	0	0	0	0	0	0	0	0	0	0	0	0
3401555	CACGCCGCCG.GTCAGCCGCG	G	A	missense_variant	BP3189	BP3189	putative coenzyme A ligase	c.1004C>T	p.Thr335Ile	0	0	0	0	0	0	0	0	0	0	0	0	0	0	0	0	0	0	0	0	0	0	0	0	0	0	0	0	0	0	0	0	0	0	0	0	0	0	0	0
3401673	AGCACCAGCA.AGCCGCGCTC	A	C	missense_variant	BP3189	BP3189	putative coenzyme A ligase	c.886T>G	p.Leu296Val	0	1	1	1	1	1	1	1	1	1	1	1	1	1	1	1	1	1	1	1	1	0	1	1	1	1	1	1	1	1	1	1	1	1	1	1	1	1	1	1
3404026	GGTGGCGCGG.CCCAGGGTCA	C	T	missense_variant	BP3191	BP3191	putative acyl-CoA dehyrdogenase	c.359G>A	p.Gly120Asp	0	0	0	0	0	0	0	0	0	0	0	0	0	0	0	0	0	0	0	0	0	0	0	0	0	0	0	0	0	0	0	0	0	0	0	0	0	0	0	0
3404606	GCAGCTGGCG.ACGCCCCACC	A	G	synonymous_variant	BP3192	BP3192	putative ABC transporter permease protein	c.777T>C	p.Arg259Arg	0	1	1	1	1	1	1	1	1	1	1	1	1	1	1	1	1	1	1	1	1	0	1	1	1	1	1	1	1	1	1	1	1	1	1	1	1	1	1	1
3406080	AGCAGGTAGG.GCATGCCGGC	G	A	missense_variant	BP3193	BP3193	putative ABC transpoter permease protein	c.175C>T	p.Pro59Ser	0	0	0	0	0	0	0	0	0	0	0	0	0	0	0	0	0	0	0	0	0	0	0	0	0	0	0	0	0	0	0	0	0	0	0	0	0	1	0	0
3410031	GAGCGCGCAA.ACCCCCGATG	A	G	missense_variant	BP3198	BP3198	enoyl-CoA hydratase/isomerase	c.13A>G	p.Thr5Ala	0	0	0	0	0	0	0	0	0	0	0	0	0	0	1	0	0	0	0	0	0	0	0	0	0	0	0	0	0	0	0	0	0	0	0	0	0	0	0	0
3410596	GAGGCCGCGC.CCGAACTGGC	C	G	missense_variant	BP3198	BP3198	enoyl-CoA hydratase/isomerase	c.578C>G	p.Pro193Arg	0	1	1	1	1	1	1	1	1	1	1	1	1	1	1	1	1	1	1	1	1	1	1	1	1	1	1	1	1	1	1	1	1	1	1	1	1	1	1	1
3412625	GGCCGGCCGC.GCCTCGGTGC	G	A	missense_variant	BP3201	BP3201	putative hydratase	c.292G>A	p.Ala98Thr	0	0	0	0	0	0	0	0	0	0	0	0	0	0	0	0	0	0	0	0	0	0	0	0	0	1	1	0	1	1	0	0	0	0	0	0	0	0	0	0
3419630	GTGCACGGCT.GGCATTGGGC	G	A	stop_gained	BP3207	BP3207	putative fatty acid desaturase	c.104G>A	p.Trp35*	0	0	0	0	0	0	0	0	0	0	0	0	0	0	0	0	0	0	0	0	0	0	0	0	0	0	0	0	0	0	0	0	0	0	0	0	0	0	0	0
3420146	GGGGGGCCGG.GGCGTCACGC	G	A	missense_variant	BP3207	BP3207	putative fatty acid desaturase	c.620G>A	p.Gly207Glu	0	0	0	0	0	0	0	0	0	0	0	0	0	0	0	0	0	0	0	0	0	0	0	0	0	0	0	0	0	0	0	0	0	0	0	0	0	0	0	0
3423550	TGTGGATGGT.GACGCGGCAC	G	A	synonymous_variant	rnhA	BP3211	ribonuclease HI	c.219C>T	p.Val73Val	0	0	0	0	0	0	0	0	0	0	0	0	0	0	0	0	0	0	0	1	0	0	0	0	0	0	0	0	0	0	0	0	0	0	0	0	0	0	0	0
3424161	AGATTGCGCG.CCCCCCACAG	C	T	missense_variant	BP3212	BP3212	conserved hypothetical protein	c.421G>A	p.Ala141Thr	0	0	0	0	0	0	0	0	0	0	0	0	0	0	0	0	0	0	0	0	0	0	0	0	0	0	0	0	0	0	0	0	0	0	0	0	0	0	0	0
3429630	CAGTTGTTGC.AGTCCGGCCA	A	T	missense_variant	BP3218	BP3218	putative membrane protein	c.35A>T	p.Gln12Leu	0	0	0	0	0	0	0	0	0	0	0	0	0	0	0	0	0	0	0	0	0	0	0	0	0	0	0	0	0	0	0	0	0	0	0	0	0	0	0	0
3436869	GCAGTCCGAC.ACCGATGTCG	A	G	synonymous_variant	BP3224	BP3224	putative cytochrome oxidase	c.132T>C	p.Gly44Gly	0	1	1	1	1	1	1	1	1	1	1	1	1	1	1	1	1	1	1	1	1	0	1	1	1	1	1	1	1	1	1	1	1	1	1	1	1	1	1	1
3436938	CGAAAACCAG.CGGCATCCAG	C	T	synonymous_variant	BP3224	BP3224	putative cytochrome oxidase	c.63G>A	p.Pro21Pro	0	0	0	0	0	0	0	0	0	0	0	0	0	0	0	0	0	0	0	0	0	0	0	0	0	0	0	0	0	0	0	0	0	0	0	0	0	0	0	0
3437277	CCACCAGCGC.GGCAGGGCCA	G	A	missense_variant	BP3225	BP3225	putative transmembrane cytochrome oxidase	c.1061C>T	p.Pro354Leu	0	0	0	0	0	0	0	0	0	0	0	0	0	0	0	0	0	0	0	0	0	0	0	0	0	0	0	0	0	0	0	0	0	0	0	0	0	0	0	0
3439574	CGGTGGCGCC.GCGCTCGGTC	G	T	synonymous_variant	glnS	BP3226	putative glutaminyl-tRNA synthetase	c.1122G>T	p.Pro374Pro	0	0	0	0	0	0	0	0	0	0	0	0	0	0	0	0	0	0	0	0	0	0	0	0	0	0	0	0	0	0	0	0	0	0	0	0	0	0	0	0
3444600	GTGGATGGCG.GGCATGAGGC	G	A	intragenic_variant	BP3232	BP3232	conserved hypothetical protein (Pseudogene)	n.3444600G>A		0	0	0	0	0	0	0	0	0	0	0	0	0	0	0	0	0	0	0	0	0	0	0	0	0	0	0	0	0	0	0	0	0	0	0	0	0	0	0	0
3445127	GGCGCCGTCG.GCCACCGCGT	G	A	intragenic_variant	BP3233	BP3233	putative ABC transport ATP-binding subunit (pseudogene)	n.3445127G>A		0	0	0	0	0	0	0	0	0	0	0	0	0	0	0	0	0	0	0	0	0	0	0	0	0	0	0	0	0	0	0	0	0	0	0	0	0	0	0	0
3450771	ACCGGGGGGC.ACCCGCCGCC	A	G	intergenic_region	BP3237-BP3238	BP3237-BP3238		n.3450771A>G		0	0	0	0	0	0	0	0	0	0	0	0	0	0	0	0	0	0	0	0	0	0	0	0	0	0	0	0	0	0	0	0	0	0	0	0	0	0	0	0
3452830	CGATGCTCGG.ACCCGCGCCG	A	G	synonymous_variant	BP3239	BP3239	putative LysR-family transcriptional regulator	c.975A>G	p.Gly325Gly	0	0	0	0	0	0	0	0	0	0	0	0	0	0	0	0	0	0	0	0	0	0	0	0	0	0	0	0	0	0	0	0	0	0	0	0	0	0	0	0
3458070	CCGCTGGCGC.ACCCGCTCAA	A	G	missense_variant	uvrA2	BP3240	putative excinuclease ABC subunit	c.4640A>G	p.His1547Arg	0	0	0	0	0	0	0	0	0	0	0	0	0	0	0	0	0	0	0	0	0	0	0	0	0	0	0	0	0	0	0	0	0	0	0	0	0	0	0	0
3459556	CGCCGCGGGC.GAGCTGTACC	G	A	missense_variant	BP3241	BP3241	putative chorismate-binding enzyme	c.403G>A	p.Glu135Lys	0	0	0	0	0	0	0	0	0	0	0	0	0	0	0	0	0	0	0	0	0	0	0	0	0	0	0	0	0	0	0	0	0	0	0	0	0	0	0	0
3464044	GACTGCCGCC.CTGCACGCGC	C	T	missense_variant	BP3245	BP3245	putative conserved membrane protein	c.35G>A	p.Arg12Lys	0	0	0	0	0	0	0	0	0	0	0	0	0	0	0	0	0	0	0	0	0	0	0	0	0	0	0	0	0	0	0	0	0	0	0	0	0	0	0	0
3470086	TCTTCTGGCA.GCCGCTGGAG	G	A	synonymous_variant	pdxH	BP3251	pyridoxamine 5-phosphate oxidase	c.297G>A	p.Gln99Gln	0	0	0	0	0	0	0	0	0	0	0	0	0	0	0	0	0	0	0	0	0	0	0	0	0	0	0	0	0	0	0	0	0	0	0	0	0	0	0	0
3473859	TGCGCCACGG.CGATGAAATA	C	A	missense_variant	BP3255	BP3255	putative LysR-family transcriptional regulator	c.37G>T	p.Ala13Ser	0	0	0	0	0	0	0	0	0	0	0	0	0	0	0	0	0	0	0	0	0	0	0	0	0	0	0	0	0	0	0	0	0	0	0	0	0	0	0	0
3473921	TACTTTAATT.GTATTGTTCT	G	A	intergenic_region	BP3255-BP3256	BP3255-BP3256		n.3473921G>A		0	0	0	0	0	0	0	0	0	0	0	0	0	0	0	0	0	0	0	0	0	0	0	0	0	0	0	0	0	0	0	0	0	0	0	0	0	0	0	0
3476295	CAGTTGGCCT.GGTCATCGGG	G	A	intragenic_variant	BP3258	BP3258	putative exported protein (pseudogene)	n.3476295G>A		0	0	0	0	0	0	0	0	0	0	0	0	0	0	0	0	0	0	0	0	0	0	0	0	0	0	0	0	0	0	0	0	0	0	0	0	0	0	0	0
3477109	GCGGCAGGGC.GCCCGTCCAG	G	A	intragenic_variant	BP3258	BP3258	putative exported protein (pseudogene)	n.3477109G>A		0	0	0	0	0	0	0	0	0	0	0	0	0	0	0	0	0	0	0	0	0	0	0	0	0	0	0	0	0	0	0	0	0	0	0	0	0	0	0	0
3488466	CTGCCGCGCG.ACGAACTCGA	A	G	missense_variant	BP3270	BP3270	putative thiol:disulphide interchange protein (periplasmic)	c.818A>G	p.Asp273Gly	0	0	0	0	0	0	0	0	0	0	0	0	0	0	0	0	0	0	0	0	0	0	0	0	0	0	0	0	0	0	0	0	0	0	0	0	0	0	0	0
3488599	GGCGCGCGTG.CAGGTATTTC	C	T	stop_gained	BP3271	BP3271	putative 2-hydroxyacid dehydrogenase	c.52C>T	p.Gln18*	0	0	0	0	0	0	0	0	0	0	0	0	0	0	0	0	0	0	0	0	0	0	0	0	0	0	0	0	0	0	0	0	0	0	0	0	0	0	0	0
3501898	TGTCGCAACC.GCTGCAGACC	G	A	synonymous_variant	atpA	BP3286	ATP synthase alpha chain	c.435G>A	p.Pro145Pro	0	0	0	0	0	0	0	0	0	0	0	0	0	0	0	1	0	0	0	0	0	0	0	0	0	0	0	0	0	0	0	0	0	0	0	0	0	0	0	0
3504983	GACTTGACCG.ACCCGTCGCC	A	C	missense_variant	atpD	BP3288	ATP synthase beta chain	c.932A>C	p.Asp311Ala	0	0	0	0	0	0	0	0	0	0	0	0	0	0	0	0	0	0	0	0	0	0	0	0	0	0	0	0	0	0	0	0	0	0	0	0	0	0	0	0
3523618	ACTTTCAGTC.CGGCGCGGGC	C	T	missense_variant	BP3303	BP3303	conserved hypothetical protein	c.166G>A	p.Gly56Arg	0	0	0	0	0	0	0	0	0	0	0	0	0	0	0	0	0	0	0	0	0	0	0	0	0	0	0	0	0	0	0	0	0	0	0	0	0	0	0	0
3526687	CGAAGCGCGC.GCGCGCCGGC	G	A	synonymous_variant	BP3307	BP3307	putative TetR-family trasncriptional regulator	c.36G>A	p.Ala12Ala	0	0	0	0	0	0	0	0	0	0	0	0	0	0	0	0	0	0	0	0	0	0	0	0	0	0	0	0	0	0	0	0	0	0	0	0	0	0	0	0
3527211	CCTGGCCAGG.GCGACAGCGC	G	A	missense_variant	BP3307	BP3307	putative TetR-family trasncriptional regulator	c.560G>A	p.Gly187Asp	0	0	0	0	0	0	0	0	0	0	0	0	0	0	0	0	0	0	0	0	0	0	0	0	0	0	0	0	0	0	0	0	0	0	0	0	0	0	0	0
3528524	ACAAAACTTG.CCGCCTGGCG	C	T	intergenic_region	BP3308-BP3309	BP3308-BP3309		n.3528524C>T		0	0	0	0	0	0	0	0	0	0	0	0	0	0	0	0	0	0	0	0	0	0	0	0	0	0	0	0	0	0	0	0	0	0	0	0	0	0	0	0
3546315	TTCGTGGGTG.GATTTGTTGG	G	A	missense_variant	BP3326	BP3326	putative inner membrane protein	c.278C>T	p.Ser93Phe	0	0	0	0	0	1	0	1	0	0	0	0	0	0	0	1	0	0	0	0	1	0	0	0	0	0	0	0	0	0	0	0	1	0	0	0	0	0	0	0
3548281	GGGGCGCACG.TCCTCGTGGG	T	C	missense_variant	BP3328	BP3328	conserved hypothetical protein	c.251A>G	p.Asp84Gly	0	0	0	0	0	0	0	0	0	0	0	0	0	0	0	0	0	0	0	0	0	0	0	0	0	0	0	0	0	0	0	0	0	0	0	0	0	0	0	0
3550103	CTGGACGCGG.GCATGATCTT	G	A	missense_variant	BP3329	BP3329	putative outer membrane (permeability) protein	c.1463G>A	p.Gly488Asp	0	0	0	0	0	0	0	0	0	0	0	0	0	0	0	0	0	0	0	0	0	0	0	0	0	0	0	0	0	0	0	0	0	0	0	0	0	0	0	0
3553691	ATCGATGCGG.CCTTCGCCGG	C	T	missense_variant	garK	BP3332	glycerate kinase	c.878G>A	p.Gly293Asp	0	0	0	0	0	0	0	0	0	0	0	0	0	0	0	0	0	0	0	0	0	0	0	0	0	0	0	0	0	0	0	0	0	0	0	0	0	0	0	0
3554806	AGCGCGCAGG.ACCATCGCGA	A	G	missense_variant	pykA	BP3333	pyruvate kinase	c.158A>G	p.Asp53Gly	0	0	0	0	0	0	0	0	0	0	0	0	0	0	0	0	0	0	0	0	0	0	0	0	0	0	0	0	0	0	0	0	0	0	0	0	0	0	0	0
3559109	CCGATGTGGC.GCTGGGCGCG	G	A	intragenic_variant	BP3335	BP3335	N-terminal region of putative oxidoreductase (pseudogene)	n.3559109G>A		0	0	0	0	0	0	0	0	0	0	0	0	0	0	0	0	0	0	0	0	0	0	0	0	0	0	0	0	0	0	0	0	0	0	0	0	0	0	0	0
3561160	GCGGGCGAAA.TCCAGCTTGC	T	A	intragenic_variant	BP3337	BP3337	putative gamma-glutamyltranspeptidase (pseudogene)	n.3561160T>A		0	0	0	0	0	0	0	0	0	0	0	0	0	0	0	0	0	0	0	0	0	0	0	0	0	0	0	0	0	0	0	0	1	0	0	0	0	0	0	0
3564143	CGCCAAGCGT.GAACGGACTG	G	A	synonymous_variant	BP3340	BP3340	putative ABC transport inner membrane permease protein	c.315C>T	p.Phe105Phe	0	0	0	0	0	0	0	0	0	0	0	0	0	0	0	0	0	0	0	0	0	0	0	0	0	0	0	0	0	0	0	0	0	0	0	0	0	0	0	0
3564493	TGGCCGTGTT.GGCGGCCGGC	G	A	synonymous_variant	BP3341	BP3341	putative periplasmic protein	c.654C>T	p.Ala218Ala	0	0	0	0	0	0	0	0	0	0	0	0	0	0	0	0	0	0	0	0	0	0	0	0	0	0	0	0	0	0	0	0	0	0	0	0	0	0	0	0
3564847	CCGCGGTCAC.GCCGGGCGGG	G	A	synonymous_variant	BP3341	BP3341	putative periplasmic protein	c.300C>T	p.Gly100Gly	0	0	1	0	0	0	0	0	0	0	0	0	0	0	0	0	0	0	0	0	0	0	0	0	0	0	0	0	0	0	0	0	0	0	0	0	0	0	0	0
3572773	AGCGTTCGCG.CGCATCGTCG	C	A	intergenic_region	BP3350-BP3351	BP3350-BP3351		n.3572773C>A		0	0	0	0	0	0	0	0	0	0	0	0	0	0	0	0	0	0	0	0	0	0	0	0	1	0	0	0	0	0	1	0	0	0	0	0	0	0	0	0
3572838	GCCGGGCGTG.GTGGTATTGC	G	C	intragenic_variant	BP3351	BP3351	N-terminal region of a two component sensor kinase (partial)	n.3572838G>C		0	0	0	0	0	0	0	0	0	0	0	0	0	0	0	0	0	0	0	0	0	0	0	0	0	0	0	0	0	0	0	0	0	0	0	0	0	0	0	0
3578824	CCGAGGTTGG.GAGTCGAAGA	G	A	missense_variant	BP3362	BP3362	phage-related conserved hypothetical protein	c.2758C>T	p.Pro920Ser	0	0	0	0	0	0	0	0	0	0	0	0	0	0	0	0	0	0	0	1	0	0	0	0	0	0	0	0	0	0	0	0	0	0	0	0	0	0	0	0
3585416	TTGCCCGCCG.TACCTACCTT	T	C	missense_variant	BP3366	BP3366	putative phage tail protein	c.127A>G	p.Thr43Ala	0	0	0	0	0	0	0	0	0	0	0	0	0	0	0	0	0	0	0	0	0	0	0	0	0	0	0	0	0	0	0	0	0	0	0	0	0	0	0	0
3587622	CGGATGGCAT.AATCAGGTTT	A	G	synonymous_variant	BP3371	BP3371	phage-related conserved hypothetical protein	c.297T>C	p.Ile99Ile	0	1	1	1	1	1	1	1	1	1	1	1	1	1	1	1	1	1	1	1	1	0	1	1	1	1	1	1	1	1	1	1	1	1	1	1	1	1	1	1
3588918	CAACACCTCA.CCAGCTTGAC	C	T	missense_variant	BP3375	BP3375	phage-related conserved hypothetical protein	c.520G>A	p.Val174Met	0	0	0	0	0	0	0	0	0	0	0	0	0	0	0	0	0	0	0	0	0	0	0	0	0	0	0	0	0	0	0	0	0	0	0	0	0	0	0	0
3596789	TTGCCCCCAT.TTAGGGCCTG	T	G	missense_variant	BP3385	BP3385	phage-related conserved hypothetical protein	c.160A>C	p.Asn54His	0	1	1	1	1	0	1	0	1	0	1	1	0	1	1	0	1	1	1	0	0	0	1	1	1	1	1	1	1	1	1	0	0	0	1	1	1	1	0	0
3596916	CCTGCTCGGC.AAACGCCGGC	A	G	synonymous_variant	BP3385	BP3385	phage-related conserved hypothetical protein	c.33T>C	p.Phe11Phe	0	1	1	1	1	1	1	1	1	1	1	1	1	1	1	1	1	1	1	1	1	0	1	1	1	1	1	1	1	1	1	1	1	1	1	1	1	1	1	1
3597404	TTGTCACAGT.CATCTCCTCG	C	T	intergenic_region	BP3385-BP3386	BP3385-BP3386		n.3597404C>T		0	0	0	0	0	0	0	0	0	0	0	0	0	0	0	0	0	0	0	0	0	0	0	0	0	0	0	0	0	0	0	0	0	0	0	0	0	0	0	0
3619407	ATAGAGATGG.TTACTCCCCA	T	C	intergenic_region	BP3410-BP3411	BP3410-BP3411		n.3619407T>C		0	1	1	1	1	1	1	1	1	1	1	1	1	1	1	1	1	1	1	1	1	0	1	1	1	1	1	1	1	1	1	1	1	1	1	1	1	1	1	1
3619839	ACGACGCCCA.CGGGATCGGC	C	T	synonymous_variant	BP3411	BP3411	putative Xaa-Pro aminopeptidase	c.333C>T	p.His111His	0	0	0	0	0	0	0	0	0	0	0	0	0	0	0	0	0	0	0	0	0	0	0	0	0	0	0	0	0	0	0	0	0	0	0	0	0	0	0	0
3621237	AATGCGCAGG.CCAGCAGGCC	C	A	missense_variant	BP3412	BP3412	putative inner membrane protein	c.73G>T	p.Ala25Ser	0	0	0	0	0	1	0	1	0	0	0	0	0	0	0	1	0	0	0	0	1	0	0	0	0	0	0	0	0	0	0	0	1	0	0	0	0	0	0	0
3621409	GGGTAGAATG.CGCTGCATGA	C	T	missense_variant	BP3413	BP3413	putative monooxygenase	c.4C>T	p.Arg2Cys	0	0	0	0	0	0	0	0	0	0	0	0	0	0	0	0	0	0	0	0	0	0	0	0	0	0	0	1	0	0	0	0	0	0	0	0	0	0	0	0
3626838	GCCGCGCCCC.TAGCGCCGCG	T	C	stop_lost&splice_region_variant	BP3419	BP3419	conserved hypothetical protein	c.911A>G	p.Ter304Trpext*?	0	0	0	0	0	0	0	0	0	0	0	0	0	0	0	0	0	0	0	0	0	0	0	0	0	0	0	0	0	0	0	0	0	0	0	0	0	0	0	0
3639087	CACGATCCCG.TCTCCAGCAT	T	C	missense_variant	BP3431	BP3431	putative branched-chain amino acid transport ATP-binding ABC transporter	c.431T>C	p.Val144Ala	0	0	0	0	0	0	0	0	0	0	0	0	0	0	0	0	0	0	0	0	0	0	0	0	0	0	0	0	0	0	0	0	0	0	0	0	0	0	0	0
3640268	GTGGGCCACC.TGATCAATCC	T	A	missense_variant	cysI	BP3432	putative sulfite reductase	c.644T>A	p.Leu215Gln	0	0	0	0	0	0	0	0	0	0	0	0	0	0	0	0	0	0	0	0	0	0	0	0	0	0	0	0	0	0	0	0	0	0	0	0	0	0	0	0
3640981	CGAACTGGAC.CTGAACATCT	C	T	synonymous_variant	cysI	BP3432	putative sulfite reductase	c.1357C>T	p.Leu453Leu	0	0	0	0	0	0	0	0	0	0	0	0	0	0	0	0	0	0	0	0	0	0	0	0	0	0	0	0	0	0	0	0	0	0	0	0	0	0	0	0
3642513	GGCGTCGAGC.GCCGCGTTGG	G	T	missense_variant	BP3434	BP3434	putative exported protein	c.206C>A	p.Ala69Glu	0	1	1	1	1	0	1	0	1	0	1	1	0	1	1	0	1	1	1	0	0	0	1	1	0	1	1	1	1	1	0	0	0	0	1	1	1	1	0	0
3645025	GCCCTGCACG.TCCCCCCGGG	T	C	intergenic_region	BP3436-BP3437	BP3436-BP3437		n.3645025T>C		0	1	1	1	1	1	1	1	1	1	1	1	1	1	1	1	1	1	1	1	1	0	1	1	1	1	1	1	1	1	1	1	1	1	1	1	1	1	1	1
3645740	CTGCCCAGCG.TGGGCGAGAC	T	C	missense_variant	BP3437	BP3437	conserved hypothetical protein	c.677T>C	p.Val226Ala	0	0	0	0	0	0	0	0	0	0	0	0	0	0	0	0	0	0	0	0	0	0	0	0	1	0	0	0	0	0	1	0	0	0	0	0	0	0	0	0
3646971	GATCTCCGGA.GCGTTCGGCT	G	A	intergenic_region	BP3438-dnt	BP3438-BP3439		n.3646971G>A		0	0	0	0	0	0	0	0	0	0	0	0	0	0	0	0	0	0	0	0	0	0	0	0	0	0	0	0	0	0	0	0	0	0	0	0	0	0	0	0
3647066	TCCGGTTTCC.GGTCAGGGGC	G	A	intergenic_region	BP3438-dnt	BP3438-BP3439		n.3647066G>A		0	0	0	0	0	0	0	0	0	0	0	0	0	0	0	0	0	0	0	0	0	0	0	0	0	0	0	0	0	0	0	0	0	0	0	0	0	0	0	0
3647818	CATATGGCGT.GGTCGCGGAT	G	A	synonymous_variant	dnt	BP3439	dermonecrotic toxin	c.735G>A	p.Val245Val	0	0	0	0	0	1	0	1	0	0	0	0	0	0	0	0	0	0	0	0	0	0	0	0	0	0	0	0	0	0	0	0	0	0	0	0	0	0	0	0
3650206	CGTCGCTGGG.CAGGCAGGCT	C	T	synonymous_variant	dnt	BP3439	dermonecrotic toxin	c.3123C>T	p.Gly1041Gly	0	0	0	0	0	0	0	0	0	0	0	0	0	0	0	0	0	0	0	0	0	0	0	0	0	0	0	0	0	0	0	0	0	0	0	0	0	1	0	0
3650536	AGGCTTCCGG.CGGGGGGCCG	C	A	synonymous_variant	dnt	BP3439	dermonecrotic toxin	c.3453C>A	p.Gly1151Gly	0	0	0	0	0	0	0	0	0	0	0	0	0	0	0	0	0	0	0	0	0	0	0	0	0	0	0	0	0	0	0	0	0	0	0	0	0	0	0	0
3650872	AGGTCATGCT.GACCGACAAT	G	A	synonymous_variant	dnt	BP3439	dermonecrotic toxin	c.3789G>A	p.Leu1263Leu	0	0	0	0	0	0	0	0	0	0	0	0	0	0	0	0	0	0	0	0	0	0	0	0	0	0	0	0	0	0	0	0	0	0	0	0	0	0	0	0
3655228	GTGCGGTTGG.GCTCGAAGCG	G	A	missense_variant	BP3443	BP3443	conserved hypothetical protein	c.259C>T	p.Pro87Ser	0	0	0	0	0	0	0	0	0	0	0	0	0	0	0	0	0	0	0	0	0	0	0	0	0	0	0	0	0	0	0	0	0	0	0	0	0	0	0	0
3658316	TAGGCGGGCT.TGGCCGGGTT	T	C	missense_variant	BP3448	BP3448	conserved hypothetical protein	c.592A>G	p.Lys198Glu	0	0	0	0	0	0	0	0	0	0	0	0	0	0	0	0	0	0	0	0	0	0	0	0	0	0	0	0	0	0	0	0	0	0	0	0	0	0	0	0
3661977	CGCGGCGGGG.TCGGTGCGTA	T	G	missense_variant	BP3453	BP3453	putative acetolactate synthase large subunit	c.1613A>C	p.Asp538Ala	0	0	0	0	0	1	0	0	1	0	0	0	0	0	0	0	0	0	0	0	0	0	0	0	0	0	0	0	0	0	0	1	0	0	0	1	0	0	0	0
3661981	GCGGGGTCGG.TGCGTATCTC	T	G	missense_variant	BP3453	BP3453	putative acetolactate synthase large subunit	c.1609A>C	p.Thr537Pro	0	0	0	0	0	1	0	0	0	0	0	0	0	0	0	0	0	0	0	0	0	0	0	0	0	0	0	0	0	0	0	0	0	0	0	0	0	0	0	0
3665455	CCTGGCCGGG.GAAGACCAGC	G	A	synonymous_variant	BP3455	BP3455	putative taurine dioxygenase	c.138C>T	p.Phe46Phe	0	0	0	0	0	0	0	0	0	0	0	0	0	0	0	0	0	0	0	0	0	0	0	0	0	0	0	0	0	0	0	0	0	0	0	0	0	0	0	0
3673922	ACTTCGCCGC.CGGTCCGAAG	C	T	intragenic_variant	BP3461	BP3461	bacterial extracellular solute-binding protein (pseudogene)	n.3673922C>T		0	0	0	0	0	0	0	0	0	0	0	0	0	0	0	0	0	0	0	0	0	0	0	0	0	0	0	1	0	0	0	0	0	0	0	0	0	0	0	0
3679226	GGCTGAGCTG.GGCAGCTTGA	G	A	synonymous_variant	BP3466	BP3466	putative ArsR family transcriptional regulator	c.18C>T	p.Ala6Ala	0	0	0	0	0	0	0	0	0	0	0	0	0	0	0	0	0	0	0	1	0	0	0	0	0	0	0	0	0	0	0	0	0	0	0	0	0	0	0	0
3679461	AGCGGTATTC.CGGCGCACTG	C	T	intergenic_region	BP3466-BP3467	BP3466-BP3467		n.3679461C>T		0	0	0	0	0	0	0	0	0	0	0	0	0	0	0	0	0	0	0	0	0	0	0	0	0	0	0	0	0	0	0	0	0	0	0	0	0	0	0	0
3680664	AGCTGGCGGT.GCGCGCCAAG	G	A	synonymous_variant	BP3467	BP3467	putative exported protein	c.993G>A	p.Val331Val	0	0	0	0	0	0	0	0	0	0	0	0	0	0	0	0	0	0	0	0	0	0	0	0	0	0	0	0	0	0	0	0	0	0	0	0	0	0	0	0
3683215	GGCCCACGAC.CAGCACCGCC	C	T	synonymous_variant	BP3469	BP3469	putative transport protein	c.501G>A	p.Leu167Leu	0	0	0	0	0	0	0	0	0	0	0	0	0	0	0	0	0	0	0	0	0	0	0	0	0	0	0	0	0	0	0	0	0	0	0	0	0	0	0	0
3684919	ATGGATGCGC.ACCGCGCCCG	A	C	missense_variant	BP3472	BP3472	conserved hypothetical protein	c.317T>G	p.Val106Gly	0	0	0	0	0	0	0	0	0	0	0	0	0	0	0	0	0	0	0	0	0	0	0	0	0	0	1	0	0	0	0	0	0	0	0	0	0	0	0	0
3685340	AAAAATCCCC.TCCGCCCGCC	T	C	synonymous_variant	ftsY	BP3473	cell division protein	c.36T>C	p.Pro12Pro	0	0	0	0	0	0	0	0	0	0	0	0	0	0	0	0	0	0	0	0	0	0	0	0	0	0	0	0	0	0	0	0	0	0	0	0	0	0	0	0
3694251	GTTGGCCGCG.CGGGTGGCGG	C	T	missense_variant	BP3483	BP3483	haloacid dehalogenase-like hydrolase	c.305G>A	p.Arg102His	0	0	0	0	0	0	0	0	0	0	0	0	0	0	0	0	0	0	0	0	0	0	0	0	0	0	0	0	0	0	0	0	0	0	0	0	0	0	0	0
3706433	CGTTGAGCAC.GGTGTTGACC	G	A	synonymous_variant	groEL	BP3495	60 kDa chaperonin	c.1404C>T	p.Thr468Thr	0	0	0	0	0	0	0	0	0	0	0	0	0	0	0	0	0	0	0	0	0	0	0	0	0	0	1	0	0	0	0	0	0	0	0	0	0	0	0	0
3710138	GGCATCTCGC.GAAAACGCAT	G	A	missense_variant	BP3499	BP3499	hypothetical protein	c.364C>T	p.Arg122Cys	0	0	0	0	0	0	0	0	0	0	0	0	0	0	0	0	0	0	0	0	0	0	0	0	0	0	0	0	0	0	0	0	0	0	0	0	0	0	0	0
3715430	CCCCGATCAA.GCGCCTGATG	G	T	missense_variant	BP3504	BP3504	conserved hypothetical protein	c.498G>T	p.Lys166Asn	0	0	0	0	0	0	0	0	0	0	0	0	0	0	0	0	0	0	0	0	0	0	0	0	0	0	0	0	0	0	0	0	0	0	0	0	0	0	0	0
3724938	ATGGCGGTGG.GGCGGGCCAG	G	A	intergenic_region	BP3514-BP3515	BP3514-BP3515		n.3724938G>A		0	0	0	0	0	0	0	0	0	0	0	0	0	0	0	0	0	0	0	0	0	0	0	0	0	0	0	0	0	0	0	0	0	0	0	0	0	0	0	0
3727049	ACCGGCGGGG.ACGGGGACGA	A	G	missense_variant	BP3518	BP3518	putative phospholipase D family protein	c.206A>G	p.Asp69Gly	0	0	0	0	0	0	0	0	0	0	0	0	0	0	0	0	0	0	0	0	0	0	0	0	0	0	0	0	0	0	0	0	0	0	0	0	0	0	0	0
3727055	GGGGACGGGG.ACGATGCCAT	A	G	missense_variant	BP3518	BP3518	putative phospholipase D family protein	c.212A>G	p.Asp71Gly	0	0	0	0	0	0	0	0	0	0	0	0	0	0	0	0	0	0	0	0	0	0	0	0	0	0	0	0	0	0	0	0	0	0	0	0	0	0	0	0
3727249	CCAGCGTTTC.GCCGACGCCC	G	A	missense_variant	BP3518	BP3518	putative phospholipase D family protein	c.406G>A	p.Ala136Thr	0	0	0	0	0	0	0	0	0	0	0	0	0	0	0	0	0	0	0	0	0	0	0	0	0	0	0	0	0	0	0	0	0	0	0	0	0	0	0	0
3733750	ACCATGAGCC.CCACCGTGCC	C	T	missense_variant	BP3523	BP3523	putative membrane protein	c.685G>A	p.Gly229Arg	0	0	0	0	0	0	0	0	0	0	0	0	0	0	0	0	0	0	0	0	0	0	0	0	0	0	0	0	0	0	0	0	0	0	0	0	0	0	0	0
3752406	TTGCTTGTAG.CCGTAGTAGC	C	G	missense_variant	argD	BP3539	putative acetylornithine aminotransferase	c.332G>C	p.Gly111Ala	0	1	0	0	0	0	0	0	0	0	1	1	0	0	1	0	0	0	0	0	0	0	1	0	0	1	1	0	1	1	0	0	0	0	1	0	1	1	0	0
3757929	GATGGACCAG.ACTGCCATCC	A	G	missense_variant	BP3546	BP3546	conserved hypothetical protein	c.289A>G	p.Thr97Ala	0	1	1	1	1	1	1	1	1	1	1	1	1	1	1	1	1	1	1	1	1	0	1	1	1	1	1	1	1	1	1	1	1	1	1	1	1	1	1	1
3758827	TCGGCGTGTC.GCGGCCGGTG	G	A	synonymous_variant	BP3547	BP3547	GntR family regulatory protein	c.273G>A	p.Ser91Ser	0	0	0	0	0	0	0	0	0	0	0	0	0	0	0	0	0	0	0	0	0	0	0	0	0	0	0	0	0	0	0	0	0	0	0	0	0	0	0	0
3763136	GGCAGTTGAT.CCTTAATGGT	C	A	missense_variant	ahpD	BP3551	putative antioxidant protein	c.25G>T	p.Asp9Tyr	0	0	0	0	0	0	0	0	0	0	0	0	0	0	0	0	0	0	0	0	0	0	0	0	0	0	0	0	0	0	0	0	0	0	0	0	0	0	0	0
3772991	CTGACCATGA.CCGGCGACGA	C	T	missense_variant	BP3558	BP3558	putative chromosome partition protein	c.3149C>T	p.Thr1050Ile	0	0	0	0	0	0	0	0	0	0	0	0	0	0	0	0	0	0	0	0	0	0	0	0	0	0	0	0	0	0	0	0	0	0	0	0	0	0	0	0
3777787	ATCGGGCGTG.TCCGACGCCT	T	C	missense_variant	BP3563	BP3563	putative intracellular septation protein	c.539A>G	p.Asp180Gly	0	0	0	0	1	0	0	0	0	0	0	0	0	0	0	0	0	0	0	0	0	0	0	1	0	0	0	0	0	0	0	0	0	0	0	0	0	0	0	0
3779537	CTGGCGGGGG.TAGGGTTGTT	T	G	missense_variant	BP3566	BP3566	putative cobalt transport protein	c.89T>G	p.Val30Gly	0	0	0	0	0	0	0	0	0	0	0	0	0	0	0	0	0	0	0	0	0	0	1	0	0	0	0	0	0	0	0	0	0	0	0	0	0	0	0	0
3783410	TTCGGCCAGG.CGGCCTTCGT	C	T	missense_variant	BP3570	BP3570	putative branched-chain amino acid transport system protein	c.173C>T	p.Ala58Val	0	0	0	0	0	0	0	0	0	0	0	0	0	0	0	0	0	0	0	0	0	0	0	0	0	0	0	0	0	0	0	0	0	0	0	0	0	0	0	0
3783560	TCGGGGCATT.ATCTGCCGCT	A	C	missense_variant	BP3570	BP3570	putative branched-chain amino acid transport system protein	c.323A>C	p.Tyr108Ser	0	0	0	0	0	0	0	0	0	0	0	0	0	0	0	0	0	0	0	0	0	0	0	0	0	0	0	0	0	0	0	0	0	0	0	0	0	0	0	0
3785491	GACGCCTTGG.CGTCGGTGGG	C	T	missense_variant	BP3571	BP3571	putative aminotransferase	c.430G>A	p.Ala144Thr	0	0	0	0	0	0	0	0	0	0	0	0	0	0	0	0	0	0	0	0	0	0	0	0	0	0	0	0	0	0	0	0	0	0	0	0	0	0	0	0
3785996	GCGGGCACCC.ATTTTTTCCA	A	C	missense_variant	BP3572	BP3572	putative solute-binding periplasmic protein	c.955T>G	p.Trp319Gly	0	0	0	0	0	0	0	0	0	0	0	0	1	0	0	0	0	0	0	0	0	0	0	0	0	0	0	0	0	0	0	0	0	0	0	0	0	0	0	0
3786003	CCCATTTTTT.CCAGACGTCG	C	T	stop_gained	BP3572	BP3572	putative solute-binding periplasmic protein	c.948G>A	p.Trp316*	0	0	0	0	0	0	0	0	0	0	0	0	1	0	1	0	0	0	0	0	0	0	0	0	0	0	0	0	0	0	0	0	1	0	0	0	0	0	0	0
3787870	TGGCCGAACG.ACAGCAGCCC	A	G	missense_variant	BP3573	BP3573	putative branched-chain amino acid transport permease	c.154T>C	p.Ser52Pro	0	0	0	0	0	0	0	0	0	0	0	0	0	0	0	0	0	0	0	0	0	0	0	0	0	0	0	0	0	0	0	0	0	0	0	0	0	0	0	0
3792751	CGGGCTGGGG.CGCCGGCTCG	C	A	synonymous_variant	BP3579	BP3579	putative ferredoxin	c.534G>T	p.Ala178Ala	0	0	0	0	0	0	0	0	0	0	0	0	0	0	0	0	0	0	0	1	0	0	0	0	0	0	0	0	0	0	0	0	0	0	0	0	0	0	0	0
3796936	CACCAATCGC.GCGGATCCGC	G	A	missense_variant	pncB	BP3583	pututative nicotinate phosphoribosyltransferase	c.937G>A	p.Ala313Thr	0	0	0	0	0	0	0	0	0	0	0	0	0	0	0	0	0	0	0	0	0	0	0	0	0	0	0	0	0	0	0	0	0	1	0	0	0	0	0	0
3797432	GCCGAGGCCG.GCACCGACAA	G	A	missense_variant	BP3584	BP3584	conserved hypothetical protein	c.164G>A	p.Gly55Asp	0	0	0	0	0	0	0	0	0	0	0	0	0	0	0	0	0	0	0	0	0	0	0	0	0	0	0	0	0	0	0	0	0	0	0	0	0	0	0	0
3800628	CGGGCGGCCC.GTCGCGCGAC	G	A	synonymous_variant	relA	BP3587	putative GTP pyrophosphokinase	c.1428G>A	p.Pro476Pro	0	0	0	0	0	0	0	0	0	0	0	0	0	0	0	0	0	0	0	0	0	0	0	0	0	0	0	0	0	0	0	0	0	0	0	0	0	0	0	0
3800973	AGAAAAGCGG.CAAGAGCGGC	C	T	synonymous_variant	relA	BP3587	putative GTP pyrophosphokinase	c.1773C>T	p.Gly591Gly	0	0	0	0	0	0	0	0	0	0	0	0	0	0	0	0	0	0	0	0	0	0	0	0	0	0	0	0	0	0	0	0	0	0	0	0	0	0	0	0
3801793	ACGGGCGGGG.TTCGTGCGAC	T	G	synonymous_variant	BP3588	BP3588	putative peptidase	c.324T>G	p.Gly108Gly	0	0	1	0	0	1	0	0	1	0	1	0	1	1	1	0	1	0	0	0	0	1	0	1	1	1	1	0	0	1	0	1	1	0	0	0	1	0	0	0
3807916	TCCGGGCAGG.CCGGATAGCC	C	T	missense_variant	metH	BP3594	5-methyltetrahydrofolate--homocysteine methyltransferase	c.3526G>A	p.Ala1176Thr	0	0	0	0	0	0	0	0	0	0	0	0	0	0	0	0	0	0	0	0	0	0	0	0	0	0	0	0	0	0	0	0	0	0	0	0	0	0	0	0
3810147	GGGCTCGGAC.GCGATCAGGT	G	A	missense_variant	metH	BP3594	5-methyltetrahydrofolate--homocysteine methyltransferase	c.1295C>T	p.Ala432Val	0	0	0	0	0	0	0	0	0	0	0	0	0	0	0	0	0	0	0	0	0	0	0	0	0	0	0	0	0	0	0	0	0	0	0	0	0	0	0	0
3825249	AGGCGGTTTT.GCGTGAACTG	G	T	intergenic_region	BP3607-rpsL	BP3607-BP3608		n.3825249G>T		0	0	0	0	0	0	0	0	0	0	0	0	0	0	0	0	0	0	0	0	0	0	0	0	0	0	0	0	0	0	0	0	0	0	0	0	0	0	0	0
3825634	TGCCCGGTGT.GCGTTATCAC	G	A	synonymous_variant	rpsL	BP3608	30S ribosomal protein S12	c.279G>A	p.Val93Val	0	0	0	0	0	0	0	0	0	0	0	0	0	0	0	0	0	0	0	0	0	0	0	0	1	0	0	0	0	0	1	0	0	0	0	0	0	0	0	0
3834549	ATCCGTATTT.TCCCGGACAA	T	C	missense_variant	rplP	BP3620	50S ribosomal protein L16	c.206T>C	p.Phe69Ser	0	0	0	0	0	0	0	0	0	0	0	0	0	0	0	0	0	0	0	0	1	0	0	0	0	0	0	0	0	0	0	0	0	0	0	0	0	0	0	0
3837992	CTTCGTGTTC.GTGGGGTATG	G	T	intergenic_region	BP3624-rplN	BP3624-BP3626		n.3837992G>T		0	0	0	0	0	0	0	0	0	0	0	0	0	0	0	0	0	0	0	0	0	0	0	0	0	0	0	0	0	0	0	0	0	0	0	0	0	0	0	0
3838326	AGAATTACCA.GCTTTCCCAA	G	A	intergenic_region	BP3624-rplN	BP3624-BP3626		n.3838326G>A		0	0	0	0	0	0	0	0	0	0	0	0	0	0	0	0	0	0	0	0	0	0	0	0	0	0	0	0	0	0	0	0	0	0	0	0	0	0	0	1
3840411	ATGGCTATTC.GGTCAAGGGT	G	A	synonymous_variant	rpsH	BP3630	30S ribosomal protein S8	c.150G>A	p.Ser50Ser	0	0	0	0	0	0	0	0	0	1	0	0	1	0	0	0	0	0	0	0	0	0	0	0	0	0	0	0	0	0	0	1	0	1	0	0	0	0	1	1
3841025	GCTGCCCGCC.GGCGTCAAGG	G	A	missense_variant	rplF	BP3631	50S ribosomal protein L6	c.358G>A	p.Gly120Ser	0	0	0	0	0	0	0	0	0	0	0	0	0	0	0	0	0	0	0	0	0	0	0	0	0	0	0	0	0	0	0	0	0	0	0	0	0	0	0	0
3843034	GTACATTTCG.ACATCCATCA	A	G	missense_variant	secY	BP3636	preprotein translocase SecY subunit	c.256A>G	p.Thr86Ala	0	1	1	1	1	1	1	1	1	1	1	1	1	1	1	1	1	1	1	1	1	0	1	1	1	1	1	1	1	1	1	1	1	1	1	1	1	1	1	1
3846099	TTTCACTTAA.TTCCATCAGC	T	C	intergenic_region	rpsD-rpoA	BP3641-BP3642		n.3846099T>C		0	0	0	0	0	0	0	0	0	0	0	0	0	0	0	0	0	0	0	0	0	1	0	0	0	0	0	0	0	0	0	0	0	0	0	0	0	0	0	0
3846833	AGATCTCGGT.GTTCGCGGCG	G	A	synonymous_variant	rpoA	BP3642	DNA-directed RNA polymerase alpha chain	c.681G>A	p.Val227Val	0	0	0	0	0	1	0	1	0	1	0	0	1	0	0	1	0	0	0	1	1	0	0	0	0	0	0	0	0	0	0	1	1	1	0	0	0	0	1	1
3846889	CGCGGTACGC.CGCAGATCGA	C	T	missense_variant	rpoA	BP3642	DNA-directed RNA polymerase alpha chain	c.737C>T	p.Pro246Leu	0	0	0	0	0	0	0	0	0	0	0	0	0	0	0	0	0	0	0	0	0	0	0	0	0	0	0	0	0	0	0	0	0	0	0	0	0	0	0	0
3848490	CGGCACCAGG.CGGTGGTGCA	C	T	missense_variant	cutA	BP3645	putative periplasmic divalent cation tolerance protein	c.212C>T	p.Ala71Val	0	0	0	0	0	0	0	0	0	0	0	0	0	0	0	0	0	0	0	0	0	0	0	0	0	0	0	0	0	0	0	0	0	0	0	0	0	0	0	0
3849158	TCGCGGCGGG.TACGGCGTCC	T	G	synonymous_variant	BP3646	BP3646	thiol:disulfide interchange protein	c.528T>G	p.Gly176Gly	0	0	0	0	0	1	0	0	1	0	0	0	0	0	0	0	0	0	0	0	0	0	0	0	0	0	0	0	0	0	0	0	0	0	0	0	0	0	0	0
3849774	GGCCTGGGGC.ATGGGCATTC	A	C	missense_variant	BP3646	BP3646	thiol:disulfide interchange protein	c.1144A>C	p.Met382Leu	0	0	0	0	0	0	0	0	0	0	0	0	0	0	0	0	0	0	0	0	0	0	0	0	0	0	0	0	0	0	0	0	0	0	0	0	0	0	0	0
3852058	GGCCGAATAG.GCCATGATGC	G	A	missense_variant	hemB	BP3648	putative delta-aminolevulinic acid dehydratase	c.602C>T	p.Ala201Val	0	0	0	0	0	0	0	0	0	0	0	0	0	0	0	0	0	0	0	1	0	0	0	0	0	0	0	0	0	0	0	0	0	0	0	0	0	0	0	0
3853113	GCGGCCGGGC.GTCTTGCTCG	G	A	missense_variant	engB	BP3649	putative GTP-binding protein	c.167C>T	p.Thr56Met	0	0	0	0	0	0	0	0	0	0	0	0	0	0	0	0	0	0	0	0	0	0	0	0	1	0	0	0	0	0	1	0	0	0	0	0	0	0	0	0
3853201	ACGAAGCAGA.CTTCGGGCGC	C	T	missense_variant	engB	BP3649	putative GTP-binding protein	c.79G>A	p.Val27Ile	0	0	0	0	0	0	0	0	0	0	0	0	0	0	0	0	0	0	0	0	0	0	0	0	0	0	0	0	0	0	0	0	0	0	0	0	0	0	0	0
3856282	GACAGGCGGG.TATGGGTGTG	T	G	missense_variant	BP3651	BP3651	putative membrane protein	c.1958T>G	p.Val653Gly	0	1	0	0	0	0	1	0	0	1	0	1	0	0	0	0	0	1	0	0	0	0	1	0	1	1	1	0	1	1	0	0	0	0	1	0	0	0	0	0
3856288	CGGGTATGGG.TGTGGGTCAA	T	G	missense_variant	BP3651	BP3651	putative membrane protein	c.1964T>G	p.Val655Gly	0	1	0	0	1	0	1	0	1	1	0	1	0	0	0	0	0	1	0	0	0	0	1	0	1	1	1	0	1	1	0	1	0	0	1	0	0	0	0	0
3856294	TGGGTGTGGG.TCAAGCCCGC	T	G	missense_variant	BP3651	BP3651	putative membrane protein	c.1970T>G	p.Val657Gly	0	0	0	0	0	0	0	0	0	0	0	0	0	0	0	0	0	0	0	0	0	0	0	0	0	0	0	0	0	0	0	0	0	0	0	0	0	0	0	0
3863292	TCGTGCAGGT.GCCGACCACC	G	A	synonymous_variant	aroB	BP3657	3-dehydroquinate synthase	c.378G>A	p.Val126Val	0	0	0	0	0	0	0	0	0	0	0	0	0	0	0	0	0	0	0	0	0	0	0	0	0	0	0	0	0	0	0	0	0	0	0	0	0	0	0	0
3863378	ATGATCGGCG.CCTTCTACCA	C	T	missense_variant	aroB	BP3657	3-dehydroquinate synthase	c.464C>T	p.Ala155Val	0	0	0	0	0	0	0	0	0	0	0	0	0	0	0	0	0	0	0	0	0	0	0	0	0	0	0	0	0	0	0	0	0	0	0	0	0	0	0	0
3864528	CCAGCTGGGG.GCGGTGGGCG	G	A	missense_variant	BP3658	BP3658	putative phosphohydrolase	c.541G>A	p.Ala181Thr	0	0	0	0	0	0	0	0	0	0	0	0	0	0	0	0	0	0	0	0	0	0	0	0	0	0	0	0	0	0	0	0	0	0	0	0	0	0	0	0
3870150	AGCGGCGGGG.CCGACGCCGT	C	G	missense_variant	BP3661	BP3661	putative transport protein	c.1106C>G	p.Ala369Gly	0	0	0	0	0	0	0	0	0	0	0	0	0	0	0	0	0	0	0	0	0	0	0	0	0	0	0	0	0	0	0	0	0	0	0	0	0	0	0	0
3871919	CGCCTGAGCG.ACCGGTTGAC	A	G	missense_variant	bfrC	BP3663	ferric siderophore receptor	c.785A>G	p.Asp262Gly	0	0	0	0	0	0	0	0	0	0	0	0	0	0	0	0	0	0	0	0	0	0	0	0	0	0	0	0	0	0	0	0	0	0	0	0	0	0	0	0
3880146	ACTACGAGCG.CTATGGCGCG	C	T	synonymous_variant	BP3670	BP3670	putative exported protein	c.942C>T	p.Arg314Arg	0	0	0	0	0	0	0	0	0	0	0	0	0	0	0	0	0	0	0	0	0	0	0	0	0	0	0	0	0	0	0	0	0	0	0	0	0	0	0	0
3885907	TGTCGAGCCG.CATGGTCATC	C	T	synonymous_variant	BP3676	BP3676	ABC transporter ATP-binding protein	c.594C>T	p.Arg198Arg	0	0	0	0	0	0	0	0	0	0	0	0	0	0	0	0	0	0	0	1	0	0	0	0	0	0	0	0	0	0	0	0	0	0	0	0	0	0	0	0
3890915	CGTATCGAGC.AGCTGATCCT	A	G	intragenic_variant	glcC	BP3681	GntR-family transcriptional regulator (pseudogene)	n.3890915A>G		0	1	1	1	1	1	1	1	1	1	1	1	1	1	1	1	1	1	1	1	1	0	1	1	1	1	1	1	1	1	1	1	1	1	1	1	1	1	1	1
3897490	CGACAATACG.CGCCGGCTGC	C	T	intergenic_region	BP3687-BP3688	BP3687-BP3688		n.3897490C>T		0	0	0	0	0	0	0	0	0	0	0	0	0	0	0	0	0	0	0	0	0	0	0	0	0	0	0	0	0	0	0	0	0	0	0	0	0	0	0	0
3900399	CGTTGTAGCG.GCGCGGGTCG	G	A	synonymous_variant	BP3691	BP3691	prolyl iminopeptidase	c.171C>T	p.Arg57Arg	0	0	0	0	0	0	0	0	0	0	0	0	0	0	0	0	0	0	0	0	0	0	0	0	0	0	0	0	0	0	0	0	0	0	0	0	0	0	0	0
3900745	TTCCCAGTCG.GTGGCGCAGT	G	A	missense_variant	trmB	BP3692	putative methyltransferase	c.590C>T	p.Thr197Ile	0	0	0	0	0	0	0	0	0	0	0	0	0	0	0	0	0	0	0	0	0	0	0	0	0	0	0	0	0	0	0	0	0	0	0	0	0	0	0	0
3902474	GGCATACGGG.TGCTGGAGCT	T	G	intragenic_variant	BP3694	BP3694	conserved hypothetical protein (pseudogene)	n.3902474T>G		0	0	0	0	0	0	0	0	1	0	0	0	0	0	0	0	0	0	0	0	0	0	0	0	0	0	0	0	0	1	0	0	0	0	0	0	0	0	0	0
3903493	GACATGCCGG.CGGTCTTTCC	C	A	intragenic_variant	BP3694	BP3694	conserved hypothetical protein (pseudogene)	n.3903493C>A		0	0	0	0	0	0	0	0	0	0	0	0	0	0	0	0	0	0	0	0	0	0	0	0	0	0	0	0	0	0	0	0	0	0	0	0	0	0	0	0
3911592	GGGCGCTGAC.GAACGAGTAG	G	A	synonymous_variant	BP3703	BP3703	putative transport system permease protein	c.450C>T	p.Phe150Phe	0	0	0	0	0	0	0	0	0	0	0	0	0	0	0	0	0	0	0	0	0	0	0	0	0	0	0	0	0	0	0	0	0	0	0	0	0	0	0	0
3918227	ACGAATACGT.CGGCCGCGCC	C	T	missense_variant	BP3709	BP3709	putative racemase	c.268G>A	p.Asp90Asn	0	0	0	0	0	0	0	0	0	0	0	0	0	0	0	0	0	0	0	0	0	0	0	0	0	0	0	0	0	0	0	0	0	0	0	0	0	0	0	0
3923701	CCGCCATGCG.CGCGGGCTGA	C	A	missense_variant	BP3715	BP3715	LysR-family transcriptional regulator	c.175C>A	p.Arg59Ser	0	0	0	0	0	0	0	0	0	0	0	0	0	0	0	0	0	0	0	0	0	0	1	0	0	0	0	0	0	0	0	0	0	0	0	0	0	0	0	0
3926511	GCGACAGGAT.GGCCGCCAGC	G	A	synonymous_variant	BP3717	BP3717	conserved hypothetical protein	c.312C>T	p.Ala104Ala	0	0	0	0	0	0	0	0	0	0	0	0	0	0	0	0	0	0	0	0	0	0	0	0	0	0	0	0	0	0	0	0	0	0	0	0	0	0	0	0
3926868	GCCCAGGAAG.GCCTCGCCGA	G	T	missense_variant	BP3718	BP3718	branched-chain amino acid transport ATP-binding protein	c.1550C>A	p.Ala517Asp	0	0	0	0	0	0	0	0	0	0	0	0	0	0	0	0	0	0	0	0	0	0	0	0	0	0	0	0	0	0	0	0	0	0	0	0	0	0	0	0
3930790	GTCGCCAGGC.CGGTCCATGG	C	T	missense_variant	BP3721	BP3721	hypothetical protein	c.91G>A	p.Gly31Ser	0	0	0	1	0	0	0	0	0	0	0	0	0	0	0	0	0	0	0	0	0	0	0	0	0	0	0	0	0	0	0	0	0	0	0	0	0	0	0	0
3936946	GGCCCAGGTC.ACGGTGTTGG	A	G	missense_variant	BP3727	BP3727	putative glycosyl transferases	c.254T>C	p.Val85Ala	0	0	0	0	0	0	0	0	0	0	0	0	0	0	0	0	0	0	0	0	0	0	0	0	0	0	0	0	0	0	0	0	0	0	0	0	0	0	0	0
3938341	CGGCCGCCCG.CCACGTTGCG	C	T	missense_variant	rkpK	BP3728	putative UDP-glucose 6-dehydrogenase	c.178G>A	p.Ala60Thr	0	0	0	0	0	1	0	1	0	1	0	0	1	0	0	1	0	0	0	1	1	0	0	0	0	0	0	0	0	0	0	1	1	1	0	0	0	0	1	1
3942190	TCCTGCGATG.GCTGGGGCGC	G	A	intergenic_region	BP3731-BP3732	BP3731-BP3732		n.3942190G>A		0	0	0	0	0	0	0	0	0	0	0	0	0	0	0	0	0	0	0	0	0	0	0	0	0	0	0	0	0	0	0	0	0	0	0	0	0	0	0	0
3950021	CGAAGAACCA.AAACACGTGC	A	G	synonymous_variant	ctaD	BP3743	cytochrome c oxidase polypeptide I	c.771T>C	p.Phe257Phe	0	1	1	1	1	1	1	1	1	1	1	1	1	1	1	1	1	1	1	1	1	0	1	1	1	1	1	1	1	1	1	1	1	1	1	1	1	1	1	1
3950603	ACAGCTCGGT.GCGCAGCAAC	G	A	synonymous_variant	ctaD	BP3743	cytochrome c oxidase polypeptide I	c.189C>T	p.Arg63Arg	0	0	0	0	0	0	0	0	0	0	0	0	0	0	0	0	0	0	1	0	0	0	0	0	0	0	0	0	0	0	0	0	0	0	0	0	0	0	0	0
3957006	AGCGTGCCAG.GGTGGCGGAC	G	A	intergenic_region	BP3747-rpoH	BP3747-BP3748		n.3957006G>A		0	0	0	0	0	0	0	0	0	0	0	0	0	0	0	0	0	0	0	0	0	0	0	0	1	0	0	0	0	0	1	0	0	0	0	0	0	0	0	0
3957159	GCCGTAGCGG.CCTGTCTTGC	C	T	intergenic_region	BP3747-rpoH	BP3747-BP3748		n.3957159C>T		0	1	1	1	1	1	1	1	1	1	1	1	1	1	1	1	1	1	1	1	1	0	1	1	1	1	1	1	1	1	1	1	1	1	1	1	1	1	1	1
3958226	CCCTTATTTA.CCAGCCCAAT	C	T	stop_gained	BP3749	BP3749	putative membrane protein	c.636G>A	p.Trp212*	0	0	0	0	0	0	0	0	0	0	0	0	0	0	0	0	0	0	0	0	0	0	0	0	0	0	0	0	0	0	0	0	0	0	0	0	0	0	0	0
3959407	CCGCGTCGCC.CGGCAGCTCG	C	T	synonymous_variant	BP3750	BP3750	putative esterase	c.414G>A	p.Pro138Pro	0	1	1	1	1	0	1	0	1	0	1	1	0	1	1	0	1	1	1	0	0	0	1	1	0	1	1	1	1	1	0	0	0	0	1	1	1	1	0	0
3970719	CGGTGATGGG.CGGCTCCGGG	C	G	synonymous_variant	BP3757	BP3757	putative ABC transporter, ATP-binding protein	c.135C>G	p.Gly45Gly	0	1	0	0	0	0	0	0	0	0	0	0	0	0	0	0	0	0	0	0	0	0	0	0	0	0	0	0	0	0	0	0	0	0	0	0	0	0	0	0
3974770	TCGACGAAAT.CCTGTTCAAC	C	T	intragenic_variant	BP3762	BP3762	probable ATP-binding ABC transporter protein (pseudogene)	n.3974770C>T		0	0	0	0	0	0	0	0	0	0	0	0	0	0	0	0	0	0	0	0	0	0	0	0	0	0	0	0	0	0	0	0	0	0	0	0	0	0	0	0
3976649	GGGCTGGCGG.CGCTGGGCGC	C	T	missense_variant	murA	BP3766	UDP-N-acetylglucosamine 1-carboxyvinyltransferase	c.398C>T	p.Ala133Val	0	0	0	0	0	0	0	0	0	0	0	0	0	0	0	0	0	0	0	0	0	0	0	0	0	0	0	0	0	0	0	0	0	0	0	0	0	0	0	0
3980603	AACGCGGCGG.TCCTGTCAGC	T	C	missense_variant	hisC	BP3769	putative histidinol-phosphate aminotransferase	c.1064T>C	p.Val355Ala	0	0	0	0	0	0	0	0	0	0	0	0	0	0	0	0	1	0	0	0	0	0	0	0	0	0	0	0	0	0	0	0	0	0	0	0	0	0	0	0
3986461	ACGCTGGAGC.GGCTGGCGCG	G	A	intragenic_variant	BP3780	BP3780	transposase (Pseudogene)	n.3986461G>A		0	0	0	1	0	0	0	0	0	0	0	0	0	0	0	0	0	0	0	0	0	0	0	0	0	0	0	0	0	0	0	0	0	0	0	0	0	0	0	0
3986880	CGGACGCACG.GTCAATGCCA	G	A	intergenic_region	BP3780-BP3782	BP3780-BP3782		n.3986880G>A		0	0	0	0	0	0	0	0	0	0	0	0	0	0	0	0	0	0	0	0	0	0	0	0	0	0	0	0	0	0	0	0	0	0	0	0	0	0	0	0
3988168	GTCGCGCGAT.GGTACCGGTC	G	A	intergenic_region	BP3782-ptxA	BP3782-BP3783		n.3988168G>A		0	0	0	0	0	1	0	1	0	1	0	0	1	0	0	1	0	0	0	0	1	0	0	0	0	0	0	0	0	0	0	1	1	1	0	0	0	0	1	1
3988173	GCGATGGTAC.CGGTCACCGT	C	T	intergenic_region	BP3782-ptxA	BP3782-BP3783		n.3988173C>T		0	0	0	0	0	0	0	0	0	0	0	0	0	0	0	0	0	0	0	0	0	0	0	0	0	0	0	0	0	0	0	0	0	0	0	0	0	0	0	0
3988941	TGGTGCGCAT.GGCGCCGGTG	G	A	missense_variant	ptxA	BP3783	pertussis toxin subunit 1 precursor	c.684G>A	p.Met228Ile	0	0	0	0	0	1	0	1	0	1	0	0	1	0	0	1	0	0	0	1	1	0	0	0	0	0	0	0	0	0	0	1	1	1	0	0	0	0	1	1
3989239	CCAGCATGGC.GGCCCCTATG	G	A	missense_variant	ptxB	BP3784	pertussis toxin subunit 2 precursor	c.133G>A	p.Gly45Ser	0	1	1	1	1	1	1	1	1	1	1	1	1	1	1	1	1	1	1	1	1	0	1	1	1	1	1	1	1	1	1	1	1	1	1	1	1	1	1	1
3989788	CTTATGCTGA.GACGCTTCCC	G	A	missense_variant	ptxD	BP3785	pertussis toxin subunit 4 precursor	c.8G>A	p.Arg3Lys	0	0	0	0	0	1	0	1	0	0	0	0	0	0	0	1	0	0	0	0	1	0	0	0	0	0	0	0	0	0	0	0	1	0	0	0	0	0	0	0
3991376	CGTCGATATG.CTGAGCCGCC	C	T	synonymous_variant	ptxC	BP3787	pertussis toxin subunit 3 precursor	c.681C>T	p.Cys227Cys	0	0	0	0	0	1	0	1	0	1	0	0	1	0	0	1	0	0	0	0	1	0	0	0	0	0	0	0	0	0	0	1	1	1	0	0	0	0	1	1
3993620	AACCGACCGG.CTTCAACCCC	C	T	synonymous_variant	ptlC	BP3790	putative bacterial secretion system protein	c.1548C>T	p.Gly516Gly	0	0	0	0	0	0	0	0	0	0	0	0	0	0	0	0	0	0	0	0	0	0	0	0	0	0	0	0	0	0	0	0	0	0	0	0	0	0	0	0
3995786	GCCACGCCGG.CGCCGGCGCC	C	A	missense_variant	ptlD	BP3791	putative membrane protein	c.1232C>A	p.Ala411Glu	0	0	0	0	0	0	0	0	0	0	0	0	0	0	0	0	0	0	0	0	0	0	0	0	0	0	0	0	0	0	0	0	0	0	0	0	0	0	0	0
4000373	CAGCGTGCCC.AGCAGGGCCA	A	C	missense_variant	BP3797	BP3797	putative membrane protein	c.467T>G	p.Leu156Arg	0	0	0	0	0	0	0	0	0	0	0	0	0	0	0	0	0	0	0	0	0	0	0	0	0	0	0	0	0	0	0	0	0	0	0	0	0	0	0	0
4001177	GCATGGCGGC.GAAAAATCGT	G	A	missense_variant	BP3798	BP3798	AraC family regulatory protein	c.196G>A	p.Glu66Lys	0	0	0	0	0	0	0	0	0	0	0	1	0	0	0	0	0	0	0	0	0	0	0	0	0	0	0	0	0	0	0	0	0	0	0	0	0	0	0	0
4005219	GCATCGACAC.CCCCTGGGAG	C	T	intergenic_region	BP3801-BP3802	BP3801-BP3802		n.4005219C>T		0	0	0	0	0	0	0	0	0	0	0	0	0	0	0	0	0	0	0	0	0	0	0	0	0	0	0	0	0	0	0	0	0	0	0	0	0	0	0	0
4007734	GCCTGGTGCG.TGCCGAAATG	T	C	synonymous_variant	BP3803	BP3803	putative transport system permease protein	c.624T>C	p.Arg208Arg	0	1	1	1	1	1	1	1	1	1	1	1	1	1	1	1	1	1	1	1	1	0	1	1	1	1	1	1	1	1	1	1	1	1	1	1	1	1	1	1
4009203	TGCTGGAGGC.GCCCGGCCGG	G	A	intragenic_variant	BP3805	BP3805	N-terminal region of a probable ABC transporter, ATP-binding protein (Pseudogene)	n.4009203G>A		0	0	0	0	0	0	0	0	0	0	0	0	0	0	0	0	0	0	0	0	0	0	0	0	0	0	0	0	0	0	0	0	0	0	0	0	0	0	0	0
4012179	ATCATCGACC.GCAACACGCG	G	A	missense_variant	BP3808	BP3808	conserved hypothetical protein	c.224G>A	p.Arg75His	0	0	0	0	0	0	0	0	0	0	0	0	0	0	0	0	0	0	0	0	0	0	0	0	0	0	0	0	0	0	0	0	0	0	0	0	0	0	0	0
4019524	CCACGGTCAG.GTCCACGTCG	G	A	synonymous_variant	BP3813	BP3813	AcrB/AcrD/AcrF family protein	c.948C>T	p.Asp316Asp	0	0	0	0	0	0	0	0	0	0	0	0	0	0	0	0	0	0	0	0	0	0	0	0	0	0	0	0	0	0	0	0	1	0	0	0	0	0	0	0
4026927	GCACGGCCGC.GGCCAGCTCG	G	A	synonymous_variant	BP3818	BP3818	type 4 prepilin-like proteins leader peptide processing enzyme	c.465C>T	p.Ala155Ala	0	0	0	0	0	0	0	0	0	0	0	0	0	0	0	0	0	0	0	0	0	0	0	0	0	0	0	0	0	0	0	0	0	0	0	0	0	0	0	0
4033090	ACACCTACGG.CACCGGTTGC	C	A	synonymous_variant	glpK	BP3825	glycerol kinase	c.798C>A	p.Gly266Gly	0	0	0	0	0	0	0	0	0	0	0	0	0	0	0	0	0	0	0	0	0	0	0	0	0	0	0	0	0	0	0	0	0	0	0	0	0	0	0	0
4040336	TCGGCCGCCG.CGCGCGCCCG	C	T	missense_variant	ftsE	BP3832	cell division ATP-binding protein	c.347C>T	p.Ala116Val	0	0	0	0	0	0	0	0	0	0	0	0	0	0	0	0	0	0	0	0	0	0	0	0	0	0	0	0	0	0	0	0	0	0	0	0	0	0	0	0
4044275	AGGCGCGCAG.TTCCTTCATG	T	C	intragenic_variant	BP3835	BP3835	putative pyruvate ferredoxin/flavodoxin oxidoreductase (pseudogene)	n.4044275T>C		0	1	1	1	1	1	1	1	1	1	1	1	1	1	1	1	1	1	1	1	1	0	1	1	1	1	1	1	1	1	1	1	1	1	1	1	1	1	1	1
4050791	CCGGTTGCGA.GAATGAATAC	G	A	intragenic_variant	BP3840	BP3840	conserved hypothetical protein (pseudogene)	n.4050791G>A		0	0	0	0	0	0	0	0	0	0	0	0	0	0	0	0	0	0	0	0	0	0	0	0	0	0	0	0	0	0	0	0	0	0	0	0	0	0	0	0
4050795	TTGCGAGAAT.GAATACACCC	G	A	intragenic_variant	BP3840	BP3840	conserved hypothetical protein (pseudogene)	n.4050795G>A		0	0	0	0	0	0	0	0	0	0	0	0	0	0	0	0	0	0	0	0	0	0	0	0	0	0	0	0	0	0	0	0	0	0	0	0	0	0	0	0
4050801	GAATGAATAC.ACCCGCCACG	A	C	intragenic_variant	BP3840	BP3840	conserved hypothetical protein (pseudogene)	n.4050801A>C		0	0	0	0	0	0	0	0	0	0	0	0	0	0	0	0	0	0	0	0	0	0	0	0	0	0	0	0	0	0	0	0	0	0	0	0	0	0	0	0
4051299	GATGTCAAGG.ACCCCGCGCA	A	G	missense_variant	BP3841	BP3841	CAIB/BAIF family protein	c.230A>G	p.Asp77Gly	0	0	0	0	0	0	0	0	0	0	0	0	0	0	0	0	0	0	0	0	0	0	0	0	0	0	0	0	0	0	0	0	0	0	0	0	0	0	0	0
4053265	GCATGGATGC.GTTGTGTGCG	G	A	synonymous_variant	BP3842	BP3842	hypothetical protein	c.1002G>A	p.Ala334Ala	0	0	0	0	0	0	0	0	0	0	0	0	0	0	0	0	0	0	0	0	0	0	0	1	0	0	0	0	0	0	0	0	0	0	0	0	0	0	0	0
4054613	CGGCCGATGC.CGACAATGAA	C	G	synonymous_variant	BP3843	BP3843	putative lipoprotein	c.915C>G	p.Ala305Ala	0	0	0	0	0	0	0	0	0	0	0	0	0	0	0	0	0	0	0	0	0	0	0	0	0	0	0	0	0	0	0	0	0	0	0	0	0	0	0	0
4056455	GGCCGCCGAT.CATGAACAGC	C	T	missense_variant	BP3846	BP3846	TetR family transcriptional regulator	c.564G>A	p.Met188Ile	0	0	0	0	0	0	0	0	0	0	0	0	0	0	0	0	0	0	0	0	0	0	0	0	0	0	0	0	0	0	0	0	0	0	0	0	0	0	0	0
4056648	GAGCAGCGCG.GACAGGTGTC	G	A	missense_variant	BP3846	BP3846	TetR family transcriptional regulator	c.371C>T	p.Ser124Phe	0	0	0	0	0	0	0	0	0	0	0	0	0	0	0	0	0	0	0	0	0	0	0	0	0	0	0	0	0	0	0	0	0	0	0	0	0	0	0	0
4057443	CCGGCGTGCG.GCATACGGCG	G	A	synonymous_variant	BP3847	BP3847	putative hydroxymethylglutaryl-CoA lyase	c.252G>A	p.Arg84Arg	0	0	0	0	0	0	0	0	0	0	0	0	0	0	0	0	0	0	0	0	0	0	0	0	0	0	0	0	0	0	0	0	0	0	0	0	0	0	0	0
4058066	ATCGACCTGG.ACCGGCTCAT	A	G	missense_variant	BP3847	BP3847	putative hydroxymethylglutaryl-CoA lyase	c.875A>G	p.Asp292Gly	0	0	0	0	0	0	0	0	0	0	0	0	0	0	0	0	0	0	0	0	0	0	0	0	0	0	0	0	0	0	0	0	0	0	0	0	0	0	0	0
4063756	ATGCGCAGGG.TTTCCGACAC	T	C	missense_variant	BP3853	BP3853	ABC transporter permease protein	c.550A>G	p.Thr184Ala	0	0	0	0	0	0	0	0	0	0	0	0	0	0	0	0	0	0	0	0	0	0	0	0	0	0	0	0	0	0	0	0	0	0	0	0	0	0	0	0
4065894	CGAAAGCAGG.GCGTCGTTGA	G	A	missense_variant	BP3855	BP3855	putative periplasmic protein	c.269C>T	p.Ala90Val	0	0	0	0	0	0	0	0	0	0	0	0	0	0	0	0	0	0	0	0	0	0	0	0	0	0	0	0	0	0	0	0	0	0	0	0	0	0	0	0
4068047	CCGGCGTTGC.CGCCTTCCTC	C	T	missense_variant	BP3857	BP3857	putative hydrolase	c.412G>A	p.Gly138Ser	0	0	0	0	0	1	0	1	0	1	0	0	1	0	0	1	0	0	0	0	1	0	0	0	0	0	0	0	0	0	0	1	1	1	0	0	0	0	1	1
4069909	TTACGCATCT.CGTAGAGGAT	C	T	missense_variant	BP3859	BP3859	putative transport system ATP-binding protein	c.622G>A	p.Glu208Lys	0	0	0	0	0	0	0	0	0	0	0	0	0	0	0	0	0	0	0	0	0	0	0	0	0	0	0	0	0	0	0	0	0	0	0	0	0	0	0	0
4071181	TGCCATAGAT.GATGGCCGAC	G	A	synonymous_variant	BP3860	BP3860	putative transport system permease protein	c.297C>T	p.Ile99Ile	0	0	0	0	0	0	0	0	0	0	0	0	0	0	0	0	0	0	0	0	0	0	0	0	0	0	0	0	0	0	0	0	0	0	0	0	0	0	0	0
4071996	CGAATATCAT.GATCAGCATC	G	A	synonymous_variant	BP3861	BP3861	putative transport system permease protein	c.453C>T	p.Ile151Ile	0	0	0	0	0	1	0	1	0	1	0	0	1	0	0	1	0	0	0	0	1	0	0	0	0	0	0	0	0	0	0	1	1	1	0	0	0	0	1	1
4078301	TTGCCGCTGC.CGCCGCAGCC	C	T	missense_variant	BP3866	BP3866	putative sensor kinase protein	c.335C>T	p.Pro112Leu	0	0	0	0	0	0	0	0	0	0	0	0	0	0	0	0	0	0	0	0	0	0	0	0	0	0	0	0	0	0	0	0	0	0	0	0	0	0	0	0
4082074	CCATGCTGAC.GCTGGGCGTG	G	A	synonymous_variant	BP3869	BP3869	putative membrane protein. Also similar to BP3051, 42.886% identity (43.776% ungapped) in 492 aa overlap.	c.981G>A	p.Thr327Thr	0	0	0	0	0	0	0	0	0	0	0	0	0	0	0	0	0	0	0	0	0	0	0	0	0	0	0	0	0	0	0	0	0	0	0	0	0	0	0	1
[truncated: 149 more columns]

## Sheet: TableS5
Supplemental Table S5. SNPs overrepresented in isolates with prn::IS481 and/or prnΔSS mutations.
	* Genome positions and gene product descriptions are from B. pertussis Tohama I.
	† number of isolates where the SNP is present / number of total isolates
	‡ according to Benjamini Hochberg. Significant values (FDR<0.1) are in bold.
Genome position a	Locus	Gene	Function *	Nt change	Aa change	Mutation	SNP presence †			p-value	FDR ‡	p-value	FDR ‡
							prn::IS481	prnΔSS	prn1	prn::IS481		prnΔSS
Association with prnΔSS
543199	BP0534		probable enoyl-CoA hydratase/isomerase	17C>T	Ser6Leu	missense_variant	0 / 9	38 / 38	0 / 25	n/a	n/a	4.09194e-18	7.69285e-16
2018809	BP1914-BP1915			G -> A		intergenic_region	0 / 9	38 / 38	4 / 25	0.553648	0.568817	4.58011e-13	4.3053e-11
1336896	BP1264	parE	topoisomerase IV subunit B	657C>T	Tyr219Tyr	synonymous_variant	0 / 9	38 / 38	5 / 25	0.293277	0.407329	3.93889e-12	2.46837e-10
3752406	BP3539	argD	putative acetylornithine aminotransferase	332G>C	Gly111Ala	missense_variant	8 / 9	38 / 38	9 / 25	0.0166852	0.139043	5.57588e-09	2.62066e-07
3057562	BP2879		putative membrane transport protein	400C>A	Arg134Ser	missense_variant	0 / 9	20 / 38	0 / 25	n/a	n/a	3.19136e-06	0.000119995
856453	BP0827		integral membrane component of multidrug efflux system	1642G>A	Glu548Lys	missense_variant	0 / 9	11 / 38	0 / 25	n/a	n/a	0.00216306	0.0408352
1497504	BP1422-BP1423	frr-uppS		G -> A		intergenic_region	0 / 9	0 / 38	6 / 25	0.162193	0.407329	0.0026065	0.0408352
2059103	BP1954		putative monooxygenase	482T>G	Val161Gly	missense_variant	0 / 9	0 / 38	6 / 25	0.162193	0.407329	0.0026065	0.0408352
2391743	BP2269		putative xanthine/uracil family permease	20C>T	Pro7Leu	missense_variant	0 / 9	0 / 38	6 / 25	0.162193	0.407329	0.0026065	0.0408352
2428346	BP2304		putative 2-hydroxyacid dehydrogenase	567C>T	Thr189Thr	synonymous_variant	0 / 9	0 / 38	6 / 25	0.162193	0.407329	0.0026065	0.0408352
2893548	BP2726-BP2727			G -> A		intergenic_region	0 / 9	0 / 38	6 / 25	0.162193	0.407329	0.0026065	0.0408352
2929218	BP2755		putative exported protein	4876G>A	Gly1626Ser	missense_variant	0 / 9	0 / 38	6 / 25	0.162193	0.407329	0.0026065	0.0408352
Association with prn::IS481
335780	BP0332		conserved hypothetical protein	406C>T	Pro136Ser	missense_variant	8 / 9	0 / 38	0 / 25	4.95698e-07	1.23925e-05	n/a	n/a
1727553	BP1640		conserved hypothetical protein	612C>T	Phe204Phe	synonymous_variant	8 / 9	0 / 38	0 / 25	4.95698e-07	1.23925e-05	n/a	n/a
2719474	BPt35-BP2568			G -> A		intergenic_region	8 / 9	0 / 38	0 / 25	4.95698e-07	1.23925e-05	n/a	n/a
862910	BP0831	betT	high-affinity choline transport protein	1652A>G	Glu551Gly	missense_variant	5 / 9	0 / 38	0 / 25	0.00045282	0.00566025	n/a	n/a
1760158	BP1673		putative exported protein	521C>T	Ala174Val	missense_variant	5 / 9	0 / 38	0 / 25	0.00045282	0.00566025	n/a	n/a
2329147	BP2206		putative two component sensor kinase	234G>A	Leu78Leu	synonymous_variant	5 / 9	0 / 38	0 / 25	0.00045282	0.00566025	n/a	n/a

## Sheet: TableS6
Supplemental Table S6. Rates of genetic variants observed for the orthologous groups of core genes from 188 B. pertussis isolates from Japan, 1982 – 2014, and Tohama I.
	* Data are from Bart et al, 2014.
Tohama orthologous group name	Tohama representative gene number	Gene name	Function	Gene length	Sequence	Functional category	Subcellular localization	Bvg regulation	Nucleotide variant number	Amino acid variant number	Density ((total variants -1) / bp)	Density ((non-silent variants -1) / bp)	Density (SNPs/bp) *	P-value *
BP0001	BP0001	gidA	glucose inhibited division protein A	1920	atggattttccccgcgaatttgatgtgatcgtcgttggtggcggtcacgccggtacggaggcagccctggctgcagcccgcgccggcgcacagacattgctgcttacccacaatatcgagaccctgggccaaatgtcctgcaatccctccatcggggggataggcaagggtcatttggtcaaggaagtcgatgcgttgggcggcgcgatggctatcgccaccgacgaggcaggtatccaattccgtattctcaacagctccaaggggccagcggtacgtgccacgcgtgcccaagccgaccgggtgctgtaccgaaacgccatacgtgcacagctcgagaaccagcccaacctctggctgttccagcaggcggtggacgatctgatggtgcagggcgac…	cell division	Cytoplasmic		2	2	0.000520833	0.000520833	0.000520833	1.4689
BP0002	BP0002	gidB	glucose inhibited division protein B	693	atgagcgccgttcccgatatccccggcggccccgcgcagcggctggcccaggcctgcgatgcgctgcgattgccggccgacgccggccagcagcagaagctgctgcgctatatcgagcaaatgcagcgctggaaccgcacgtacaacctgactgccatccgggatccggggcagatgctcgtgcagcacctgttcgacagtctgtcggtcgtggcgccgctggagcgtggcctgcccgccgccgggtccggcgcgcgcgtcaagctgttcgacgtcggctccggcggcggcctgcccggcgtggtgctggccatcatgcgcgcccattgggacgtcacatgcgtggacgcagtcgagaagaaaaccgcattcgtgcgacagatggccggcgcgctcgga…	cell division	Unknown		1	1	0	0	0	0
BP0003	BP0003	parA	ParA family protein	798	atgaaaaacataccgcccagcaagtccgcccgcgtgttctgcatcgccaaccagaagggcggcgtcggcaagaccaccaccgccatcaaccttgcggctggcctggctacgcacaagcagcgggtgctgctggtcgatctcgatccgcagggcaacgccaccatgggcagcggcatcgacaagagtacgctcgaatccaacctgtaccaggtgctcatcggcgaggccggtatcgaacagacgcgcgtgcgttcggagtccggcggctacgacgtattgccggccaaccgcgaactgtccggcgccgagatcgacctggtgcagatggacgagcgcgagcgccagctcaaggccgccatcgacaagatcgccggcgaatacgatttcgtgctgatcgat…	cell division	Cytoplasmic		1	1	0	0	0.00250627	1.55922
BP0004	BP0004	-	Putative acetyltransferase, GnaT family	762	atgccagctgtgcttgctgttccggccgcccaccccgctcccgcagcgggaggggagctggcgcgcctggaagaggcggcgctcaatgccaccacggttcgcgagcagatgctctacgaaggatggctggtgcgttgggcgccttcgcgggccaagcgtgcgcgctgcgtcaatgtactcgggttatccacacgtccgctcgatgagcggctggcgtactgtacccgatggtatgcgggccacggggtgccgctgatcgtgcggttgacctccatcggccccgatttttccctggatgcacagctgcatgagcgcgggttcgtcgcgttcgaccgtacctgcgtcatggcggcgtccgtcgtgccgttcacggcgcaagcgccgtccgggctggtgttc…	miscellaneous	Unknown		1	1	0	0	0	0
BP0005	BP0005	parB	probable chromosome partitioning protein ParB	918	atggttaccaagaagcccaagggcttgggtcgaggactggatgccttgctgggcgcggacgtgcccgccatcgacaacatcggcaaggcccccgcggccgcgccggagggaccgccggcgaccctgcctgtgtccaagatgcgcgccggcaaatatcagccgcgcacgcgcatggacgaaggcgcgctcaacgaactggccgagtccatccgcacccagggcatcatgcagcccatcctggtgcgtgcgctgggcgccgacgcgcccggccagtacgaaatcatcgtcggcgaacggcgctttcgcgcggcgcaactggccggcctgaaagaagtgccggtgctggtgcgcgaagtcgccgacgagaacgccgcggtcatggcgctgatcgagaacatc…	cell division	Cytoplasmic		2	1	0.00108932	0	0.00217865	1.53813
BP0007 BP3611	BP0007	tuf	elongation factor Tu	1191	atggcaaaaggcaagtttgaacgtaccaagccgcacgtgaacgtgggtacgattggtcacgttgaccacggcaaaacgacgttgacggcggcgatcacgacggtgctgtcgaacaagttcggcggcgaggctcgcggctacgaccagattgacgcggcgccggaagagaaggcgcgtgggatcacgatcaacacctcgcacgttgagtacgagacggagacgcgtcactacgcgcacgttgattgcccgggtcacgctgactacgtgaagaacatgatcacgggtgctgcgcagatggacggcgcgatcctggtggtgtcggccgcagacggcccgatgccgcagacgcgcgagcacattttgctgtcgcgccaggttggcgtgccgtacatcatcgtg…	macromolecule synthesis/modification	Cytoplasmic		1	1	0	0	0	0
BP0008	BP0008	prlG	preprotein translocase SecE subunit	381	atgtctaataccagcatagaaaccgttaccagtaccgctgaccggatcaagctcgggttggcggttctcgtcgttattgctggcatcgttgggttttccatgctcgacgcgcagcccatggtggcgcgtatcggcgtgtttgtcggcggcctggtcgtcgcggcgttgcttgcgtggttcagcgaacccggccgccgtaccctcagctttgccggcgagtcgtacaacgaagtcaagcgagtctcgtggcccacgcgcaaagagacgatccagatgaccggtatcgtcttcgccttcgtcgcggtgatgggtcttctgatgtgggtgctcgataaaggcatcgagtgggttctctacggcctgttgctgggctggaaataa	transport/binding proteins	Cytoplasmic Membrane		2	2	0.00262467	0.00262467	0	0
BP0009	BP0009	nusG	transcription antitermination protein NusG	534	atgagtaaacgttggtatgtcgtccatgtgtattccggcatggagaaaagcgtacaaaaggctctgaacgagcgcatcgagcgcgcggagctgcagacgtcttttggccgcattcttgttccctccgaagaagtcgtcgaggtcaagggcggacagaagtcgatcaccgaacgccgcattttccccggttatgtcctggtcgaaatggatctgaccgacgaaacgtggcatttggtcaagaacaccaatcgtgtcactggtttcctgggtggttcgggcaaccgtccgacgccgatttccgaacgggaagtcgagaaaatcctcaaccagatggaagagggtgtcgaaaagccccggcccaagattctgttcgaagtgggcgagatggtgcgcgtcaag…	macromolecule synthesis/modification	Cytoplasmic		1	1	0	0	0	0
BP0010	BP0010	relC	50S ribosomal protein L11	432	atggcgaagaagatcgtcggctttatcaagctgcaagtgccggctggtaaggcaaacccctcccccccgattggcccggcgctgggtcagcgcggcctgaacatcatggaattctgcaaggcgttcaacgccaagacccaaggcatggagctcggtctgccgattccggtggtgatcaccgccttcgcggacaagagcttcaccttcatcatgaagaccccgcccgcgacggtcctcatcaagaaggcgtccggcgtgcaaaagggttcggccaagccgcataccgacaaggtcggcacgctgacgcgcgcccaggctgaagaaatcgccaagaccaagcagcccgacctgaccgcggccgatctggacgccgccgtccgtacgatcgctggcagcgcc…	ribosome constituents	Cytoplasmic		1	1	0	0	0	0
BP0011	BP0011	rplA	50S ribosomal protein L1	699	atggctaaattgtccaagcgcgccgccgccattgcgcagaaaatcgaccgtaccaagctgtacccggtcggcgaagccctgaatctggtcaaggaaaccgccaccgccaagttcgatgaatccatcgatgtggccgtccagctgggcatcgaccccaagaagtcggaccaactggtccgtggttcggtcgtgctgcccgccggtaccggcaagacggttcgcgttgccgtgttcgcccaaggcgaaaaggctgatgccgcccgtgccgccggcgccgacatcgtcggcctggacgacctggccgagcagatcaaggctggccagatggacttcgacgtggtcatcgcctcgcccgacacgatgcgtgtcgtgggtgccctgggccaggtgctgggtccc…	ribosome constituents	Cytoplasmic		2	2	0.00143062	0.00143062	0.00286123	1.6077
BP0013	BP0013	rplJ	50S ribosomal protein L10	525	gtgagtctcaatcgccaagagaaagcggtggtaatcgaggaagtctcggcacaagtggccaaggcgcaatcgattgttatcgccgagtaccgtggtctggacgtcgcctctgtcaccgtactgcgcaaaactgcgcgtgaatcgggcgtttacctgcgtgttctgaagaacacgctggtccgtcgtgcggttgctggcacggctttcgagccgctgtccgagcaactcaccggtccgctgatctatggtattagcgctgatccggtcgccgcggccaaggttctcgctggtttcgcaaaaagcaacgacaagctggtcatcaaggcgggctcgctgcccaacagcctgctgacccaggatggcgtcaaggccctggccacgatgccctcccgcgaggag…	ribosome constituents	Cytoplasmic		2	1	0.00190476	0	0.00380952	1.5599
BP0014	BP0014	rplL	50S ribosomal protein L7/L12	384	atggcacttagcaaagctgaaatccttgacgccatcgctggcatgtccgtgctcgagctgtccgagctgatcaaggaaatggaagaaaagtttggcgtgtcggctgctgccgccgccgtggccgtggccgccccggccgctggtggcgctggcgccgctgctgctgaagagcagaccgagttcaccgttgtgctgctggaagccggcgcgaacaaggtcagcgtcatcaaggccgtgcgcgagctgaccggtctgggtctgaaggaagccaaggacctggttgacggcgctccgaagcccgtcaaggaagcgctgcccaaggctgacgccgaagccgccaagaagaagctggaagaagctggcgccaaggtcgaagtcaagtaa	ribosome constituents	Unknown		2	2	0.00260417	0.00260417	0	0
BP0015	BP0015	groN	DNA-directed RNA polymerase beta chain	4113	atgccttactcgtacaccgaaaaaaagcgcatccgcaaaagctttgccaaacgtgaggacgttcaaaacgttcccttcctgttggcgacacagcttcaatcctacctaactttcctgcaagccgacaccgcgacctcggatcgcgtcaatgaaggtctgcaggcggcgttctcgtcgatttttccgattgtcagccataacggaatggcgcgcttggagttcgtcagctatgcgctgggcgagccggtgtttgatgtcaaggaatgtcagcagcgcggcctgacctatgcgtcgccgctgcgcgccaaggtgcgcctggtgctgctggaccgcgaagtcagcaagccgaccatcaaggaagtcaaggagcaggaagtctacatgggcgaaattccgctc…	macromolecule synthesis/modification	Cytoplasmic		1	1	0	0	0.000972526	1.39076
BP0016	BP0016	rpoC	DNA-directed RNA polymerase beta chain	4245	atgaaagcgctactcgacctcttcaagcaagtctcgcaagacgagcagttcgatgccatcaagatcggcatcgcctcgcccgagaagatccgttcgtggtctttcggcgaagttcgcaagcccgagacgatcaactaccgtacgttcaagcccgagcgtgacggcctgttctgcgccaagatcttcggtcccatcaaggactacgaatgcttgtgcggcaagtacaagcgcctgaagcatcgtggcgtgatctgcgaaaagtgcggcgtggaagtcaccgtcgccaaggtgcgccgcgagcgcatgggccatatcgaactggccagcccggttgcgcacatctggttcctcaagagcctgccgtcgcgcctgggcatggtgctcgacatgacgctgcgc…	macromolecule synthesis/modification	Cytoplasmic		1	1	0	0	0.00117786	1.47335
BP0017	BP0017	-	putative lipoprotein	405	atgcccataatcctccgccctttcctgcccagtctttccctggccgtgctcgcgctaagcggctgcgccaacctgtcccagcccgctgccgaggcccccgccacccccgccgcgctgcaggccctagccgaagtgcgtacggaatatggcgcaggccattatggcgaggtcatccgccgcgtcgcgcgctccgatgaactggcggccgcgccgaaagcggtgcgtatcgaagcgttcaagctgcaggcattcagctactgcgtgagcaattacacccagctgtgcgaagacgcattcgtgcgcatactgcacctggactccagtttcacgctggcgcccaacgaagccggacatcccgcctggggcccggtctttcgggccgcgcaatcgaaagccggc…	unknown	Unknown		1	1	0	0	0.00740741	1.39705
BP0018	BP0018	-	putative membrane protein	1176	atgcctcttttcgccgcttcccagcatccccgcagtccttttgcaggcgccgcgcctctcgcgcatcgcccgttgagcgctattgcggccaccgctgccggaggcgtgccgcaagcccgcatcaagcgcctgctgggcgagctggtgccgcagctggccagcgtgcatgagcagggacatatctgcggcgacatcaccgtcgattcggtggggctggatgaaagcgggcgcgcgcatctgctggcgctcaatggggcggcccagggcgaagccgcgctgccggcgccgggatacgcgccattcgagctttatgtggaggatcctgcctggccgcgcggtccttggaccgacatctacgcattgagcgccgtggcgcactcgctcattaccggccgccgc…	cell surface	Unknown		2	2	0.00085034	0.00085034	0.00085034	1.39195
BP0020	BP0020	-	putative peptidoglycan binding protein	1107	atgattcggccgttcgcgccagcgttcatgctggtgtgtgcccttgtggccagcgccgcggtacaagcccagcccgcaggtagcctgggagagaattttctttaccgagtgcgttctggcgacacgcttatagcgttagcaagcacttacaccggtaatgaatccaactggtcgatcctgcagacgctgaaccgggtggacgacccccagcgcctgccgatcgccctcgagctgcgcattccgctggccatgatcccggtgcaggcggcaggcgccgaggtggtccacgtcagcggcaacgccaccgccgacggccaggccctgcgggtcggcacgcagatcgtcgagggcagcaccatcaggaccgcgtccggcagcttcgttaccctgaaactgtcc…	cell surface	Unknown		1	1	0	0	0.00180668	1.54134
BP0022	BP0022	-	Two-component response regulator	812	ttgcgcaacaccgcgccacactgtctcaaatgcgtacaggcgcgcgctttcccttttgagcgcctgaaagccggccgcgaacccgcggactggcagggattcgttatgaagcaattgagcacgttgatcatgacgcccgacgacgccgatcgcgaccgcatcattgcagcaatgctgctggccgggatctcggccaagggctgttccacgcccctggagctgttcgggctgttgagtgaggatacctacgacgcggtcgtgatggacctttccgagctgggcgagctgggctacgccctggtggcgcgcctgcgtggctcgccggagctgggcatcatcgtcattggcggcaacctgaccctggacgcccgcctgcgctgcctgcaaagcggcgcggac…	regulation	Cytoplasmic		2	2	0.00123153	0.00123153	0	0
BP0025	BP0025	-	conserved hypothetical protein	435	atggaaatgacgatggaacaagagccactgaacggctggccgcaaccctatcggttgctcgatgcccaaccctattgggatgcgctgcaagacgagaaactgacataccagcagtgtgtcgcatgccgccaatccgtctggccggcccattcgcgctgcccgcattgttcgtccgaccaactggtctggcaagcgtccagcggacgcgcaacggtgtactccttcagtacggtgacgcgcgggccgaccccggtgtgggcctctatcgttccctataccgtgggtttcgtcgaaatggacgaagggtactttctgttcacgcagatcgaagggccgccaggctcgattggcgtcggagacaaagtgcaggtgcgtttcgttcgacgtggcgcgcagatt…	conserved hypothetical	Unknown		2	2	0.00229885	0.00229885	0.0045977	1.69217
BP0026	BP0026	-	putative thiolase	1227	ttgaaggccatggccatgacaccgaagccgaccgccgcgatcgtaggcatgggcgatgcatacgcgtcgatgcaagatcgcaaggatccaatccagcttgccgtcgcggcgacccacaaggcattggccgacgccgggatcacgaaagatcaggtggacgccgtattcaccgggcgctccccctgggctgacaagcgttcgcagtggagcaatatattctgctcgcacatgcatatgccggtgacgattaccagcgagattacgatgcatggcgccggcttgaatgcgacggttgcgatggcggcgcagatgatcgcggccggccgcgcgcaatacgtgctgtgcctgcaaagtgacgcgaccgagctgttcgtcgacgcggtggccatgggcgcggaa…	miscellaneous	Periplasmic		2	2	0.000814996	0.000814996	0	0
BP0027	BP0027	-	MaoC family protein	498	atggccagaatcaacaatcgcatcgatcagaccttcgatgagatcgaagtcgggaaggtttttcgctccggcggccgcaccatcaccgagaccgacgtggtgaacttctgcgcactcacggggaactggatcgaaatccattcgaatgtgcaatacgcgtccaagacacgtttcggcaagcgcctggtgcaagggtcgttgacgtactcgatcgttaccggattgattcagttcggccttggcattcaggcgaactatggcatcgacaacatgcggtttctggctccggtttccatcggcgacaccatctatgccgtctgcgaggtcatgagaaagaaggagaaggacgagaagtacggcgttatcacgtttttcatgaaggccgtcaaccaggacggg…	miscellaneous	Unknown		1	1	0	0	0.00200803	1.52125
BP0028	BP0028	-	putative transcriptional regulator	909	ttgagacaggtggatttcttcacactgagattgtttctatccgcagtggaagaaggccagatcgggcgtgcggcactgcgtgagaacattgcgccgtcggctgcgacaaaacgcatccaggaattggaagatgtcgtgggcctgcgtctgctggagcgcacgccgaaaggcgtgatactcagccccgcaggcgaagtcctggtacgccatatacggcagatattcaccaacgtggacgagttgcgcgccgagctgtcggccttcagcgagggcgtaaggggagaggtgtccgtcgcttcggcgcgctcgatcattgccccgtatctggcgcacgagttcggcgcgtatatacgggattacccgctggtggacctgatcgtgcgcgaagtcgagaacgcc…	regulation	Cytoplasmic		2	2	0.00110011	0.00110011	0	0
BP0029	BP0029	-	putative enoyl-CoA hydratase	792	atgcgctacgaagactttgaattcctgctgtgcgaaccccaggacgacggcgtcatgctggtcacgctcaaccggcccgacgccatgaacgccaccaacgaccgcatgcactgggaactgacccggatctggggcgtcgtcaacgacgaccccggcgtcaaggcggtcgtggtcaccggcgccggcgaacgggcgttctcggcgggcggcgacctgtccgtcgtggaggccatgtccaacagccacgaaaccaccatgcgggtcatgaaagaggcctccgacatcgtctacaacatgctggcctgcgacaagccgatcatttccgcgatcaacggcacggccgtgggcgccggcctggccgatgtgagcgtcatggccgaggatgcgaagctgaccgac…	miscellaneous	Cytoplasmic		4	3	0.00378788	0.00252525	0.00252525	1.57921
BP0030	BP0030	-	conserved hypothetical protein	1422	atgaacgcagccccaagcccctctaccccgcccggtaactgcccgccgctcgaacaggccgtggtgcgcttcatccaggacctgaagtacgagcatatcgatgccgcggcgctggccggcgtgaaccgcctgatgcgcgaccagctcgcgctgcaggtcggcatctcggccatgccgtggtcccggcaattgctggactacgccctgacccagcagcgtccgggcgtcagccgcgtcagcgcctcgaccctgaaaatgagcgccgccgacgccgctttcgtcaatggctcgtacggccacggcttcgagtacgacgacgcccatggtcccagctacagccatccgggcagctgcgtcatccccgccgccctggcgatcggcgaggaactgggctcgtcg…	conserved hypothetical	Cytoplasmic		3	2	0.00140647	0.000703235	0.00281294	1.61197
BP0032	BP0032	-	probable transporter	1187	gtgtccgaccacgacgcttcgttcagcctcaaagacattgccgttcccgccttcggcccctccatcctctatggcgtgagcaatggcgccatcctgcccgtggtggcgcttaccgcacgggaactgggcgcatcgctggctacctcgggcctgatcgtgggcctggtcggcatcggttcgctggtcagcaacatccccgccgcgatgttcacctcgcgccacggcgagcggcgctccatggtgggcgcggcggcgctcagcgtggtggcgctgctgctgtgcatcttcgccggcacgctgtggatgctggcgaccggcgtgttcatggtcggcatggcgtcctcggtcttcctgctggcgcggcagggctacatgatcgacgccgtgcccgcctacatg…	transport/binding proteins	Cytoplasmic Membrane		2	2	0.00084246	0.00084246	0	0
BP0033	BP0033	glyQ	glycyl-tRNA synthetase alpha chain	912	atgctcaccttccagcaaatcatcctcacgctccaggactattgggacaagcaaggctgcgccctgctgcagccgtacgacatggaagtcggcgccggcacctcgcacacggccaccttcctgcgcgccatcggccccgagccgtggcgcgccgcctacgtgcagccttcgcgccgccccaaggacggccgctacggcgaaaacccgaaccgcctgcagcactactaccagtaccaggtcgtgctcaagcccgcgccgcccgaaatcctcgacctctacatcggctcgctcaaggcgctgggcatcgaccccacgcaacacgacatccgcttcgtggaggacgactgggaaaaccccacgctgggcgcctggggcctaggctgggaagtctggctcaac…	macromolecule synthesis/modification	Cytoplasmic		5	4	0.00438596	0.00328947	0.00438596	1.47347
BP0034	BP0034	glyS	glycyl-tRNA synthetase beta chain	2139	atgaccaccgatatccgccccctgctgattgaactgtttaccgaagaactgccgcccaaggccttgcagaagctgggccaggcgttcgccgaaggcgtgcgcgccaccctggcgcgccaccatctgctggccgacggctgcgcggtcgagcctttcgccacgccgcgccggctggcggtgcgcctgtcggccgtgctggcccaggcccccgagcaggcctacgccgagaaactgatgccggtgaaggtcggcctggacgccaacggccagcccaccgccgcgctggccaagaagctggccgccaagggcctggaaggcctggatccggccacgctggaacgcgagtccgatggcaagcaggaatacctggtggcgcgcggcacggccgccggcgcgcaa…	macromolecule synthesis/modification	Cytoplasmic		2	1	0.000467508	0	0.000467508	1.4955
BP0035	BP0035	-	putative haloacid dehalogenase-like hydrolase	540	gtgaaactgatcattctcgaccgtgacggcgtggtcaaccaggacagcgatgccttcgtcaaatcgccggacgaatggatcgcgctgcctggcagcctgcaggccatcgcgcgcctgacgcaggccgactggacagtggtgctggccaccaaccagtcggggcttgcgcgcgggctgttcgacacggccacgctcaacgccatccacgacaagatgcaccgcgcgctggcgcagatgggcggtgtcgtcgacgccattttcatgtgcccccacgggccggacgacggctgtgcgtgccgcaagccgctgccgggcatgtatcgcgacatcgcgcgccgctacgacgtcgacctggccggcgtgccggcggtgggcgactcgctgcgcgacctgcaggcg…	miscellaneous	Cytoplasmic		1	1	0	0	0	0
BP0036	BP0036	-	probable acyltransferase	729	atggcctggctgcgttcggcgctgtatgcactgttcctgatcgtcaccgtcattccctatgcgttcgcctgcatcctgtgggcgccgctgccgctgcactggcgctatcgcctgaccgtgggctggccgcgcctggccatctggggcgcgcgcgtgatctgcggcatccgctggcgcatcaagggcgccgagaacctgcccgacggtcccgccatcctgctctccaagcaccagtccgcctgggagacgctgttcttcccggcccacatgccgcgcgaagtgtgcttcgtctacaagaaagaactgcacatggtgccgttcttcggctggggcctggcgctgctgcgcatgatccccatcgatcgcgccaagggccgtgacgccttcgagcaggtcgtg…	miscellaneous	Cytoplasmic Membrane		1	1	0	0	0	0
BP0037	BP0037	-	conserved hypothetical protein	894	atggccaagcctgatcagctggaactgctgttcgacgtcgcgccgccggcggatccggccagcgcggcgccgcgcaagacgcccaaggcccggccggcgccgcccgcgccggccgccatcgccaccccgtgccccgatccgctgccgcccggcgcgcgctggcgcgaagtccataccgaacaacaacccatcggcttcgtgctgctgcgctcgcgccgccgcagcatcggcttcgtggtggccgacgacgggctgcgcgtcaccgcgcccaactgggtcacgctggaacagatcgatgatgccgtgcgcgagaaggcgcgctggatccttgccaagctgcgcgactggcacgcccgcaaggaacaactggccatggcgcacacgcgctggcaggccggc…	conserved hypothetical	Cytoplasmic		1	1	0	0	0	0
BP0038	BP0038	gloA	lactoylglutathione lyase	396	atgcgcctgttgcataccatgctgcgcgtcggcaacctggataaatccatcgatttctataccagcgtgctgggcatgcgcgaactgcgccgcaaagactacccggatggccgcttcaccctggcctttgtcggctaccaggacgaaagcgaagccgccgccatcgagctgacccacaactgggacaccgagaaatacgacctgggcaccggctacggccacatcgccatcgaagtcgacaatgcctacgaggcctgtgacaaggtcaaggaaaaaggcggcaaggtcacccgcgaggccggccccatgaagcacggcaccacggtcatcgccttcgtcgaggatccggacggctacaagatcgagttcatccagaaaaagggtcgcaacgactga	central/intermediary metabolism	Cytoplasmic		2	2	0.00252525	0.00252525	0.00505051	1.70168
BP0039	BP0039	-	peptide deformylase	531	atgatccacgccatactcaagatgggcgacccgcgcctgctgcgcgtggccgcgccggtcgagcgctacgacacgcccgaactgcgcgcgctgatcgacgacatgttcgagaccatggcgcacgcccagggcgtgggcctggccgcgccgcagatcggcgtggatctgcagctggtgatcttcgggttcgagcgcaacgaccgctacccggacgcgccggccgtgccgcgcaccatcctgtgcaacccggtcatcgaaccgctatcggacgagatggaagacggctgggaaggctgcctgtcggtacccggcctgcgcggcctggtgccgcgctaccgccatatccgctacagcggctacgaccccgccggccagcgcatcgaacgcgaagccgaaggc…	macromolecule synthesis/modification	Cytoplasmic		1	1	0	0	0.00376648	1.54865
BP0043	BP0043	-	putative exported protein	549	atgatttcaacgctgtttcgtttcatgctcaagaaacgcgtgcggatcctgtggcaggccggctgcgccgcgctgctgctggccgcctgttcgcccagttacaactggcgcgagatcgacgtggccgatggccgcgtgcgtgcggcgttccccggccgggtgcagaccgacacccgcgacctggccctggccgaggtgccgctgcggttttcgctgacctccgcgcgggtcgagcaggcggtattcgccatcggccatgcgccgctgccgcccgaggtggcggccgatccggcgcgccggcgcgcgctgggcgaggcgctggcgcgctcgctgtacgccaacctgggagtccagccgcccgacccgctgcccgcgccgggcgccgacatcgagatccat…	cell surface	Unknown		2	2	0.00182149	0.00182149	0.00182149	1.53423
BP0044	BP0044	-	transcriptional regulator	237	atgccgcaacgcaccaccctcaccccgcgcgagctggactgcctgcactggtcggcgctgggcaagaccagctgggaaaccgcccgcatcctgggcatcgccgcgcgcacggtcgatttccacctggccaatgcctgcgccaagctgggtgtggccaaccggcgcgccgcggtggcccgcgccgtgcaatgcgggctgctgccggcgctcaccgccgcagctccaccgcatcgatga	regulation	Cytoplasmic		1	1	0	0	0.00421941	1.59974
BP0045	BP0045	-	putative membrane protein	894	atgcttgccgtcgtacagttctactggtctgccgtcgtgctgctgctgcccctgctggcatgcgcgggaatcggcgcctattgggccaagcgcgattaccccttcggcggcacgttcatcaccatgctggtcaccacggtgaccaccccggcgctggtgttccacactttcgtcaccacgcaactggacgaccgcgcgctgctggccatcgccggcgcctcgctgctggcgctgctggcctgcgcgctggcgtgcgccggcctgctgcggctgttcggcctgccggtgcgcacgctgctgcccaccgccttcgtgcccaacgccggcaatctcggcctgccggtttcgcaactggcgttcggcgacgccgggctgtcggcggcggtggcgttcttcgcg…	cell surface	Cytoplasmic Membrane		1	1	0	0	0.00111857	1.44074
BP0047	BP0047	metX	homoserine O-acetyltransferase	1248	atgaccaatcctgtcctgaatccggcgttgcctgccatggccgccgcccctgtcgccgccacgccttcggccgtgggttccgccggcatcgttgctcctgtattcctgcgtttcgacgaaccgctgccgctggccagcggccagaccctcaatggctacgaactggccatcgagacctacggcacgctcaatgcgcagcgcaccaacgcggttctggtctgccacgcgctcaatgcctcgcaccatgtggccggcgtgtccgccgacaaccccaaggatgtcggctggtgggacaacatggtggggcccggcaagccggtagacaccaatcgttacttcgtcatcggcgtcaacaacctgggctcgtgcttcggctcgaccgggccggccagcatcaat…	amino acid biosynthesis	Unknown		2	1	0.000801282	0	0.00160256	1.52769
BP0048	BP0048	-	conserved hypothetical protein	615	atgagccccgtttcggcccgtttcgaacccgccgccctgcggcccgacctggcgcgcatcgccggctggatcgagcccggctcgcgcgtgctggacctggggtgcggcgacggcgcgctgctggcgtacctgcgcgaccatcgccaggtgcgcggcgccggcgtcgagatcgacgacaactacgtgatcgcctgcgtgcagcgcggcgtcgaggtcatccagcagaacctggaagatggcctggcgctgttcgacgaccagcagttcgacaccgtggtgctgtcgcagaccctgcagtccatgcaccgtaccgagcacatcctgcgcgaaatggcgcgggtggcgcgccatggcgtggtgtcgtttcccaacttcggctactggccgcatggctggtcg…	conserved hypothetical	Cytoplasmic		1	1	0	0	0	0
BP0050	BP0050	ampG	putative integral membrane signal transducer protein	1212	gtggcgccgctgctggtgctgggctttgccagcggcctgccgctggcgctgagcagcggcacgctgcaggcctgggccacggtcgagaacgtctcgttgcagagcataggcttcctgacgctggccggcaccgcctatacgctgaaattcctctgggccccgctcatcgaccgctacgtgccgccgttcctggggcgccgccgcggctggatgctgctgacccaggtgctgctggccgccgccatcatggtgatgggcatgctgtcgccgggctcggccctgctgccgctggccctggtggcggtgctggtggccttcctgtcggcgtcgcaggacatcgccttcgacgcctacagcaccgatgtgctgcgccaggaagagcgcggcgccggggccgcg…	cell surface	Cytoplasmic Membrane	+	2	1	0.000825083	0	0.000825083	1.38703
BP0053	BP0053	-	putative aspartate/glutamate racemase	735	atgcctagcgacgacgacaagcaattcgagggccgcttcctgggcgtgctgggcggcatggggccgatggccggcgccagtttcatgcaacggctggtggcgctgaccgaagccgcctgcgaccagcagcatgtaccggccatcctgtggaacgacccgcgcgtgccggaccggcccgctgggcaatccggacagggcgccgatccgctgccgtggatgcgccacggcatacggcggctggagcaggccggcgccaccgcgatcgccatcccctgcaataccgctcacgtctggtatccgcaactggcgcaatcggcgagcgtgcccgtcctgcatatcgtggaggcggtgctggacgacctgcggcgccagggcatccatgcgggccgcgtcggcctg…	central/intermediary metabolism	Unknown		1	1	0	0	0	0
BP0054	BP0054	gltL	glutamate/aspartate transport ATP-binding protein (pseudogene)	591	atgatagaaatcaagaatgtcagcaagtggtatggcgcgacgcaggtgctcaatgactgcgtgaccagcgtggccagcggcgaagtcgtggtcgtctgcggcccgtcgggctcgggcaagtccacgctcatcaagaccgtcaacgggctggaggccttccagaagggcgaaatcatcgtcgacggcgtttcggtgggcgcgcacgccatcgccctgctggagcgggtcggcctgcaggcgcaccagcacaagtatcccggccagttgtccggcgggcagcagcagcgggtcgccatcgcccgcgcgctggccatgcagcccatcgccatgctgttcgacgaacccacctcggccctggacccggaaatggtcaacgaagtgctcgacgtgatgatcgac…	transport/binding proteins	ND		1	1	0	0	0	0
BP0055	BP0055	gltK	glutamate/aspartate transport system permease protein	690	atgaacgaattcgacttcgacgtcataggacgctccctgggatacctgttccgcgacggcatggtgttcacgctcaagctgacgttcctgtccacggccatggggctggcgctgggaaccctgctggcgatgtgccgcctgtcgggcatcaagccgctgagcgcggtcgccgccgcgtacgtgaacgggctacgcgccttgccgctgatcctggtcatcttctggttctacttcctggtgccctacataggcggctggctgaccggcgccggcaggccgctgcaggtgggcggcttcacctcggcgctgatcaccttcaccctgttcgaggccgcctacttctgcgaaatcatgcgcgccggtatccagtccattccgcgcggccagacctcggccgcc…	transport/binding proteins	Cytoplasmic Membrane		1	1	0	0	0	0
BP0056	BP0056	gltJ	glutamate/aspartate transport system permease protein	795	gtgccgtcccgcctgcgcagcctggatacaaccatgaactacaactggaattggcatatttttcttgagatgtcgccgaccggcggcatctacctgggcacgctgctgaccggcatggcgtggacgctcggcaccgcggcgctggcctggatcctggcgctgggcatcggcatcgtggtgggcgtggcccgcaccacgcagtcgaaatgggcgcgcatcctgggcgccacgtacgtcgagttcttccgcaacattccgctgctggtgcagatgttcctctggtacttcgtcgtgcccgaaatcctgccggtgcagcttggcgacgcgatcaagagcatcccgccgccatggggcatcttcatcccggcggtcctgtgcctgggcttctacacctcgtcg…	transport/binding proteins	Cytoplasmic Membrane	-	3	3	0.00251572	0.00251572	0.00125786	1.48342
BP0057	BP0057	-	amino-acid ABC transporter binding protein precursor	900	atgaagataagtacggtattttttgccgcgctcgtcggcgtcgcggcaagcgcgcccgcccatgccgagggccggctcgacaagatcaagtcctcgggcaccatcaccatcgggcatcgcgacgcctccatcccgttttcgtacctggacgacaagcagaaaccgatcggctactcgatggaaatctgcgagaaggcggtcgaggccatcaaggccaagctgggcatggcgcagatcaaggtcaacctggtgccggtgacctcgtcgacgcgcatcccgctggtggccaacggcaccgtggacctggtctgcggctccgccaccaataccgtggagcgccagcagcaggtcgcgttcgcgccgaccaccttcgtgaccgcgacgcgcttcgcggccaag…	transport/binding proteins	Periplasmic		4	3	0.00333333	0.00222222	0.00111111	1.44
BP0060	BP0060	-	conserved hypothetical protein	1227	atggcgaccaagtccttgaggcgtcaggacctggaagtgcatctgggatctaccggccaggttgtcgggcgcttgtatctgggcagcggcaagcgcagtgcgttcagctacgacgagcgctggttgcgcgatgcgaggttcttcacgctgtcgcctgatttgctgcccgtcctcagcgtacagcaccctcaggaagtattctttcgcgcgctggaggacactgcgccggactcgtggggcgaacgcgtgatccggcgtgcgcatgcgaggttgcgacagcaggacggagagacgcctccgctggagcctgtcgacttcctgatgtgggtcgatgacgaggctcgtgtcggcgcgctgcggcttttcgatcctcacgccaaagtctatttgcgctcaggc…	conserved hypothetical	Cytoplasmic	+	1	1	0	0	0.000814996	1.38595
BP0061	BP0061	-	putative DNA-binding protein	420	gtgcgcatgccgacttccgaacagagaaattgcagcccgcgggtcgcgatgcctcggcctgtggagcgtgcgttgcaacgccttggacaggacatctccaccgcgcgccgtgtgcgtcgcttgagccaggaagacttggcgcagcgtgttggcacttcgctcagtacagtcaggcgtatggaagacggccatcccggcactgccttgcatactttcctgcgcgccttgcatgtgcttggccgtcttgacgatgtgctgcgcgtgatggccaccgagaatgatgtgctggggatggaactggtgcgggagcaactgccgcaacgagtgcgtacggttcgcggcagcaagccgcgagtcggtcattccgctgcagtcaaggaaggtgcgtccgatgacgcc…	regulation	Cytoplasmic		2	2	0.00238095	0.00238095	0.00238095	1.54276
BP0062	BP0062	-	hypothetical protein	942	atggataccgaacttccgtccttggagcatgcggacggtggggcagttataggcggtgctgttccggaactgacccgggcattccggatgcccgaagctgaatttcgatgcgattttctttgggacagcaggctcgtttcgcgcccaagactgcttggtgcgttccgaatccgtcagatagcggcacttatgcttgattggcttagctccgaggcagaagttctcaagcgtattgttgctaatcggcaagcgcttgccagcacgatgtactttgcgcttgactccgcatttccttatcctgaacatgccttcgctcaaagcgtttacgtcgggatcaacattccaagagccaagctgcagctttctcctgatcaacggccaggagacgttgactgtttg…	unknown	Cytoplasmic	-	1	1	0	0	0.00212314	1.53412
BP0063	BP0063	-	conserved hypothetical protein	837	atgggccgcgcccttgcagaacagttaggcagggagttaaagcagccggtcattgtggtaaatcggagtggagctgccggtaatattggggcggcttccgtggcgcgtgcggataatgatggctatacactattaatgacatccgctccatttgccatcgctcccgccatttttccagatctcagctttcaccccatcaaggactttactgcaataacgcagatatccatggtgccgttgctggtggtaacgcgtgcgaactcaccactgaactcgatttcagatcttgtcgcagcggcaaaacaaaatgaagatagtatttcttttgctacctttggcgtcgcctctccaccccatctcgccgggcagaaaatacaggagttggcaggcatgaaaatg…	conserved hypothetical	Unknown		3	2	0.00238949	0.00119474	0.00238949	1.56333
BP0064	BP0064	-	conserved hypothetical protein	582	atggccaggaaattgctgatgcttgtaggggactacgttgaagattatgaagtgatggtgccttttcaggcctttcaggcgctcgggtatcaggtggatgctgtgtgcccggacaaggctgctggggactacgtcatgacagccgttcatgacttcgaaggagcgcaaacctatagtgaaaagccgggccacaggttcacattgaatgcttcattcgatcagatagagatggagaagtacgacggactggtgatcccgggaggcagggcgcccgagtatttgcgtctcaactcgaaattgttggcgttggttcgttatttctttgaagccgaaaagccagttgcctgtatctgccacggcattcaaattctcagtactgcgggtgtgttggaagggtat…	conserved hypothetical	Cytoplasmic		2	1	0.00171821	0	0	0
BP0065	BP0065	-	putative ferredoxin	303	ttggttaaagcctgcgaagaaaatgagataagagaaggcgatatagttgaaaagaaaattaacgggctcgatatcatattgatgcgaaatggagagcagttcttcgcggcccaggctatctgtccacatatggatgaaaagctgtgcaatggattgttcaagaaaacaaaattgatatgtaccaagcatctctggcagtgggatcttgaaacggggaaacccttgggcgccgcagagaagccgattcagatatacaagacgactgtaaaagaaggtatcgtctacgtaggtgtggataattaa	energy metabolism	Cytoplasmic		1	1	0	0	0.00660066	1.59572
BP0066	BP0066	-	oxidoreductase	1062	ttgatgcagcaagaacaacgcatattattcaagaacgatgtcggcgattacgctgcagtagctgcaggagaagaatcggtactgcaagctgggctgcggcagtcggttccgcttaattatcattgcgcaagtggtagctgcggttcttgcaaggcgcgtctcattcaaggagcgttgaaagtctataccggtaccgacttcatacaggtttcgcattcagcgggccaagcatgcgaatgccccgaggtgcatttgtgtcaaagccacgccgtgtctgattgcgtattcgaggccttatacgacaagaatgtaccgcctgatttggcagcgccaaaacattacgccgcgtcgcttaacgatgtacggccgttgggttctggcttgtatcgtttattggtg…	miscellaneous	Cytoplasmic		2	2	0.00094162	0.00094162	0.00188324	1.53213
BP0067	BP0067	-	integral membrane protein	1194	gtggcggcaacatcttattgggtaattgattatcctttgatgagtatgggattgacgtccattgattcgttaaagaactatacattcctggcagtacctttatttattgctacgggggatctactcaccgcgggcggcgtttcacaacaattgatcaaattttcgcgcgcggttatccgtgccgtgccaggtcgaacggcagccacctcggtgctggccagtggcatgttttgcgccattagtggttcgagtgcagccgctgcagcgaccatgggcaagttgatggctccggaatttaaacgggcccaaattcccatgcgacgaggaggcgcgacggtagccgccggcggaatccttggcggactcattccgccaagcaccatcatcatcatttatagc…	cell surface	Cytoplasmic Membrane		2	2	0.000837521	0.000837521	0.000837521	1.38723
BP0069	BP0069	-	putative exported protein	1182	atgacacacagcaatcacaacagtatgcgccgtagcacgctgcgcaagttgactggtcttggcatgggcaccattctgacggctggagccggtgccgccgcggtcctcgcaccgtttaattcttttgccaaatcggaagcaaaggcggcttaccgattcagattcggcactatttatactccgtcagcggcagagtatacagctcctggtatttacgacttcgtggagcgcgtccagcgaaaatcggatggcgagattgcaattcagctgattgataaagcccaggcgtgctctgaagatcagtgtgctcagcgagtaatgagtggcattctgcacatgggttcctcgacctttcagaataccggcgcaaccatgccgtattccgtcgcgttggactgg…	cell surface	Periplasmic		1	1	0	0	0	0
BP0074	BP0074	htpG	heat shock protein	1908	atgagccagaccaccacgacttccgcatccgaaaccctggggttccaggccgaggtgaagcagctgctgcacctgatgattcactctctctacagcaacaaggagatcttcctgcgcgagctggtgtcgaacgcgtcggacgcgtgcgacaagctgcgcttcgaggcgatcgaccagccgggcttgctggaaggcgacggggagctggcgatccgggtgggttacgacaaggccgcccgcacgatcacgatttccgataacggtatcggcctgtcgcgcgacgaggcggtggccaatctgggcacgattgcccgctcgggcacgcgcgagtttttctcgcagctgacgggcgacaagcagaaggacgcgcagctgatcggccagttcggggtggggttc…	cell processes	Cytoplasmic	+	1	1	0	0	0.00104822	1.41935
BP0075	BP0075	-	probable glutathione S-transferase	621	atgctgaagatctggggccggctgagttcggtcaacgtgcaaaaagtcatgtgggccgtgcgcgaactggcgctgccgcacaccttcatcgaggccggcggccagttcggcgggctcgacacccccgaatacctccgcatgaaccccaaccgcaaggtaccgctgatcgacgacggcggcttcatcctgtgggaatccaacgccatcgtgcgctacctgggcgcgcgctacggcgaaggcgccatcagccccgccgacccctgcgtgcgcgccgacgccgaccgctggatggactggcagaccaccgaatggcaacccagcatgctggccgccttcatgggcctggtgcgcaccgcgcccgaacagcgcgacgccgccgccatcgaagcctcggcccgc…	miscellaneous	Cytoplasmic		2	1	0.00161031	0	0	0
BP0076	BP0076	ampD	N-acetylmuramoyl-L-alanine amidase	582	atgcaacgattgctactggaccgccacggctggctgatccccgggcccgcggtcacccgcgccccttcgcccaacgtcaacgcccgccccgcgggcacgcagatcagcctgctggtcatccacaacatcagcctgccgcccagccagttcggcggcccgtacgtcgccgacctgttcctgaaccgcctggattacagcgccgacccgtggctcgagcgcctgcgcggcctgcatgtctcggcccacttcttcatccgccgcgacggcgccgtcatccagttcgccgccaccgaagcgcgcgcctggcacgccggcgtatcccgcttcaggggccgcgacaactgcaacgacttctcgatcggcatcgaactggaaggcaccgacatcctgccctacgcc…	macromolecule degradation	Cytoplasmic		1	1	0	0	0	0
BP0077	BP0077	-	putative exported protein	252	gtgggcaagctgatcttctggttcgtcgtcattctggccgtgctgttcatcgcgcgcctggccggcgcccgcgccgcctccaagcgcgccccgcgcgccgagccgccccgccccgcccaggacgccgccagccagcccatggtgcgctgcgcccattgcggcgtgcacctgccgcgttccgaggccgtgctgctgggcgggcagacctggtgcagcagcgaccacgcccgccgcggcgccgagcgcggctga	cell surface	Cytoplasmic Membrane		1	1	0	0	0	0
BP0078	BP0078	-	putative membrane protein	843	atgtcatcaggcattgtatttcacgccgtggccgcgctggcttatgcggtactcgcagggtcgctgtggcgacgcctgcaaggccgcggcagcgtggatcaagcaagcaagctaacccgaaccggcctgctgggcgcgctggccctgcacggcgtggccctgcagcaagccatgctggggacgcaacacctgtacatcggctgggcgctggccctgtcggccgccgtatggctgggcctggtcgtgttctggctggaaagcctgctgatccgcatcgacggcctgcagctgctgttgctgccggcagccgctatcgtaaccgcaatagccgcgctgttcccgcaggcccagctggtgccccatgccaacaacccctggctgcgcgcccacctgctcatc…	cell surface	Cytoplasmic Membrane	+	2	2	0.00118624	0.00118624	0	0
BP0079	BP0079	ffh	signal recognition particle protein	1406	atgctcgataacctgactcaacggctgtcgcgcgtcgtcaagacgctgcgcggcgaagcccgcctgaccgaggccaacacccaggagatgctgcgcgaagtgcgcatggcgctgctggaggccgacgtggcgctgcccgtggtgcgcgatttcgtggcgcgcgtcaaggaaaaggccctgggcgaagaagtggccggcagcctcagccccggccaggccctggtgggcgtggttcacaaggagctgaccagcctgatgggcggcgacctgggcgagcacgccggcgagctgtcgctggccacccagccgcccgcggtcatcctgatggccggcctgcagggcgcgggcaagaccaccaccaccggcaagctggcgcgctggctgtccgaggggcagcac…	transport/binding proteins	Cytoplasmic Membrane		1	1	0	0	0.00426743	1.24809
BP0082	BP0082	bplL	lipopolysaccharide biosynthesis protein	1871	atgactctcccctatgccatccggcgcctcttcgtcgacttgccgcgaccgttcaagcagatgctggcgatcgtgctggatgccgtaatcctgctgggcgctttccacctggcgctatggctgcgtttcgagctgttcttcctgaccgaccagtatctgttcctgtccctgcttgcctgcgcgggcggcattgcggccctggcggcgttcggcgtctacctctatatcctgcgctacatgagcgagcgggtgctggccgccatcctggggggaatagtggtatcggtcatggtcgtgaccgccgggaacaccttcctgcagctggccaccatctcgcgcggcgtactggtcctgtatgccgcgctcgccctggtgggcctgatcggcgtgcggctgatt…	cell surface	Cytoplasmic Membrane		2	1	0.000534474	0	0.00267237	1.67362
[truncated: 3,109 more rows]
